# Supplementary material for: An integrated nationwide genomics study reveals transmission modes of typhoid fever in China
Source: mBio. 2023 Oct 6;14(5):e01333-23. doi: 10.1128/mbio.01333-23 (PMC10653838; doi:10.1128/mbio.01333-23)
Supplement: Supplemental tables — Tables S1 to S4. [file mbio.01333-23-s0010.xlsx]

## Sheet: Table S1
Province	Typhoid incidence	Precipitation	latitude	Temparature	Per capita GDP	Outbound tourism	Population density
Beijing	0.05632	537.414	39.905	11.3896	167640	396.485	1167
Tianjin	0.06776	512.664	39.1256	12.9527	90176	69.085	1145
Hebei	0.29347	537.264	38.0455	11.0676	47691	94.935	378
Shanxi	0.8511	447.336	37.857	10.2884	47334	69.175	229
Neimenggu	0.08859	388.271	40.8183	6.9117	68357	186.455	21
Liaoning	0.40735	686.693	41.7968	8.43421	57713	283.275	300
Jilin	0.04268	634.636	43.8868	5.61411	45753	146.09	147
Heilongjiang	0.05464	514.7	45.757	4.25174	36518	106.52	84
Shanghai	0.10809	1234.35	31.213	17.2072	159385	730.685	3629
Jiangsu	0.26758	1185.29	32.0415	16.6403	127285	385.475	767
Zhejiang	0.88662	1466.04	30.2875	17.2545	104501	522.91	535
Anhui	0.34604	1058.81	31.8612	16.5423	60763	360.92	426
Fujian	1.05555	1544.41	26.0753	19.7925	110506	602.645	304
Jiangxi	0.56227	1636.64	28.6765	18.2233	55061	183.235	267
Shandong	0.05064	754.564	36.6758	13.072	72619	431.26	610
Henan	0.12196	645.507	34.758	15.2887	57051	161.57	563
Hubei	0.46872	1281.04	30.5844	17.328	73297	386.625	308
Hunan	1.33599	1408.71	28.1941	17.8256	60391	343.68	310
Guangdong	1.23757	2038.11	23.1252	22.2804	96138	3701.29	580
Guangxi	1.83278	1258.51	22.824	21.9153	44671	537.385	195
Hainan	0.1768	1873.08	20.032	24.5658	58557	119.155	248
Chongqing	0.33916	1153.6	29.5332	17.2891	80027	252.415	350
Sichuan	0.23599	900.536	30.6595	15.5975	58029	352.995	166
Guizhou	1.84484	1093.03	26.5783	15.1574	49206	36.045	197
Xizang	0.0456	467.214	29.6604	4.86073	54285	40.985	2.5
Shaanxi	0.06395	553.093	34.2632	13.3988	67545	410.44	182
Gansu	0.13893	269.136	36.058	7.6797	34059	8.945	56
Qinghai	0.17179	424.471	36.6232	6.0932	49455	6.97	8
Ningxia	0.17962	192.179	38.4664	10.291	56445	7.675	95
Xinjiang	1.50461	314.829	43.7928	5.38475	54684	88.355	13
Taiwan	0.0678	2515	25.0307	24.62	188370	1702.57	650

## Sheet: Table S2
Supplementary Table 2. Summary of 731 S. Typhi isolates from China.
Strain name	Final call by genotyphi	Year	Sample Type	Sex	Age	Region	Province	Accession number	Data source
18B142	4.3.1.1.EA1	2018	unknown	male	66	Eastern China	Zhejiang	SRR21375304	this study
18B143	4.3.1.1.EA1	2018	unknown	male	23	Eastern China	Zhejiang	SRR21375303	this study
typhi001	2.3.4	2006	unknown	male	1	Eastern China	Zhejiang	SRR21374882	this study
typhi002	4.1	2006	unknown	male	40	Eastern China	Zhejiang	SRR21374855	this study
typhi003	4.1	2006	unknown	female	30	Eastern China	Zhejiang	SRR21374828	this study
typhi004	4.1	2006	unknown	female	41	Eastern China	Zhejiang	SRR21374943	this study
typhi006	2	2006	unknown	male	37	Eastern China	Zhejiang	SRR21375112	this study
typhi007	2.1.7	2006	unknown	female	26	Eastern China	Zhejiang	SRR21375424	this study
typhi008	2.3.4	2007	unknown	female	55	Eastern China	Zhejiang	SRR21375408	this study
typhi009	2.3.4	2007	unknown	female	22	Eastern China	Zhejiang	SRR21375397	this study
typhi010	2.3.4	2007	unknown	male	47	Eastern China	Zhejiang	SRR21375302	this study
typhi011	2.3	2007	unknown	male	35	Eastern China	Zhejiang	SRR21375291	this study
typhi012	0.0.3	2007	unknown	male	39	Eastern China	Zhejiang	SRR21375280	this study
typhi013	2.3.4	2007	unknown	male	32	Eastern China	Zhejiang	SRR21375073	this study
typhi014	4.1	2007	unknown	male	28	Eastern China	Zhejiang	SRR21375062	this study
typhi015	2.3.4	2007	unknown	male	30	Eastern China	Zhejiang	SRR21375051	this study
typhi016	0.0.3	2007	unknown	female	20	Eastern China	Zhejiang	SRR21375264	this study
typhi017	0.0.3	2007	unknown	female	37	Eastern China	Zhejiang	SRR21375253	this study
typhi018	3.2.1	2007	unknown	female	28	Eastern China	Zhejiang	SRR21374904	this study
typhi019	4.3.1	2007	unknown	male	38	Eastern China	Zhejiang	SRR21374893	this study
typhi020	2.1.7	2007	unknown	female	20	Eastern China	Zhejiang	SRR21374881	this study
typhi021	3.5	2007	unknown	male	49	Eastern China	Zhejiang	SRR21375236	this study
typhi022	2.1.7	2007	unknown	female	23	Eastern China	Zhejiang	SRR21375225	this study
typhi023	3	2007	unknown	female	19	Eastern China	Zhejiang	SRR21375214	this study
typhi024	2.1.7	2007	unknown	female	39	Eastern China	Zhejiang	SRR21375203	this study
typhi026	2.1.7	2007	unknown	male	14	Eastern China	Zhejiang	SRR21375192	this study
typhi028	2.1.7	2007	unknown	male	9	Eastern China	Zhejiang	SRR21375041	this study
typhi031	3.1	2008	unknown	female	16	Eastern China	Zhejiang	SRR21375030	this study
typhi033	2	2008	unknown	male	54	Eastern China	Zhejiang	SRR21374877	this study
typhi036	4.1	2012	unknown	male	41	Eastern China	Zhejiang	SRR21374866	this study
1	3.2.1	1994	blood	female	32	Southern China	Guangxi	SRR21374854	this study
2	2.1.7	1994	blood	male	28	Southern China	Guangxi	SRR21375181	this study
4	2.1.7	1994	blood	male	22	Southern China	Guangxi	SRR21375170	this study
5	3.2.1	1994	blood	female	16	Southern China	Guangxi	SRR21375019	this study
6	2.3.4	1994	blood	male	18	Southern China	Guangxi	SRR21375008	this study
7	2.3.4	1994	blood	male	18	Southern China	Guangxi	SRR21374997	this study
8	2.3.4	1994	blood	male	22	Southern China	Guangxi	SRR21374986	this study
9	2.1	1994	blood	male	16	Southern China	Guangxi	SRR21374975	this study
10	3.2.1	1994	blood	female	31	Southern China	Guangxi	SRR21374850	this study
13	2.1	1994	blood	female	6	Southern China	Guangxi	SRR21374839	this study
14	3.2.1	1994	blood	male	45	Southern China	Guangxi	SRR21374827	this study
22	3.2.1	1994	blood	female	27	Southern China	Guangxi	SRR21374816	this study
24	2.1	1994	blood	female	6	Southern China	Guangxi	SRR21374805	this study
28	2.1	1995	blood	male	14	Southern China	Guangxi	SRR21375160	this study
30	2.1	1995	blood	male	17	Southern China	Guangxi	SRR21375149	this study
35	2.1	1994	blood	male	19	Southern China	Guangxi	SRR21375138	this study
36	3.5	1995	blood	male	53	Southern China	Guangxi	SRR21375382	this study
37	2.3.4	1994	blood	male	21	Southern China	Guangxi	SRR21375371	this study
38	4.1	1995	blood	male	13	Southern China	Guangxi	SRR21374965	this study
40	3.2.1	1995	blood	male	28	Southern China	Guangxi	SRR21374954	this study
41	2.3.4	1995	blood	female	37	Southern China	Guangxi	SRR21374942	this study
43	3.2.1	1995	blood	male	24	Southern China	Guangxi	SRR21374789	this study
44	3.2.1	1995	blood	male	54	Southern China	Guangxi	SRR21374778	this study
47	3.2.1	1995	blood	female	40	Southern China	Guangxi	SRR21375360	this study
48	3.2.1	1995	blood	male	30	Southern China	Guangxi	SRR21375349	this study
51	3.2.1	1995	blood	male	36	Southern China	Guangxi	SRR21375338	this study
52	3.2.1	1995	blood	female	22	Southern China	Guangxi	SRR21375327	this study
54	3.2.1	1995	blood	male	34	Southern China	Guangxi	SRR21375316	this study
55	3.2.1	1995	blood	female	40	Southern China	Guangxi	SRR21375305	this study
56	3.2.1	1995	blood	female	25	Southern China	Guangxi	SRR21375123	this study
57	2.3	1995	blood	male	40	Southern China	Guangxi	SRR21375111	this study
58	2.3	1995	blood	male	60	Southern China	Guangxi	SRR21374762	this study
66	2.2	1994	blood	male	30	Southern China	Guangxi	SRR21374751	this study
67	2.2	1994	blood	female	40	Southern China	Guangxi	SRR21374740	this study
68	2.2.2	1994	blood	male	17	Southern China	Guangxi	SRR21374927	this study
69	2.1	1994	blood	male	36	Southern China	Guangxi	SRR21374916	this study
71	2.3.4	1994	blood	male	26	Southern China	Guangxi	SRR21375101	this study
72	2.3.4	1994	blood	male	25	Southern China	Guangxi	SRR21375090	this study
75	2.3.4	1994	blood	male	46	Southern China	Guangxi	SRR21375079	this study
77	2.1.7	1995	blood	female	23	Southern China	Guangxi	SRR21374730	this study
82	3.2.1	1995	blood	male	7	Southern China	Guangxi	SRR21375423	this study
83	3.2.1	1995	blood	male	9	Southern China	Guangxi	SRR21375417	this study
84	4.1	1995	blood	male	15	Southern China	Guangxi	SRR21375416	this study
85	3.2.1	1995	blood	female	12	Southern China	Guangxi	SRR21375415	this study
86	3.2.1	1995	blood	male	7	Southern China	Guangxi	SRR21375414	this study
87	3.5	1995	blood	male	8	Southern China	Guangxi	SRR21375413	this study
89	2.3	1995	blood	male	12	Southern China	Guangxi	SRR21375412	this study
90	2.3.4	1995	blood	male	15	Southern China	Guangxi	SRR21375411	this study
92	3.5	1995	blood	male	16	Southern China	Guangxi	SRR21375410	this study
95	2.3	1995	blood	female	11	Southern China	Guangxi	SRR21375409	this study
96	2.3	1995	blood	female	12	Southern China	Guangxi	SRR21375407	this study
97	2.1	1995	blood	male	45	Southern China	Guangxi	SRR21375406	this study
98	2.1	1995	blood	male	56	Southern China	Guangxi	SRR21375405	this study
99	3.2.1	1995	blood	male	51	Southern China	Guangxi	SRR21375404	this study
100	2.3.4	1995	blood	female	32	Southern China	Guangxi	SRR21375403	this study
114	2.1	1995	blood	female	26	Southern China	Guangxi	SRR21375402	this study
115	3.2.1	1995	blood	female	41	Southern China	Guangxi	SRR21375401	this study
116	3.2.1	1995	blood	female	25	Southern China	Guangxi	SRR21375400	this study
117	2.3	1995	blood	male	34	Southern China	Guangxi	SRR21375399	this study
118	0	1995	blood	male	35	Southern China	Guangxi	SRR21375398	this study
119	2.1.7	1995	blood	male	53	Southern China	Guangxi	SRR21375396	this study
122	3.5	1995	blood	female	21	Southern China	Guangxi	SRR21375395	this study
138	2.1	1996	blood	male	8	Southern China	Guangxi	SRR21375394	this study
140	2.1	1996	feces	female	16	Southern China	Guangxi	SRR21375393	this study
141	2.1	1996	blood	male	18	Southern China	Guangxi	SRR21375392	this study
143	2.1	1996	blood	male	38	Southern China	Guangxi	SRR21375391	this study
144	2.1	1996	blood	male	19	Southern China	Guangxi	SRR21375390	this study
145	2.1	1996	feces	male	54	Southern China	Guangxi	SRR21375389	this study
146	2.1	1996	blood	male	23	Southern China	Guangxi	SRR21374909	this study
147	2.1	1996	blood	male	34	Southern China	Guangxi	SRR21374907	this study
148	2.1	1996	blood	male	53	Southern China	Guangxi	SRR21375301	this study
150	2.3.4	1996	blood	male	34	Southern China	Guangxi	SRR21375300	this study
151	2.3.4	1996	blood	female	18	Southern China	Guangxi	SRR21375299	this study
152	3.0.1	1996	blood	male	16	Southern China	Guangxi	SRR21375298	this study
153	2.1	1996	blood	male	25	Southern China	Guangxi	SRR21375297	this study
154	2.1	1996	blood	female	26	Southern China	Guangxi	SRR21375296	this study
156	2.1	1996	blood	male	31	Southern China	Guangxi	SRR21375295	this study
157	2.3.3	1996	blood	female	14	Southern China	Guangxi	SRR21375294	this study
186	2.3.3	1996	blood	female	12	Southern China	Guangxi	SRR21375293	this study
187	2.3.3	1996	blood	male	13	Southern China	Guangxi	SRR21375292	this study
188	2	1997	blood	male	16	Southern China	Guangxi	SRR21375290	this study
189	2	1997	blood	male	23	Southern China	Guangxi	SRR21375289	this study
192	2	1997	blood	female	12	Southern China	Guangxi	SRR21375288	this study
193	2	1997	blood	male	14	Southern China	Guangxi	SRR21375287	this study
194	2.3	1996	effluent	Not applicable	Not applicable	Southern China	Guangxi	SRR21375286	this study
195	2.3	1996	effluent	Not applicable	Not applicable	Southern China	Guangxi	SRR21375285	this study
196	2.3	1996	effluent	Not applicable	Not applicable	Southern China	Guangxi	SRR21375284	this study
197	2.3	1996	piped water	Not applicable	Not applicable	Southern China	Guangxi	SRR21375283	this study
205	2	1997	blood	male	16	Southern China	Guangxi	SRR21375282	this study
206	2	1997	blood	male	45	Southern China	Guangxi	SRR21375281	this study
216	2	1998	blood	female	48	Southern China	Guangxi	SRR21375279	this study
217	2	1998	blood	male	14	Southern China	Guangxi	SRR21375278	this study
234	2.3	1998	blood	female	34	Southern China	Guangxi	SRR21375277	this study
235	2	1998	blood	female	34	Southern China	Guangxi	SRR21375276	this study
238	2.3	1999	blood	male	14	Southern China	Guangxi	SRR21375275	this study
239	2	1999	urine	male	22	Southern China	Guangxi	SRR21375274	this study
256	2.3	1999	anal swab	female	44	Southern China	Guangxi	SRR21375077	this study
301	2.1	1999	blood	female	23	Southern China	Guangxi	SRR21375076	this study
391	3.0.1	2000	blood	male	14	Southern China	Guangxi	SRR21375075	this study
392	3.0.1	2000	blood	female	65	Southern China	Guangxi	SRR21375074	this study
415	2.3.4	2000	feces	male	14	Southern China	Guangxi	SRR21375072	this study
424	2.3.4	2000	blood	male	12	Southern China	Guangxi	SRR21375071	this study
864	3.2.1	2001	blood	male	30	Southern China	Guangxi	SRR21375070	this study
1113	3.5	2001	blood	male	59	Southern China	Guangxi	SRR21375069	this study
1120	3.5	2002	blood	male	38	Southern China	Guangxi	SRR21375068	this study
1122	3.5	2002	blood	female	40	Southern China	Guangxi	SRR21375067	this study
1123	3.5	2002	blood	female	39	Southern China	Guangxi	SRR21375066	this study
1124	2	2002	blood	male	9	Southern China	Guangxi	SRR21375065	this study
1126	4.1	2002	blood	female	35	Southern China	Guangxi	SRR21375064	this study
1136	2.3.4	2002	blood	male	51	Southern China	Guangxi	SRR21375063	this study
1143	2.3.4	2002	toilet	Not applicable	Not applicable	Southern China	Guangxi	SRR21375061	this study
1157	2	2002	blood	male	19	Southern China	Guangxi	SRR21375060	this study
1159	2.1.7	2002	blood	female	21	Southern China	Guangxi	SRR21375059	this study
1160	0.0.3	2002	blood	male	12	Southern China	Guangxi	SRR21375058	this study
1163	3.5	2002	blood	male	18	Southern China	Guangxi	SRR21375057	this study
1164	3.5	2002	blood	male	16	Southern China	Guangxi	SRR21375056	this study
1230	3.2.1	2002	blood	female	38	Southern China	Guangxi	SRR21375055	this study
1243	2.1	2002	blood	male	36	Southern China	Guangxi	SRR21375054	this study
1254	2	2002	blood	male	21	Southern China	Guangxi	SRR21375053	this study
1255	2	2002	blood	male	21	Southern China	Guangxi	SRR21375052	this study
1258	3.0.1	2002	blood	male	1	Southern China	Guangxi	SRR21375050	this study
1266	3.2.1	2002	blood	male	33	Southern China	Guangxi	SRR21375273	this study
1286	2.1.7	2002	blood	male	38	Southern China	Guangxi	SRR21375272	this study
1287	2.1	2002	blood	male	53	Southern China	Guangxi	SRR21375271	this study
1314	3	2002	blood	male	30	Southern China	Guangxi	SRR21375270	this study
1321	2.1	2002	blood	male	39	Southern China	Guangxi	SRR21375269	this study
1391	3.5	2003	blood	male	15	Southern China	Guangxi	SRR21375268	this study
1666	2	2004	blood	female	9	Southern China	Guangxi	SRR21375267	this study
1715	3.5	2004	blood	female	16	Southern China	Guangxi	SRR21375266	this study
1716	3.5	2004	blood	female	23	Southern China	Guangxi	SRR21375265	this study
1724	3.5	2004	blood	male	19	Southern China	Guangxi	SRR21375263	this study
1762	2.1	2004	blood	female	44	Southern China	Guangxi	SRR21375262	this study
1763	2.1	2004	blood	female	52	Southern China	Guangxi	SRR21375261	this study
1772	2.1	2004	blood	male	38	Southern China	Guangxi	SRR21375260	this study
1776	2.1	2004	blood	male	14	Southern China	Guangxi	SRR21375259	this study
1790	2.1	2004	blood	male	34	Southern China	Guangxi	SRR21375258	this study
1795	2.1	2004	blood	male	28	Southern China	Guangxi	SRR21375257	this study
1964	3	2004	blood	female	21	Southern China	Guangxi	SRR21375256	this study
1965	3	2005	blood	male	26	Southern China	Guangxi	SRR21375255	this study
1966	3	2005	blood	female	33	Southern China	Guangxi	SRR21375254	this study
1997	3.5	2005	blood	male	11	Southern China	Guangxi	SRR21375252	this study
2043	3.0.1	2005	blood	female	5	Southern China	Guangxi	SRR21375251	this study
2048	2.1.7	2005	blood	male	50	Southern China	Guangxi	SRR21375250	this study
2069	2.1	2005	blood	female	15	Southern China	Guangxi	SRR21375249	this study
2101	3.2.1	2006	blood	male	17	Southern China	Guangxi	SRR21375248	this study
2115	2.1	2006	blood	female	17	Southern China	Guangxi	SRR21375247	this study
2133	3.5	2006	blood	male	14	Southern China	Guangxi	SRR21375246	this study
2134	3.5	2006	blood	male	13	Southern China	Guangxi	SRR21374908	this study
2135	2	2006	blood	male	14	Southern China	Guangxi	SRR21374906	this study
2136	2	2006	blood	male	33	Southern China	Guangxi	SRR21374905	this study
2153	2.1	2006	blood	female	6	Southern China	Guangxi	SRR21374903	this study
2154	2.1	2006	blood	male	33	Southern China	Guangxi	SRR21374902	this study
2194	2.1	2006	blood	male	34	Southern China	Guangxi	SRR21374901	this study
2195	3.2.1	2006	blood	male	24	Southern China	Guangxi	SRR21374900	this study
2234	3	2007	blood	female	8	Southern China	Guangxi	SRR21374899	this study
2246	3	2007	blood	female	38	Southern China	Guangxi	SRR21374898	this study
2268	3	2007	blood	male	23	Southern China	Guangxi	SRR21374897	this study
2273	3.2.1	2007	blood	male	11	Southern China	Guangxi	SRR21374896	this study
2275	3	2007	blood	female	46	Southern China	Guangxi	SRR21374895	this study
2277	3.2.1	2007	blood	male	32	Southern China	Guangxi	SRR21374894	this study
2279	4.3.1.3	2007	blood	female	18	Southern China	Guangxi	SRR21374892	this study
2292	3.2.1	2007	blood	female	18	Southern China	Guangxi	SRR21374891	this study
2306	2.1	2008	blood	male	44	Southern China	Guangxi	SRR21374890	this study
2318	3.2.1	2008	blood	male	40	Southern China	Guangxi	SRR21374889	this study
2327	2.3.4	2008	blood	female	40	Southern China	Guangxi	SRR21374888	this study
2332	2.3.4	2008	blood	male	37	Southern China	Guangxi	SRR21374887	this study
2334	3.2.1	2008	blood	female	33	Southern China	Guangxi	SRR21374886	this study
2345	2.1.7	2008	blood	female	24	Southern China	Guangxi	SRR21374885	this study
2346	2.1.7	2008	blood	female	44	Southern China	Guangxi	SRR21374884	this study
2349	2.1.7	2008	blood	female	27	Southern China	Guangxi	SRR21374883	this study
2352	2.1.7	2008	blood	female	5	Southern China	Guangxi	SRR21374880	this study
2367	2.1.7	2008	blood	female	23	Southern China	Guangxi	SRR21375245	this study
2371	3.2.1	2008	blood	female	42	Southern China	Guangxi	SRR21375244	this study
2373	2	2008	blood	female	27	Southern China	Guangxi	SRR21375243	this study
2376	3.2.1	2008	blood	male	2	Southern China	Guangxi	SRR21375242	this study
2385	2.3	2008	blood	female	23	Southern China	Guangxi	SRR21375241	this study
2389	3.2.1	2008	blood	male	41	Southern China	Guangxi	SRR21375240	this study
2441	3.2.1	2009	blood	male	16	Southern China	Guangxi	SRR21375239	this study
2443	3.2.1	2009	blood	male	23	Southern China	Guangxi	SRR21375238	this study
2444	3.2.1	2009	blood	female	21	Southern China	Guangxi	SRR21375237	this study
2445	3.2.1	2009	blood	male	18	Southern China	Guangxi	SRR21375235	this study
2446	3.2.1	2009	blood	male	11	Southern China	Guangxi	SRR21375234	this study
2447	3.2.1	2009	blood	male	23	Southern China	Guangxi	SRR21375233	this study
2448	3.2.1	2009	blood	male	25	Southern China	Guangxi	SRR21375232	this study
2449	3.2.1	2009	blood	female	35	Southern China	Guangxi	SRR21375231	this study
2458	3.2.1	2009	blood	male	54	Southern China	Guangxi	SRR21375230	this study
2459	3.2.1	2009	blood	female	11	Southern China	Guangxi	SRR21375229	this study
2460	3.2.1	2009	blood	male	15	Southern China	Guangxi	SRR21375228	this study
2462	3.2.1	2009	blood	female	54	Southern China	Guangxi	SRR21375227	this study
2463	3.2.1	2009	blood	male	26	Southern China	Guangxi	SRR21375226	this study
2465	3.2.1	2009	blood	male	56	Southern China	Guangxi	SRR21375224	this study
2466	3.2.1	2009	blood	female	34	Southern China	Guangxi	SRR21375223	this study
2467	3.2.1	2009	blood	male	55	Southern China	Guangxi	SRR21375222	this study
2468	3.2.1	2009	blood	male	16	Southern China	Guangxi	SRR21375221	this study
2471	3.2.1	2009	blood	male	45	Southern China	Guangxi	SRR21375220	this study
2473	3.2.1	2009	blood	female	14	Southern China	Guangxi	SRR21375219	this study
2474	3.2.1	2010	blood	male	50	Southern China	Guangxi	SRR21375218	this study
2475	3.2.1	2010	blood	male	36	Southern China	Guangxi	SRR21375217	this study
2476	3.2.1	2010	blood	female	15	Southern China	Guangxi	SRR21375216	this study
2477	3.2.1	2010	blood	male	15	Southern China	Guangxi	SRR21375215	this study
2479	3.2.1	2010	blood	female	36	Southern China	Guangxi	SRR21375213	this study
2480	3.2.1	2010	blood	female	21	Southern China	Guangxi	SRR21375212	this study
2481	3.2.1	2010	blood	male	55	Southern China	Guangxi	SRR21375211	this study
2483	3.2.1	2010	blood	female	34	Southern China	Guangxi	SRR21375210	this study
2484	3.2.1	2010	blood	male	24	Southern China	Guangxi	SRR21375209	this study
2485	3.2.1	2010	blood	male	45	Southern China	Guangxi	SRR21375208	this study
2486	3.2.1	2010	blood	female	25	Southern China	Guangxi	SRR21375207	this study
2545	0	2011	blood	female	8	Southern China	Guangxi	SRR21375206	this study
2548	3.0.1	2012	blood	female	27	Southern China	Guangxi	SRR21375205	this study
2549	3.0.1	2012	blood	female	36	Southern China	Guangxi	SRR21375204	this study
2550	3.2.1	2012	blood	female	9	Southern China	Guangxi	SRR21375202	this study
2551	3.2.1	2012	blood	male	9	Southern China	Guangxi	SRR21375201	this study
2553	3.2.1	2012	blood	female	11	Southern China	Guangxi	SRR21375200	this study
2554	3.2.1	2012	blood	female	8	Southern China	Guangxi	SRR21375199	this study
2555	3.2.1	2012	blood	female	7	Southern China	Guangxi	SRR21375198	this study
2561	3.2.1	2013	blood	male	15	Southern China	Guangxi	SRR21375197	this study
2562	3.2.1	2013	blood	male	8	Southern China	Guangxi	SRR21375196	this study
2580	3.2.1	2013	blood	male	4	Southern China	Guangxi	SRR21375195	this study
SH09G022	3.2.1	2009	feces	male	46	Eastern China	Shanghai	SRR21375194	this study
SH10G480	4.1	2010	blood	male	65	Eastern China	Shanghai	SRR21375193	this study
SH10G481	2.1.7	2010	blood	female	57	Eastern China	Shanghai	SRR21375191	this study
SH10G553	2.1.7	2010	blood	female	3	Eastern China	Shanghai	SRR21375190	this study
SH10G677	4.3.1	2010	blood	male	49	Eastern China	Shanghai	SRR21375049	this study
SH11G1340	2.3.4	2011	feces	male	41	Eastern China	Shanghai	SRR21375048	this study
SH12G342	2.1	2012	feces	male	23	Eastern China	Shanghai	SRR21375047	this study
SH12G654	4.3.1.2	2012	blood	female	19	Eastern China	Shanghai	SRR21375046	this study
SH13G741	3.1.2	2013	blood	male	26	Eastern China	Shanghai	SRR21375045	this study
SH13G1228	4.3.1.2	2013	feces	male	24	Eastern China	Shanghai	SRR21375044	this study
SH13G1847	4.3.1.2	2013	blood	male	45	Eastern China	Shanghai	SRR21375043	this study
SH14G645	3.0.1	2014	blood	female	31	Eastern China	Shanghai	SRR21375042	this study
SH14G1160	0.0.2	2014	blood	male	9 month	Eastern China	Shanghai	SRR21375040	this study
SH15G1893	4.3.1	2010	blood	female	8	Northwestern China	Xinjiang	SRR21375039	this study
SH15G1957	4.3.1	2014	blood	male	25	Northwestern China	Xinjiang	SRR21375038	this study
SH15G1969	4.3.1	2015	feces	female	50	Northwestern China	Xinjiang	SRR21375037	this study
SH15G1971	4.3.1	2015	feces	female	16	Northwestern China	Xinjiang	SRR21375036	this study
SH15G1972	4.3.1	2015	feces	female	8	Northwestern China	Xinjiang	SRR21375035	this study
SH15G1973	4.3.1	2015	feces	female	17	Northwestern China	Xinjiang	SRR21375034	this study
SH15G1975	4.3.1	2015	blood	female	18	Northwestern China	Xinjiang	SRR21375033	this study
SH15G1976	4.3.1	2015	blood	female	12	Northwestern China	Xinjiang	SRR21375032	this study
SH15G1977	4.3.1	2015	blood	female	2	Northwestern China	Xinjiang	SRR21375031	this study
SH15G1979	4.3.1	2015	blood	female	17	Northwestern China	Xinjiang	SRR21375029	this study
SH15G1980	4.3.1	2015	blood	male	40	Northwestern China	Xinjiang	SRR21375028	this study
SH15G1981	4.3.1	2015	blood	female	17	Northwestern China	Xinjiang	SRR21375027	this study
SH15G1982	4.3.1	2015	blood	female	17	Northwestern China	Xinjiang	SRR21375026	this study
SH15G1983	4.3.1	2015	feces	female	17	Northwestern China	Xinjiang	SRR21375025	this study
SH15G1984	4.3.1	2015	blood	female	18	Northwestern China	Xinjiang	SRR21375024	this study
SH15G1985	4.3.1	2015	blood	female	17	Northwestern China	Xinjiang	SRR21375023	this study
SH15G1986	4.3.1	2015	blood	male	30	Northwestern China	Xinjiang	SRR21375022	this study
SH15G1987	3.0.1	2015	blood	male	24	Northwestern China	Xinjiang	SRR21374879	this study
SH15G1988	4.3.1	2015	blood	male	8	Northwestern China	Xinjiang	SRR21374878	this study
SH15G2089	4.3.1	2015	blood	female	51	Northwestern China	Xinjiang	SRR21374876	this study
SH15G2090	4.3.1	2015	blood	female	2	Northwestern China	Xinjiang	SRR21374875	this study
SH15G2091	4.3.1	2015	blood	female	34	Northwestern China	Xinjiang	SRR21374874	this study
SH15G2092	4.3.1	2015	blood	female	17	Northwestern China	Xinjiang	SRR21374873	this study
SH15G2093	3.0.1	2015	blood	female	56	Northwestern China	Xinjiang	SRR21374872	this study
SH15G2094	4.3.1	2015	blood	female	15	Northwestern China	Xinjiang	SRR21374871	this study
SH15G2095	2.2	2015	blood	female	19	Northwestern China	Xinjiang	SRR21374870	this study
SH15G2096	2.2	2015	blood	female	40	Northwestern China	Xinjiang	SRR21374869	this study
SH15G2097	2.2	2015	blood	male	28	Northwestern China	Xinjiang	SRR21374868	this study
SH15G2098	4.3.1	2015	feces	female	17	Northwestern China	Xinjiang	SRR21374867	this study
SH15G2100	4.3.1	2015	blood	female	1	Northwestern China	Xinjiang	SRR21374865	this study
SH15G2101	4.3.1	2015	blood	female	10	Northwestern China	Xinjiang	SRR21374864	this study
SH15G2102	4.3.1	2015	blood	female	33	Northwestern China	Xinjiang	SRR21374863	this study
SH15G2103	4.3.1	2015	blood	male	3	Northwestern China	Xinjiang	SRR21374862	this study
SH15G2390	2	2014	blood	female	10 month	Southern China	Chongqing	SRR21374861	this study
SH15G2394	2	2014	blood	male	3	Southern China	Chongqing	SRR21374860	this study
SH15G2407	2	2014	blood	male	3	Southern China	Chongqing	SRR21374859	this study
SH15G2416	2.1	2014	marrow	male	9	Southern China	Chongqing	SRR21374858	this study
SH15G2428	2.1	2014	feces	male	7	Southern China	Chongqing	SRR21374857	this study
SH16G2183	3	2016	blood	male	2	Southern China	Chongqing	SRR21374856	this study
SH16G3415	0	2010	feces	female	32	Southern China	Guangxi	SRR21374853	this study
SH16G5013	4.3.1	2016	blood	female	52	Northwestern China	Xinjiang	SRR21374852	this study
SH16G5014	4.3.1	2016	blood	male	66	Northwestern China	Xinjiang	SRR21375189	this study
SH16G5016	4.3.1	2016	blood	female	19	Northwestern China	Xinjiang	SRR21375188	this study
SH16G5017	4.3.1	2016	blood	female	37	Northwestern China	Xinjiang	SRR21375187	this study
SH16G5018	2.3.3	2016	blood	female	9	Northwestern China	Xinjiang	SRR21375186	this study
SH16G5019	4.3.1	2016	blood	male	14	Northwestern China	Xinjiang	SRR21375185	this study
SH16G5020	2.2	2016	blood	female	31	Northwestern China	Xinjiang	SRR21375184	this study
SH16G5021	4.3.1	2016	blood	male	22	Northwestern China	Xinjiang	SRR21375183	this study
SH17G015	2.1.7	2017	blood	female	36	Eastern China	Shanghai	SRR21375182	this study
SH17G266	2.1	2017	blood	male	44	Southern China	Guangxi	SRR21375180	this study
SH17G737	2.1.7	2017	feces	female	27	Eastern China	Shanghai	SRR21375179	this study
SH17G738	2.3.3	2017	feces	male	22	Eastern China	Shanghai	SRR21375178	this study
SH17G1351	2.1.7	2016	blood	female	49	Northern China	Jiangsu	SRR21375177	this study
SH17G1630	3	2017	feces	female	27	Eastern China	Shanghai	SRR21375176	this study
SH17G1741	3.1	2017	feces	female	42	Northwestern China	Xinjiang	SRR21375175	this study
SH17G1742	2.2	2017	feces	male	22	Northwestern China	Xinjiang	SRR21375174	this study
SH17G1756	2.1	2017	blood	female	6	Northwestern China	Xinjiang	SRR21375173	this study
SH17G1757	2.1	2017	blood	female	27	Northwestern China	Xinjiang	SRR21375172	this study
SH17G1758	2.1	2017	blood	female	50	Northwestern China	Xinjiang	SRR21375171	this study
SH17G1759	2.1	2017	blood	male	57	Northwestern China	Xinjiang	SRR21375169	this study
SH17G1760	2.1	2017	blood	female	14	Northwestern China	Xinjiang	SRR21375168	this study
SH17G1766	2	2017	feces	male	20	Northwestern China	Xinjiang	SRR21375167	this study
SH17G1932	3.2.1	2017	blood	male	6 month	Northwestern China	Xinjiang	SRR21375166	this study
SH17G2585	3.2.1	2017	blood	female	45	Southern China	Guangxi	SRR21375165	this study
SH17G2618	3.2.1	2017	feces	female	26	Southern China	Guangxi	SRR21375164	this study
SH18G194	2	2018	blood	female	4	Northern China	Shanxi	SRR21375163	this study
SH18G195	2	2018	blood	female	3	Northern China	Shanxi	SRR21375162	this study
SH18G301	4.3.1.1	2018	feces	male	13	Eastern China	Shanghai	SRR21375021	this study
SH18G1374	3.0.1	2018	blood	male	53	Eastern China	Shanghai	SRR21375020	this study
SH18G3239	2.1	2016	blood	female	58	Southern China	Guangxi	SRR21375018	this study
SH18G3470	2	2018	feces	female	62	Northwestern China	Xinjiang	SRR21375017	this study
SH18G3521	4.3.1	2018	feces	female	11	Northwestern China	Xinjiang	SRR21375016	this study
SH18G3522	4.3.1	2018	feces	female	57	Northwestern China	Xinjiang	SRR21375015	this study
SH18G3523	4.3.1	2018	feces	male	40	Northwestern China	Xinjiang	SRR21375014	this study
SH18G3524	3.0.1	2018	feces	female	25	Northwestern China	Xinjiang	SRR21375013	this study
SH18G3525	4.3.1	2018	feces	male	6	Northwestern China	Xinjiang	SRR21375012	this study
SH18G3526	4.3.1	2018	feces	female	24	Northwestern China	Xinjiang	SRR21375011	this study
SH18G3527	4.3.1	2018	feces	female	18	Northwestern China	Xinjiang	SRR21375010	this study
SH18G3528	4.3.1	2018	feces	female	18	Northwestern China	Xinjiang	SRR21375009	this study
SH18G3529	4.3.1	2018	feces	female	18	Northwestern China	Xinjiang	SRR21375007	this study
SH18G3530	4.3.1	2018	feces	female	15	Northwestern China	Xinjiang	SRR21375006	this study
SH18G3622	4.3.1	2018	blood	female	19	Northwestern China	Xinjiang	SRR21375005	this study
SH19G2700	2.3	2019	blood	male	73	Eastern China	Shanghai	SRR21375004	this study
SH20G021	3	2020	blood	male	69	Eastern China	Shanghai	SRR21375003	this study
SH19G718	2.1.7	2002	well water	Not applicable	Not applicable	Eastern China	Fujian	SRR21375002	this study
SH20G140	4.1	1960	unknown	unknown	unknown	Northern China	Beijing	SRR21375001	this study
stock58	1.2.1	1960	unknown	unknown	unknown	Northern China	Beijing	SRR21375000	this study
stock61	4.1	1960	unknown	unknown	unknown	Northern China	Beijing	SRR21374999	this study
SH18G3623	4.3.1	2018	blood	female	27	Northwestern China	Xinjiang	SRR21374998	this study
SH18G3624	4.3.1	2018	blood	female	17	Northwestern China	Xinjiang	SRR21374996	this study
SH18G3625	4.3.1	2018	blood	female	7	Northwestern China	Xinjiang	SRR21374995	this study
SH18G3626	4.3.1	2018	blood	male	16	Northwestern China	Xinjiang	SRR21374994	this study
SH18G3627	4.3.1	2018	blood	female	7	Northwestern China	Xinjiang	SRR21374993	this study
SH18G3628	4.3.1	2018	blood	male	13	Northwestern China	Xinjiang	SRR21374992	this study
SH18G3629	2	2018	blood	male	5	Northwestern China	Xinjiang	SRR21374991	this study
SH18G3674	2	2018	Feces	female	2	Northwestern China	Xinjiang	SRR21374990	this study
SH19G044	2.3.4	2019	blood	female	71	Eastern China	Shanghai	SRR21374989	this study
SH19G199	3	2019	blood	male	39	Eastern China	Shanghai	SRR21374988	this study
SH19G707	3	1999	blood	male	32	Eastern China	Fujian	SRR21374987	this study
SH19G709	2.1.7	2000	blood	female	61	Eastern China	Fujian	SRR21374985	this study
SH19G710	4.1	2001	blood	female	19	Eastern China	Fujian	SRR21374984	this study
SH19G711	2.1.7	2001	blood	male	26	Eastern China	Fujian	SRR21374983	this study
SH19G712	2	2002	blood	female	43	Eastern China	Fujian	SRR21374982	this study
SH19G713	3	2002	blood	female	26	Eastern China	Fujian	SRR21374981	this study
SH19G714	2.1.7	2002	blood	female	32	Eastern China	Fujian	SRR21374980	this study
SH19G716	3.2.1	2002	marrow	male	39	Eastern China	Fujian	SRR21374979	this study
SH19G719	2.1.7	2002	blood	male	69	Eastern China	Fujian	SRR21374978	this study
SH19G720	2.1.7	2002	blood	female	19	Eastern China	Fujian	SRR21374977	this study
SH19G721	3.2.1	2002	blood	female	33	Eastern China	Fujian	SRR21374976	this study
SH19G723	2.1	2003	blood	male	31	Eastern China	Fujian	SRR21374974	this study
SH19G725	3.2.1	2003	blood	female	22	Eastern China	Fujian	SRR21374973	this study
SH19G726	4.1	2002	blood	male	58	Eastern China	Fujian	SRR21374972	this study
SH19G729	4.1	2006	blood	male	54	Eastern China	Fujian	SRR21374971	this study
SH19G730	2.3	2006	marrow	male	33	Eastern China	Fujian	SRR21374970	this study
SH19G731	3.5	2006	blood	female	19	Eastern China	Fujian	SRR21374969	this study
SH19G732	2.2	2006	blood	male	34	Eastern China	Fujian	SRR21374968	this study
SH19G733	3	2006	blood	female	15	Eastern China	Fujian	SRR21374967	this study
SH19G775	2.1	2006	blood	female	39	Eastern China	Fujian	SRR21374966	this study
SH19G779	2.2	2007	blood	female	22	Eastern China	Fujian	SRR21374851	this study
SH19G781	4.1	2007	blood	male	27	Eastern China	Fujian	SRR21374849	this study
SH19G783	2.2	2007	blood	male	11	Eastern China	Fujian	SRR21374848	this study
SH19G784	3	2007	blood	female	45	Eastern China	Fujian	SRR21374847	this study
SH19G785	2.2	2007	blood	male	9	Eastern China	Fujian	SRR21374846	this study
SH19G786	2.1	2007	blood	female	20	Eastern China	Fujian	SRR21374845	this study
SH19G787	4.1	2008	blood	female	51	Eastern China	Fujian	SRR21374844	this study
SH19G792	4.3.1.1	2008	marrow	female	47	Eastern China	Fujian	SRR21374843	this study
SH19G793	2.1	2008	blood	female	22	Eastern China	Fujian	SRR21374842	this study
SH19G794	3.0.1	2008	blood	male	45	Eastern China	Fujian	SRR21374841	this study
SH19G798	4.1	2009	blood	female	30	Eastern China	Fujian	SRR21374840	this study
SH19G799	3.2.1	2009	blood	male	15	Eastern China	Fujian	SRR21374838	this study
SH19G800	2.3	2009	blood	male	52	Eastern China	Fujian	SRR21374837	this study
SH19G801	4.1	2009	blood	female	74	Eastern China	Fujian	SRR21374836	this study
SH19G802	2.1	2010	bile	male	56	Eastern China	Fujian	SRR21374835	this study
SH19G803	2.1.7	2010	blood	female	15	Eastern China	Fujian	SRR21374834	this study
SH19G804	2	2010	bodyfluid	female	44	Eastern China	Fujian	SRR21374833	this study
SH19G806	2.1.7	2010	blood	male	28	Eastern China	Fujian	SRR21374832	this study
SH19G808	2.2	2010	blood	male	48	Eastern China	Fujian	SRR21374831	this study
SH19G810	2.1	2011	blood	female	16	Eastern China	Fujian	SRR21374830	this study
SH19G811	2.1.7	2011	blood	male	52	Eastern China	Fujian	SRR21374829	this study
SH19G812	3	2011	blood	female	62	Eastern China	Fujian	SRR21374826	this study
SH19G813	2.1.7	2012	blood	female	29	Eastern China	Fujian	SRR21374825	this study
SH19G815	3	2014	blood	male	24	Eastern China	Fujian	SRR21374824	this study
SH19G816	3	2014	blood	male	46	Eastern China	Fujian	SRR21374823	this study
SH19G817	3	2014	blood	female	33	Eastern China	Fujian	SRR21374822	this study
SH19G818	3	2014	blood	male	25	Eastern China	Fujian	SRR21374821	this study
SH19G939	4.3.1.1.P1	2019	blood	female	20	Eastern China	Shanghai	SRR21374820	this study
SH19G1053	2.3	2019	blood	male	73	Eastern China	Shanghai	SRR21374819	this study
SKLX061657	2.2.2	2017	blood	male	28	Northwestern China	Ningxia	SRR21374818	this study
SKLX062173	4.1	2017	blood	female	20	Eastern China	Anhui	SRR21374817	this study
SKLX062259	3.5	2017	blood	unknown	unknown	Southern China	Yunnan	SRR21374815	this study
SKLX079148	3	2018	blood	female	44	Southern China	Hunan	SRR21374814	this study
SKLX079157	3	2018	blood	female	44	Southern China	Hunan	SRR21374813	this study
SKLX080961	2.2	2018	blood	female	29	Northwestern China	Xinjiang	SRR21374812	this study
SKLX080968	2.1	2018	blood	female	14	Northwestern China	Xinjiang	SRR21374811	this study
SKLX080971	2.1	2018	blood	male	67	Northwestern China	Xinjiang	SRR21374810	this study
SKLX080973	2.1	2018	blood	female	50	Northwestern China	Xinjiang	SRR21374809	this study
SKLX080970	2.1	2018	blood	male	57	Northwestern China	Xinjiang	SRR21374808	this study
SKLX080976	2.1	2018	blood	female	6	Northwestern China	Xinjiang	SRR21374807	this study
SKLX080983	2.2	2018	blood	female	19	Northwestern China	Xinjiang	SRR21374806	this study
SKLX081001	2.2	2018	blood	male	70	Northwestern China	Xinjiang	SRR21374804	this study
SKLX082798	3	2018	blood	unknown	unknown	Eastern China	Fujian	SRR21374803	this study
SKLX083047	3	2018	blood	unknown	unknown	Northern China	Jiangsu	SRR21374802	this study
SKLX086251	2.2	2018	blood	unknown	unknown	Northwestern China	Xinjiang	SRR21374801	this study
SKLX088588	2.2	2019	blood	female	44	Eastern China	Anhui	SRR21374800	this study
SKLX091884	2.1	2019	blood	female	78	Eastern China	Zhejiang	SRR21374799	this study
SKLX099650	2.3.4	2019	blood	unknown	unknown	Eastern China	Zhejiang	SRR21374798	this study
SKLX101858	3.0.1	2019	blood	male	52	Eastern China	Zhejiang	SRR21374797	this study
SKLX104487	4.3.1.1.EA1	2019	blood	male	44	Eastern China	Jiangxi	SRR21374796	this study
SKLX104542	2.3.4	2019	blood	male	50	Eastern China	Fujian	SRR21375161	this study
SKLX108510	2	2019	blood	male	48	Southern China	Yunnan	SRR21375159	this study
SKLX117423	4.3.1.2	2019	blood	male	32	Eastern China	Anhui	SRR21375158	this study
SKLX122814	2.1.7	2019	blood	female	47	Northern China	Shandong	SRR21375157	this study
SKLX011388	2.3.4	2013	blood	male	10	Eastern China	Zhejiang	SRR21375156	this study
SKLX012900	2	2013	blood	female	9	Eastern China	Zhejiang	SRR21375155	this study
SKLX018914	2.3.4	2014	blood	male	10	Eastern China	Zhejiang	SRR21375154	this study
SKLX018459	2.3.4	2014	blood	female	55	Eastern China	Zhejiang	SRR21375153	this study
SKLX030509	2.1	2015	blood	female	29	Eastern China	Zhejiang	SRR21375152	this study
SKLX050471	2.3	2014	blood	male	48	Eastern China	Zhejiang	SRR21375151	this study
SKLX051286	2.3.4	2014	blood	female	21	Eastern China	Zhejiang	SRR21375150	this study
SKLX051294	2.3.4	2014	blood	male	54	Eastern China	Zhejiang	SRR21375148	this study
SKLX051348	2.3.4	2014	blood	unknown	unknown	Eastern China	Zhejiang	SRR21375147	this study
SKLX051840	2	2014	blood	male	28	Eastern China	Zhejiang	SRR21375146	this study
SKLX051843	2	2014	blood	male	22	Eastern China	Zhejiang	SRR21375145	this study
SKLX051844	2	2014	blood	male	35	Eastern China	Zhejiang	SRR21375144	this study
SKLX051848	2	2014	blood	male	47	Eastern China	Zhejiang	SRR21375143	this study
SKLX051859	2	2014	blood	male	19	Eastern China	Zhejiang	SRR21375142	this study
SKLX051855	2	2014	blood	female	45	Eastern China	Zhejiang	SRR21375141	this study
SKLX051861	2	2014	blood	male	27	Eastern China	Zhejiang	SRR21375140	this study
SKLX051862	2	2014	blood	female	17	Eastern China	Zhejiang	SRR21375139	this study
SKLX052761	2	2015	blood	male	26	Northern China	Jiangsu	SRR21375137	this study
SKLX053776	3	2015	blood	unknown	unknown	Eastern China	Fujian	SRR21375136	this study
SKLX054049	0	2015	blood	male	39	Northwestern China	Gansu	SRR21375135	this study
SKLX055446	2.1.7	2016	blood	female	55	Eastern China	Anhui	SRR21375134	this study
SKLX055591	2	2016	blood	unknown	unknown	Northern China	Henan	SRR21375388	this study
SKLX055653	2.1	2016	blood	male	45	Eastern China	Zhejiang	SRR21375387	this study
SKLX057786	2.3.4	2016	blood	female	unknown	Eastern China	Anhui	SRR21375386	this study
SKLX057703	3	2016	blood	unknown	unknown	Eastern China	Fujian	SRR21375385	this study
SD2016LL1124	2	2016	Blood	male	2	Northern China	Shandong	SRR21375384	this study
SD2016LL923	2	2016	Blood	male	30	Northern China	Shandong	SRR21375383	this study
SD2016LL1127	2	2016	Blood	male	55	Northern China	Shandong	SRR21375381	this study
SD2016LL681	2	2016	Blood	female	1	Northern China	Shandong	SRR21375380	this study
SD2016LL968	2	2016	Blood	male	5	Northern China	Shandong	SRR21375379	this study
SD2016LL1136	2	2016	Blood	male	13	Northern China	Shandong	SRR21375378	this study
SD2016LL1080	2	2016	Blood	male	11	Northern China	Shandong	SRR21375377	this study
SD2016LL1080	2	2016	Blood	male	11	Northern China	Shandong	SRR21375376	this study
SD2016LL1052	2	2016	Blood	male	30	Northern China	Shandong	SRR21375375	this study
SD2016LL293	2	2016	Blood	male	9	Northern China	Shandong	SRR21375374	this study
SD2016LL1129	2	2016	Blood	female	28	Northern China	Shandong	SRR21375373	this study
SD2016LL377	2	2016	Blood	female	32	Northern China	Shandong	SRR21375372	this study
SD2016LL115	2	2016	Blood	male	1	Northern China	Shandong	SRR21375370	this study
SD2016LLM13	2	2016	feces	female	32	Northern China	Shandong	SRR21375369	this study
SD2016LL436	2	2016	Blood	male	6	Northern China	Shandong	SRR21375368	this study
SD2016LL490	2	2016	Blood	female	26	Northern China	Shandong	SRR21375367	this study
SD2016LL474	2	2016	Blood	female	6	Northern China	Shandong	SRR21375366	this study
SD2016LL534	2	2016	Blood	male	36	Northern China	Shandong	SRR21375365	this study
SD2016LL332	2	2016	Blood	male	1	Northern China	Shandong	SRR21375364	this study
SD2016LL488	2	2016	Blood	female	51	Northern China	Shandong	SRR21375363	this study
SD2016LL7-sc-cl	2	2016	piped water	Not applicable	Not applicable	Northern China	Shandong	SRR21375362	this study
SD2016LL1401	2	2016	Blood	male	13	Northern China	Shandong	SRR21375361	this study
SD2016LL1360	2	2016	Blood	female	40	Northern China	Shandong	SRR21374964	this study
SD2016LL0017	2	2016	Blood	female	13	Northern China	Shandong	SRR21374963	this study
SD2016LL1423	2	2016	Blood	female	8	Northern China	Shandong	SRR21374962	this study
536	2.1.7	2016	blood	female	35	Northern China	Shandong	SRR21374961	this study
SD2016LL1450	2	2016	Blood	female	50	Northern China	Shandong	SRR21374960	this study
SD2016LL1114	2	2016	Blood	female	62	Northern China	Shandong	SRR21374959	this study
639	3.2.1	1994	blood	female	32	Southern China	Guangxi	SRR21374958	this study
640	2.1.7	1994	blood	male	28	Southern China	Guangxi	SRR21374957	this study
641	2.1.7	1994	blood	male	22	Southern China	Guangxi	SRR21374956	this study
642	3.2.1	1994	blood	female	16	Southern China	Guangxi	SRR21374955	this study
643	2.3.4	1994	blood	male	18	Southern China	Guangxi	SRR21374953	this study
644	2.3.4	1994	blood	male	18	Southern China	Guangxi	SRR21374952	this study
645	2.3.4	1994	blood	male	22	Southern China	Guangxi	SRR21374951	this study
646	2.1	1994	blood	male	16	Southern China	Guangxi	SRR21374950	this study
647	2.1	1994	blood	female	31	Southern China	Guangxi	SRR21374949	this study
648	3.2.1	1994	blood	female	6	Southern China	Guangxi	SRR21374948	this study
649	3.2.1	1994	blood	male	45	Southern China	Guangxi	SRR21374947	this study
650	3.2.1	1994	blood	female	27	Southern China	Guangxi	SRR21374946	this study
651	2.1	1994	blood	female	6	Southern China	Guangxi	SRR21374945	this study
652	2.1	1995	blood	male	14	Southern China	Guangxi	SRR21374944	this study
653	2.1	1995	blood	male	17	Southern China	Guangxi	SRR21374941	this study
654	2.1	1994	blood	male	19	Southern China	Guangxi	SRR21374940	this study
655	3.5	1995	blood	male	53	Southern China	Guangxi	SRR21374939	this study
656	2.3.4	1994	blood	male	21	Southern China	Guangxi	SRR21374938	this study
657	4.1	1995	blood	male	13	Southern China	Guangxi	SRR21374795	this study
658	3.2.1	1995	blood	male	28	Southern China	Guangxi	SRR21374794	this study
659	2.3.4	1995	blood	female	37	Southern China	Guangxi	SRR21374793	this study
660	3.2.1	1995	blood	male	24	Southern China	Guangxi	SRR21374792	this study
661	3.2.1	1995	blood	male	54	Southern China	Guangxi	SRR21374791	this study
662	3.2.1	1995	blood	female	40	Southern China	Guangxi	SRR21374790	this study
663	3.2.1	1995	blood	male	30	Southern China	Guangxi	SRR21374788	this study
664	3.2.1	1995	blood	male	36	Southern China	Guangxi	SRR21374787	this study
665	3.2.1	1995	blood	female	22	Southern China	Guangxi	SRR21374786	this study
666	3.2.1	1995	blood	male	34	Southern China	Guangxi	SRR21374785	this study
667	3.2.1	1995	blood	female	40	Southern China	Guangxi	SRR21374784	this study
668	3.2.1	1995	blood	female	25	Southern China	Guangxi	SRR21374783	this study
669	2.3	1995	blood	male	40	Southern China	Guangxi	SRR21374782	this study
670	2.3	1995	blood	male	60	Southern China	Guangxi	SRR21374781	this study
672	2.2	1994	blood	male	67	Southern China	Guangxi	SRR21374780	this study
673	2.2	1994	blood	female	76	Southern China	Guangxi	SRR21374779	this study
674	2.2.2	1994	blood	female	27	Southern China	Guangxi	SRR21374777	this study
675	2.1	1994	blood	male	21	Southern China	Guangxi	SRR21374776	this study
676	2.3.4	1994	blood	female	45	Southern China	Guangxi	SRR21374775	this study
677	2.3.4	1994	blood	male	26	Southern China	Guangxi	SRR21374774	this study
678	2.3.4	1994	blood	female	54	Southern China	Guangxi	SRR21374773	this study
679	2.1.7	1995	blood	male	28	Southern China	Guangxi	SRR21374772	this study
680	3.2.1	1995	blood	male	7	Southern China	Guangxi	SRR21374771	this study
681	3.2.1	1995	blood	male	9	Southern China	Guangxi	SRR21374770	this study
682	4.1	1995	blood	male	15	Southern China	Guangxi	SRR21374769	this study
683	3.2.1	1995	blood	female	12	Southern China	Guangxi	SRR21374768	this study
684	3.2.1	1995	blood	male	7	Southern China	Guangxi	SRR21375359	this study
685	3.5	1995	blood	male	8	Southern China	Guangxi	SRR21375358	this study
686	2.3	1995	blood	male	12	Southern China	Guangxi	SRR21375357	this study
687	2.3.4	1995	blood	male	15	Southern China	Guangxi	SRR21375356	this study
689	2.3	1995	blood	female	11	Southern China	Guangxi	SRR21375355	this study
690	2.3	1995	blood	female	12	Southern China	Guangxi	SRR21375354	this study
691	2.1	1995	blood	male	45	Southern China	Guangxi	SRR21375353	this study
692	2.1	1995	blood	male	56	Southern China	Guangxi	SRR21375352	this study
693	3.2.1	1995	blood	male	51	Southern China	Guangxi	SRR21375351	this study
694	2.3.4	1995	blood	female	32	Southern China	Guangxi	SRR21375350	this study
695	3.2.1	1995	blood	female	26	Southern China	Guangxi	SRR21375348	this study
696	3.2.1	1995	blood	female	41	Southern China	Guangxi	SRR21375347	this study
697	3.2.1	1995	blood	female	25	Southern China	Guangxi	SRR21375346	this study
698	2.3	1995	blood	male	34	Southern China	Guangxi	SRR21375345	this study
699	0	1995	blood	male	35	Southern China	Guangxi	SRR21375344	this study
700	2.1.7	1995	blood	male	53	Southern China	Guangxi	SRR21375343	this study
702	3.5	1995	blood	female	21	Southern China	Guangxi	SRR21375342	this study
703	2.1	1996	blood	male	8	Southern China	Guangxi	SRR21375341	this study
704	2.1	1996	blood	female	16	Southern China	Guangxi	SRR21375340	this study
705	2.1	1996	blood	male	18	Southern China	Guangxi	SRR21375339	this study
706	2.1	1996	blood	male	38	Southern China	Guangxi	SRR21375337	this study
707	2.1	1996	blood	male	19	Southern China	Guangxi	SRR21375336	this study
708	2.1	1996	blood	male	54	Southern China	Guangxi	SRR21375335	this study
709	2.1	1996	blood	male	23	Southern China	Guangxi	SRR21375334	this study
710	2.1	1996	blood	male	34	Southern China	Guangxi	SRR21375333	this study
711	2.1	1996	blood	male	53	Southern China	Guangxi	SRR21375332	this study
712	2.3.4	1996	blood	male	34	Southern China	Guangxi	SRR21375331	this study
713	2.3.4	1996	blood	female	18	Southern China	Guangxi	SRR21375330	this study
714	3.0.1	1996	blood	male	16	Southern China	Guangxi	SRR21375329	this study
715	2.1	1996	blood	male	25	Southern China	Guangxi	SRR21375328	this study
716	2.1	1996	blood	female	26	Southern China	Guangxi	SRR21375326	this study
717	2.1	1996	blood	male	31	Southern China	Guangxi	SRR21375325	this study
718	2.3.3	1996	blood	female	14	Southern China	Guangxi	SRR21375324	this study
719	2.3.3	1996	blood	female	12	Southern China	Guangxi	SRR21375323	this study
720	2.3.3	1996	blood	male	13	Southern China	Guangxi	SRR21375322	this study
721	2	1997	blood	male	16	Southern China	Guangxi	SRR21375321	this study
722	2	1997	blood	male	23	Southern China	Guangxi	SRR21375320	this study
723	2	1997	blood	female	12	Southern China	Guangxi	SRR21375319	this study
724	2	1997	blood	male	14	Southern China	Guangxi	SRR21375318	this study
725	2.3	1996	effluent	Not applicable	Not applicable	Southern China	Guangxi	SRR21375317	this study
726	2.3	1996	effluent	Not applicable	Not applicable	Southern China	Guangxi	SRR21375315	this study
727	2.3	1996	effluent	Not applicable	Not applicable	Southern China	Guangxi	SRR21375314	this study
728	2.3	1996	piped water	Not applicable	Not applicable	Southern China	Guangxi	SRR21375313	this study
729	2	1997	blood	male	16	Southern China	Guangxi	SRR21375312	this study
730	2	1997	blood	male	45	Southern China	Guangxi	SRR21375311	this study
731	2	1998	blood	female	48	Southern China	Guangxi	SRR21375310	this study
732	2	1998	blood	male	14	Southern China	Guangxi	SRR21375309	this study
733	2.3	1998	blood	female	34	Southern China	Guangxi	SRR21375308	this study
734	2	1998	blood	female	34	Southern China	Guangxi	SRR21375307	this study
735	2.3	1999	blood	female	40	Southern China	Guangxi	SRR21375306	this study
736	2.3	1999	blood	male	22	Southern China	Guangxi	SRR21375133	this study
737	2.3	1999	blood	female	44	Southern China	Guangxi	SRR21375132	this study
738	2.1	1999	blood	female	23	Southern China	Guangxi	SRR21375131	this study
739	3.0.1	2000	blood	male	14	Southern China	Guangxi	SRR21375130	this study
740	3.0.1	2000	blood	female	65	Southern China	Guangxi	SRR21375129	this study
741	2.3.4	2000	blood	male	14	Southern China	Guangxi	SRR21375128	this study
742	2.3.4	2000	blood	male	12	Southern China	Guangxi	SRR21375127	this study
744	3.2.1	2001	blood	male	30	Southern China	Guangxi	SRR21375126	this study
745	3.5	2001	blood	male	59	Southern China	Guangxi	SRR21375125	this study
746	2.3.4	2002	blood	male	38	Southern China	Guangxi	SRR21375124	this study
747	3.5	2002	blood	female	40	Southern China	Guangxi	SRR21375122	this study
748	3.5	2002	blood	female	39	Southern China	Guangxi	SRR21375121	this study
749	2	2002	blood	male	9	Southern China	Guangxi	SRR21375120	this study
750	4.1	2002	blood	female	35	Southern China	Guangxi	SRR21375119	this study
751	2.3.4	2002	blood	male	51	Southern China	Guangxi	SRR21375118	this study
752	2.3.4	2002	toilet	Not applicable	Not applicable	Southern China	Guangxi	SRR21375117	this study
753	2	2002	blood	male	19	Southern China	Guangxi	SRR21375116	this study
754	2.1.7	2002	blood	female	21	Southern China	Guangxi	SRR21375115	this study
755	0.0.3	2002	blood	male	12	Southern China	Guangxi	SRR21375114	this study
756	3.5	2002	blood	male	18	Southern China	Guangxi	SRR21375113	this study
757	3.5	2002	blood	male	16	Southern China	Guangxi	SRR21375110	this study
758	3.2.1	2002	blood	female	38	Southern China	Guangxi	SRR21375109	this study
759	2.1.7	2002	blood	female	34	Southern China	Guangxi	SRR21375108	this study
760	2.1	2002	blood	male	36	Southern China	Guangxi	SRR21375107	this study
761	2	2002	blood	male	21	Southern China	Guangxi	SRR21375106	this study
762	2	2002	blood	male	21	Southern China	Guangxi	SRR21374767	this study
763	3.0.1	2002	blood	male	1	Southern China	Guangxi	SRR21374766	this study
764	2.1	2002	blood	male	33	Southern China	Guangxi	SRR21374765	this study
765	2.1.7	2002	blood	male	38	Southern China	Guangxi	SRR21374764	this study
766	2.1.7	2002	blood	male	53	Southern China	Guangxi	SRR21374763	this study
767	3	2002	blood	male	30	Southern China	Guangxi	SRR21374761	this study
769	2.3.4	2003	blood	male	44	Southern China	Guangxi	SRR21374760	this study
770	3.5	2003	blood	male	15	Southern China	Guangxi	SRR21374759	this study
771	2	2004	blood	female	9	Southern China	Guangxi	SRR21374758	this study
772	3.5	2004	blood	female	16	Southern China	Guangxi	SRR21374757	this study
773	3.5	2004	blood	female	23	Southern China	Guangxi	SRR21374756	this study
774	3.5	2004	blood	male	19	Southern China	Guangxi	SRR21374755	this study
776	2.1	2004	blood	female	44	Southern China	Guangxi	SRR21374754	this study
777	2.1	2004	blood	female	52	Southern China	Guangxi	SRR21374753	this study
779	2.1	2004	blood	male	38	Southern China	Guangxi	SRR21374752	this study
780	2.1	2004	blood	male	14	Southern China	Guangxi	SRR21374750	this study
781	2.1	2004	blood	male	34	Southern China	Guangxi	SRR21374749	this study
782	2.1	2004	blood	male	28	Southern China	Guangxi	SRR21374748	this study
783	3	2004	blood	female	21	Southern China	Guangxi	SRR21374747	this study
784	3	2005	blood	male	26	Southern China	Guangxi	SRR21374746	this study
785	3	2005	blood	female	33	Southern China	Guangxi	SRR21374745	this study
791	3.5	2005	blood	male	11	Southern China	Guangxi	SRR21374744	this study
792	3.0.1	2005	blood	female	5	Southern China	Guangxi	SRR21374743	this study
793	2.1.7	2005	blood	male	50	Southern China	Guangxi	SRR21374742	this study
794	2.1	2005	blood	female	15	Southern China	Guangxi	SRR21374741	this study
795	3.2.1	2006	blood	male	17	Southern China	Guangxi	SRR21374937	this study
796	2.1	2006	blood	female	17	Southern China	Guangxi	SRR21374936	this study
797	3.5	2006	blood	male	14	Southern China	Guangxi	SRR21374935	this study
798	3.5	2006	blood	male	13	Southern China	Guangxi	SRR21374934	this study
799	2	2006	blood	male	14	Southern China	Guangxi	SRR21374933	this study
800	2	2006	blood	male	33	Southern China	Guangxi	SRR21374932	this study
801	2.1	2006	blood	female	6	Southern China	Guangxi	SRR21374931	this study
802	2.1	2006	blood	male	33	Southern China	Guangxi	SRR21374930	this study
803	2.1	2006	blood	male	34	Southern China	Guangxi	SRR21374929	this study
804	3.2.1	2006	blood	male	24	Southern China	Guangxi	SRR21374928	this study
805	3	2007	blood	female	8	Southern China	Guangxi	SRR21374926	this study
806	3	2007	blood	female	38	Southern China	Guangxi	SRR21374925	this study
807	3	2007	blood	male	23	Southern China	Guangxi	SRR21374924	this study
808	3.2.1	2007	blood	male	11	Southern China	Guangxi	SRR21374923	this study
809	3	2007	blood	female	46	Southern China	Guangxi	SRR21374922	this study
810	3.2.1	2007	blood	male	32	Southern China	Guangxi	SRR21374921	this study
811	4.3.1.3	2007	blood	female	18	Southern China	Guangxi	SRR21374920	this study
812	2.1.7	2007	blood	female	18	Southern China	Guangxi	SRR21374919	this study
813	2.1	2008	blood	male	44	Southern China	Guangxi	SRR21374918	this study
814	3.2.1	2008	blood	male	40	Southern China	Guangxi	SRR21374917	this study
815	2.3.4	2008	blood	female	40	Southern China	Guangxi	SRR21374915	this study
816	2.3.4	2008	blood	male	37	Southern China	Guangxi	SRR21374914	this study
817	3.2.1	2008	blood	female	33	Southern China	Guangxi	SRR21374913	this study
818	2.1.7	2008	blood	female	24	Southern China	Guangxi	SRR21374912	this study
819	2.1.7	2008	blood	female	44	Southern China	Guangxi	SRR21374911	this study
820	2.1.7	2008	blood	female	27	Southern China	Guangxi	SRR21374910	this study
821	2.1.7	2008	blood	female	5	Southern China	Guangxi	SRR21375105	this study
822	2.1.7	2008	blood	female	23	Southern China	Guangxi	SRR21375104	this study
823	3.2.1	2008	blood	female	42	Southern China	Guangxi	SRR21375103	this study
824	2	2008	blood	male	56	Southern China	Guangxi	SRR21375102	this study
825	2.3.4	2008	blood	male	2	Southern China	Hunan	SRR21375100	this study
826	2.3	2008	blood	female	23	Southern China	Guangxi	SRR21375099	this study
827	3.2.1	2008	blood	male	41	Southern China	Guangxi	SRR21375098	this study
828	3.2.1	2009	blood	male	16	Southern China	Guangxi	SRR21375097	this study
829	3.2.1	2009	blood	male	23	Southern China	Guangxi	SRR21375096	this study
830	3.2.1	2009	blood	female	21	Southern China	Guangxi	SRR21375095	this study
831	3.2.1	2009	blood	male	18	Southern China	Guangxi	SRR21375094	this study
832	3.2.1	2009	blood	male	11	Southern China	Guangxi	SRR21375093	this study
833	3.2.1	2009	blood	male	23	Southern China	Guangxi	SRR21375092	this study
834	3.2.1	2009	blood	male	25	Southern China	Guangxi	SRR21375091	this study
835	3.2.1	2009	blood	female	35	Southern China	Guangxi	SRR21375089	this study
836	3.2.1	2009	blood	male	54	Southern China	Guangxi	SRR21375088	this study
837	3.2.1	2009	blood	female	11	Southern China	Guangxi	SRR21375087	this study
838	3.2.1	2009	blood	male	15	Southern China	Guangxi	SRR21375086	this study
839	3.2.1	2009	blood	female	54	Southern China	Guangxi	SRR21375085	this study
840	3.2.1	2009	blood	male	26	Southern China	Guangxi	SRR21375084	this study
841	3.2.1	2009	blood	male	56	Southern China	Guangxi	SRR21375083	this study
842	3.2.1	2009	blood	female	34	Southern China	Guangxi	SRR21375082	this study
843	3.2.1	2009	blood	male	55	Southern China	Guangxi	SRR21375081	this study
844	3.2.1	2009	blood	male	16	Southern China	Guangxi	SRR21375080	this study
845	3.2.1	2009	blood	male	45	Southern China	Guangxi	SRR21375078	this study
846	3.2.1	2009	blood	female	14	Southern China	Guangxi	SRR21374739	this study
847	3.2.1	2010	blood	male	50	Southern China	Guangxi	SRR21374738	this study
848	3.2.1	2010	blood	male	36	Southern China	Guangxi	SRR21374737	this study
849	3.2.1	2010	blood	female	15	Southern China	Guangxi	SRR21374736	this study
850	3.2.1	2010	blood	male	15	Southern China	Guangxi	SRR21374735	this study
852	3.2.1	2010	blood	female	36	Southern China	Guangxi	SRR21374734	this study
853	3.2.1	2010	blood	female	21	Southern China	Guangxi	SRR21374733	this study
854	3.2.1	2010	blood	male	55	Southern China	Guangxi	SRR21374732	this study
855	3.2.1	2010	blood	female	34	Southern China	Guangxi	SRR21374731	this study
856	3.2.1	2010	blood	male	24	Southern China	Guangxi	SRR21375434	this study
857	3.2.1	2010	blood	male	45	Southern China	Guangxi	SRR21375433	this study
858	3.2.1	2010	blood	female	25	Southern China	Guangxi	SRR21375432	this study
860	0	2011	blood	female	8	Southern China	Guangxi	SRR21375431	this study
861	3.0.1	2012	blood	female	27	Southern China	Guangxi	SRR21375430	this study
862	3.0.1	2012	blood	female	36	Southern China	Guangxi	SRR21375429	this study
863	3.2.1	2012	blood	female	9	Southern China	Guangxi	SRR21375428	this study
864	3.2.1	2012	blood	male	9	Southern China	Guangxi	SRR21375427	this study
865	3.2.1	2012	blood	female	9	Southern China	Guangxi	SRR21375426	this study
866	3.2.1	2012	blood	female	11	Southern China	Guangxi	SRR21375425	this study
867	3.2.1	2012	blood	female	8	Southern China	Guangxi	SRR21375422	this study
868	3.2.1	2012	blood	female	7	Southern China	Guangxi	SRR21375421	this study
871	3.2.1	2013	blood	male	15	Southern China	Guangxi	SRR21375420	this study
872	3.2.1	2013	blood	male	8	Southern China	Guangxi	SRR21375419	this study
873	3.2.1	2013	blood	male	4	Southern China	Guangxi	SRR21375418	this study
546_SAL_E02-5919_AS.scaffold	3.1	2002	unknown	unknown	unknown	unknown	unknown	ERR360548	public
547_SAL_ERL084170_AS.scaffold	3.1.2	2008	unknown	unknown	unknown	unknown	unknown	ERR343287	public
548_SAL_fhuE-lsecl_AS.scaffold	1.2.1	2015	unknown	unknown	unknown	Eastern China	Taiwan	(Enterobase) traces-0yNHKwj	public
549_SAL_LXYSH_AS_genomic	3	2018	unknown	unknown	unknown	Eastern China	Zhejiang	GCF_004136335	public
550_SAL_MDUST154_AS.scaffold	2.3.4	2011	unknown	unknown	unknown	unknown	unknown	ERR352355	public
551_GCA_001084985.1_10593_2_18_genomic	3.1	unknown	unknown	unknown	unknown	unknown	unknown	GCA_001084985.1	public
552_GCA_001089225.1_10349_1_39_genomic	3.1.2	unknown	unknown	unknown	unknown	unknown	unknown	GCA_001089225.1	public
553_GCA_001089565.1_10492_1_16_genomic	2.3.4	unknown	unknown	unknown	unknown	unknown	unknown	GCA_001089565.1	public
555_GCA_004136335.1_ASM413633v1_genomic	3	unknown	unknown	unknown	unknown	unknown	unknown	GCA_004136335.1	public
557_GCA_900002585.1_St508-GX1999_genomic	2.3	1999	unknown	unknown	unknown	Southern China	Guangxi	GCA_900002585.1	public
560_GCA_900002595.1_GZ-18_genomic	3.2	unknown	unknown	unknown	unknown	Southern China	Guangdong	GCA_900002595.1	public
561_GCA_900002605.1_St1332-GZ2011_genomic	2.2	2011	unknown	unknown	unknown	Southern China	Guangdong	GCA_900002605.1	public
562_GCA_900002615.1_St1428-XJ2010_genomic	4.3.1	2010	unknown	unknown	unknown	Northwestern China	Xinjiang	GCA_900002615.1	public
563_GCA_900002625.1_JX2005-56_genomic	2.1	2005	unknown	unknown	unknown	Eastern China	Jiangxi	GCA_900002625.1	public
564_GCA_900002845.1_St512-GX1998_genomic	2.3	1998	unknown	unknown	unknown	Southern China	Guangxi	GCA_900002845.1	public
565_GCA_900002855.1_St382-GX1995_genomic	2.3	1995	unknown	unknown	unknown	Southern China	Guangxi	GCA_900002855.1	public
566_GCA_900002865.1_GX-St669_genomic	3	unknown	unknown	unknown	unknown	Southern China	Guangxi	GCA_900002865.1	public
567_GCA_900002875.1_St383-GX1995_genomic	2.3	1995	unknown	unknown	unknown	Southern China	Guangxi	GCA_900002875.1	public
568_GCA_900002885.1_St1481-XJ2012_genomic	2.3.3	2012	unknown	unknown	unknown	Northwestern China	Xinjiang	GCA_900002885.1	public
569_GCA_900016635.1_ZJ98-11_genomic	2.1.7	unknown	unknown	unknown	unknown	Eastern China	Zhejiang	GCA_900016635.1	public
ST33	3	2013	unknown	unknown	unknown	Eastern China	Taiwan	GCA_003137715.1	public
ST35	3.1.2	2014	unknown	unknown	unknown	Eastern China	Taiwan	GCA_003137675.1	public
Sal-2894	3	2015	unknown	unknown	unknown	Eastern China	Taiwan	GCA_013342225.1	public
Sal-4874	4.3.1.2	2017	unknown	unknown	unknown	Eastern China	Taiwan	GCA_013342025.1	public
Sal-5864	2.1	2019	unknown	unknown	unknown	Eastern China	Taiwan	GCA_013342085.1	public
Sal-5942	4.1	2019	unknown	unknown	unknown	Eastern China	Taiwan	GCA_014050105.1	public

## Sheet: Table S3
Supplementary Table 3. Summary of 5,164 S. Typhi isolates from countries around the world except China.
Strain name	Final call by genotyphi	Year	Continent	Country	Source Niche	Accession number
CT18	3.2.1	1993	Asia	Vietnam	ND	GCA_000195995.1
global_typhi_4	3.1.1	2010	Africa	Nigeria	Human	ERR731378
global_typhi_6	3.1.1	2013	Africa	Nigeria	Human	ERR731375
global_typhi_7	3.1.1	2013	Africa	Nigeria	Human	ERR731374
global_typhi_8	3.1.1	2012	Africa	Nigeria	Human	ERR731373
global_typhi_9	2.3	2013	Africa	Nigeria	Human	ERR731372
global_typhi_10	2.2	2011	Africa	Nigeria	Human	ERR731371
global_typhi_11	3.1.1	2010	Africa	Nigeria	Human	ERR731370
global_typhi_13	0.0.3	2010	Africa	Nigeria	Human	ERR731368
global_typhi_14	4.1	2013	Africa	Nigeria	Human	ERR731367
global_typhi_17	3.1.1	2013	Africa	Nigeria	Human	ERR731364
global_typhi_18	3.1.1	2011	Africa	Nigeria	Human	ERR731363
global_typhi_19	4.1	2010	Africa	Nigeria	Human	ERR731361
global_typhi_20	0.0.3	2010	Africa	Nigeria	Human	ERR731360
global_typhi_21	2.2	2013	Africa	Nigeria	Human	ERR731415
global_typhi_22	3.1.1	2013	Africa	Nigeria	Human	ERR731414
global_typhi_23	3.1.1	2013	Africa	Nigeria	Human	ERR731438
global_typhi_25	2.3	2012	Africa	Nigeria	Human	ERR731435
global_typhi_26	2.1	2011	Africa	Nigeria	Human	ERR731434
global_typhi_27	3.1.1	2010	Africa	Nigeria	Human	ERR731433
global_typhi_28	4.1	2010	Africa	Nigeria	Human	ERR731432
global_typhi_29	3.1.1	2013	Africa	Nigeria	Human	ERR731430
global_typhi_33	3.1.1	2011	Africa	Nigeria	Human	ERR731426
global_typhi_35	3.1.1	2010	Africa	Nigeria	Human	ERR731424
global_typhi_36	3.1.1	2013	Africa	Nigeria	Human	ERR731422
global_typhi_37	3.1.1	2013	Africa	Nigeria	Human	ERR731421
global_typhi_40	3.1.1	2011	Africa	Nigeria	Human	ERR731418
global_typhi_41	2.1	2010	Africa	Nigeria	Human	ERR731416
global_typhi_42	3.1.1	2013	Africa	Nigeria	Human	ERR731359
global_typhi_43	0.0.1	2013	Africa	Nigeria	Human	ERR731358
global_typhi_44	2.3	2012	Africa	Nigeria	Human	ERR731357
global_typhi_46	3.1.1	2011	Africa	Nigeria	Human	ERR731355
global_typhi_48	3.1.1	2010	Africa	Nigeria	Human	ERR731352
global_typhi_49	3.1.1	2013	Africa	Nigeria	Human	ERR731351
global_typhi_52	3.1.1	2010	Africa	Nigeria	Human	ERR731346
global_typhi_53	3.3	2010	Africa	Nigeria	Human	ERR731345
global_typhi_54	4.3.1.1	2008	Europe	United Kingdom	Human	ERR668983
global_typhi_55	4.3.1.1	2012	Europe	United Kingdom	Human	ERR668746
global_typhi_61	2.2	2013	Africa	Nigeria	Human	ERR657451
global_typhi_62	3.1.1	2013	Africa	Nigeria	Human	ERR657450
global_typhi_63	3.1.1	2013	Africa	Nigeria	Human	ERR657449
global_typhi_64	3.1.1	2013	Africa	Nigeria	Human	ERR657448
global_typhi_67	2	2013	Africa	Nigeria	Human	ERR657444
global_typhi_68	2.2	2013	Africa	Nigeria	Human	ERR657442
global_typhi_71	2	2013	Africa	Nigeria	Human	ERR657437
global_typhi_72	3.1.1	2013	Africa	Nigeria	Human	ERR657435
global_typhi_73	2.2	2013	Africa	Nigeria	Human	ERR657434
global_typhi_77	3.1.1	2013	Africa	Nigeria	Human	ERR657429
global_typhi_78	3.1.1	2013	Africa	Nigeria	Human	ERR657428
global_typhi_79	2.3	2013	Africa	Nigeria	Human	ERR657427
global_typhi_82	3.1.1	2013	Africa	Nigeria	Human	ERR657424
global_typhi_83	2	2013	Africa	Nigeria	Human	ERR657423
global_typhi_84	3.1.1	2013	Africa	Nigeria	Human	ERR657422
global_typhi_85	3.1.1	2013	Africa	Nigeria	Human	ERR657421
global_typhi_86	2.3	2013	Africa	Nigeria	Human	ERR657420
global_typhi_88	3.1.1	2013	Africa	Nigeria	Human	ERR657417
global_typhi_89	3.1.1	2013	Africa	Nigeria	Human	ERR657415
global_typhi_90	3.1.1	2013	Africa	Nigeria	Human	ERR657414
global_typhi_91	3.1.1	2013	Africa	Nigeria	Human	ERR657413
global_typhi_93	3.1.1	2013	Africa	Nigeria	Human	ERR657410
global_typhi_94	3.1.1	2013	Africa	Nigeria	Human	ERR657408
global_typhi_95	3.1.1	2013	Africa	Nigeria	Human	ERR657407
global_typhi_99	3.1.1	2013	Africa	Nigeria	Human	ERR657403
global_typhi_100	3.1.1	2013	Africa	Nigeria	Human	ERR657401
global_typhi_102	3.1.1	2013	Africa	Nigeria	Human	ERR657396
global_typhi_103	3.1.1	2013	Africa	Nigeria	Human	ERR657394
global_typhi_104	3.1.1	2013	Africa	Nigeria	Human	ERR657393
global_typhi_107	2	2013	Africa	Nigeria	Human	ERR657389
global_typhi_109	3.1.1	2013	Africa	Nigeria	Human	ERR657385
global_typhi_112	2.2	2013	Africa	Nigeria	Human	ERR657382
global_typhi_113	2.2	2013	Africa	Nigeria	Human	ERR657381
global_typhi_114	2.2	2013	Africa	Nigeria	Human	ERR657379
global_typhi_115	3.1.1	2013	Africa	Nigeria	Human	ERR657378
global_typhi_118	3.1.1	2013	Africa	Nigeria	Human	ERR657374
global_typhi_120	2.2	2013	Africa	Nigeria	Human	ERR657372
global_typhi_121	3.1.1	2013	Africa	Nigeria	Human	ERR657371
global_typhi_122	3.1.1	2013	Africa	Nigeria	Human	ERR657370
global_typhi_141	3.1.2	1992	Asia	Thailand	Human	ERR586737
global_typhi_142	3.1.2	1989	Asia	Thailand	Human	ERR586736
global_typhi_143	NA	1986	Asia	Thailand	Human	ERR586735
global_typhi_144	NA	1986	Asia	Thailand	Human	ERR586734
global_typhi_145	NA	1986	Asia	Thailand	Human	ERR586733
global_typhi_146	NA	1986	Asia	Thailand	Human	ERR586732
global_typhi_147	2.1	1986	Asia	Thailand	Human	ERR586731
global_typhi_148	2.1	1986	Asia	Thailand	Human	ERR586730
global_typhi_149	NA	1986	Asia	Thailand	Human	ERR586729
global_typhi_150	NA	1986	Asia	Thailand	Human	ERR586728
global_typhi_151	2.1	1986	Asia	Thailand	Human	ERR586727
global_typhi_152	NA	1987	Asia	Thailand	Human	ERR586726
global_typhi_153	2.4	1985	Asia	Thailand	Human	ERR586725
global_typhi_154	3.4	1985	Asia	Thailand	Human	ERR586724
global_typhi_155	3.4	1985	Asia	Thailand	Human	ERR586723
global_typhi_156	2	1985	Asia	Thailand	Human	ERR586722
global_typhi_157	2.4	1984	Asia	Thailand	Human	ERR586721
global_typhi_158	2	1984	Asia	Thailand	Human	ERR586720
global_typhi_159	NA	1973	Asia	Thailand	Human	ERR586719
global_typhi_160	2	1973	Asia	Thailand	Human	ERR586718
global_typhi_161	NA	1973	Asia	Thailand	Human	ERR586717
global_typhi_162	NA	1973	Asia	Thailand	Human	ERR586716
global_typhi_163	4.3.1	2013	Asia	Nepal	Human	ERR586921
global_typhi_164	3.3	2013	Asia	Nepal	Human	ERR586920
global_typhi_165	4	2013	Asia	Nepal	Human	ERR586919
global_typhi_166	3.3	2013	Asia	Nepal	Human	ERR586918
global_typhi_167	4	2013	Asia	Nepal	Human	ERR586917
global_typhi_169	4.3.1	2013	Asia	Nepal	Human	ERR586915
global_typhi_170	4.3.1	2013	Asia	Nepal	Human	ERR586914
global_typhi_172	4	2013	Asia	Nepal	Human	ERR586912
global_typhi_216	2.1	1986	Asia	Thailand	Human	ERR586812
global_typhi_217	3	1986	Asia	Thailand	Human	ERR586811
global_typhi_218	2.1	1986	Asia	Thailand	Human	ERR586810
global_typhi_219	2.1	1986	Asia	Thailand	Human	ERR586809
global_typhi_220	NA	1986	Asia	Thailand	Human	ERR586808
global_typhi_221	3	1986	Asia	Thailand	Human	ERR586807
global_typhi_222	2.1	1986	Asia	Thailand	Human	ERR586806
global_typhi_223	2.1	1986	Asia	Thailand	Human	ERR586805
global_typhi_224	3	1986	Asia	Thailand	Human	ERR586804
global_typhi_225	2.1	1986	Asia	Thailand	Human	ERR586803
global_typhi_226	2.1	1986	Asia	Thailand	Human	ERR586802
global_typhi_227	2.4	1984	Asia	Thailand	Human	ERR586801
global_typhi_228	2.2	1981	Asia	Thailand	Human	ERR586800
global_typhi_229	2.3.4	1981	Asia	Thailand	Human	ERR586799
global_typhi_230	2.2	1981	Asia	Thailand	Human	ERR586798
global_typhi_231	4.1	1973	Asia	Thailand	Human	ERR586797
global_typhi_232	NA	1973	Asia	Thailand	Human	ERR586796
global_typhi_233	NA	1973	Asia	Thailand	Human	ERR586795
global_typhi_234	2	1973	Asia	Thailand	Human	ERR586794
global_typhi_235	4.1	1973	Asia	Thailand	Human	ERR586793
global_typhi_236	NA	1973	Asia	Thailand	Human	ERR586792
global_typhi_237	4.1	1973	Asia	Thailand	Human	ERR586791
global_typhi_282	3.1.1	2010	Africa	Nigeria	Human	ERR573973
global_typhi_283	0.0.3	2011	Africa	Nigeria	Human	ERR573972
global_typhi_284	3.1.1	2010	Africa	Nigeria	Human	ERR573971
global_typhi_286	3.1.1	2010	Africa	Nigeria	Human	ERR573969
global_typhi_287	4.1	2010	Africa	Nigeria	Human	ERR573968
global_typhi_289	3.1.1	2010	Africa	Nigeria	Human	ERR573966
global_typhi_290	0.0.3	2010	Africa	Nigeria	Human	ERR573964
global_typhi_291	4.1.1	2010	Africa	Nigeria	Human	ERR573962
global_typhi_292	0.0.3	2010	Africa	Nigeria	Human	ERR573961
global_typhi_293	3.1.1	2010	Africa	Nigeria	Human	ERR573960
global_typhi_294	3.1.1	2010	Africa	Nigeria	Human	ERR573959
global_typhi_296	3.1.1	2009	Africa	Nigeria	Human	ERR573957
global_typhi_297	3.1.1	2009	Africa	Nigeria	Human	ERR573956
global_typhi_298	3.1.1	2009	Africa	Nigeria	Human	ERR573955
global_typhi_299	3.1.1	2009	Africa	Nigeria	Human	ERR573954
global_typhi_300	3.1.1	2009	Africa	Nigeria	Human	ERR573952
global_typhi_301	3.1.1	2009	Africa	Nigeria	Human	ERR573950
global_typhi_302	3.1.1	2009	Africa	Nigeria	Human	ERR573949
global_typhi_303	3.1.1	2009	Africa	Nigeria	Human	ERR573948
global_typhi_304	3.1.1	2009	Africa	Nigeria	Human	ERR573947
global_typhi_305	4.1	2009	Africa	Nigeria	Human	ERR573945
global_typhi_306	3.1.1	2009	Africa	Nigeria	Human	ERR573944
global_typhi_307	3.1.1	2009	Africa	Nigeria	Human	ERR573943
global_typhi_308	2.3	2009	Africa	Nigeria	Human	ERR573942
global_typhi_309	2.3	2009	Africa	Nigeria	Human	ERR573941
global_typhi_312	3.1.1	2008	Africa	Nigeria	Human	ERR573938
global_typhi_313	0.0.3	2009	Africa	Nigeria	Human	ERR573934
global_typhi_315	3.1.1	2009	Africa	Nigeria	Human	ERR573932
global_typhi_317	4.3.1.1	1997	Asia	Vietnam	Human	ERR352855
global_typhi_318	2.3	1905	South America	Argentina	Human	ERR353342
global_typhi_319	4.1	1905	South America	Argentina	Human	ERR353341
global_typhi_320	2.3	2002	South America	Argentina	Human	ERR357426
global_typhi_321	4.1	1905	South America	Argentina	Human	ERR353339
global_typhi_322	2	1999	South America	Argentina	Human	ERR353338
global_typhi_324	2.3.3	1905	South America	Argentina	Human	ERR357422
global_typhi_325	2.3.3	2006	South America	Argentina	Human	ERR357421
global_typhi_326	4.1	1988	South America	Argentina	Human	ERR353334
global_typhi_328	2.3.3	2004	South America	Argentina	Human	ERR357418
global_typhi_329	2.3.3	1988	South America	Argentina	Human	ERR353331
global_typhi_330	2	2001	South America	Argentina	Human	ERR353330
global_typhi_331	4.3.1.1	1997	Asia	Vietnam	Human	ERR352673
global_typhi_332	4.3.1.1	1999	Asia	Vietnam	Human	ERR352857
global_typhi_333	4.3.1.1	1994	Asia	Vietnam	Human	ERR352669
global_typhi_334	4.3.1.1	1999	Asia	Vietnam	Human	ERR352665
global_typhi_335	4.3.1.1	1998	Asia	Vietnam	Human	ERR352853
global_typhi_336	4.3.1.1	1997	Asia	Vietnam	Human	ERR352662
global_typhi_337	4.3.1.1	1997	Asia	Vietnam	Human	ERR352850
global_typhi_338	4.3.1.1	1998	Asia	Vietnam	Human	ERR352848
global_typhi_339	4.3.1.1	1994	Asia	Vietnam	Human	ERR352658
global_typhi_340	4.3.1.1	1998	Asia	Vietnam	Human	ERR352657
global_typhi_341	4.3.1.1	1995	Asia	Vietnam	Human	ERR352768
global_typhi_342	4.3.1.1	1994	Asia	Vietnam	Human	ERR352617
global_typhi_343	4.3.1.1	1996	Asia	Vietnam	Human	ERR352764
global_typhi_344	4.3.1.1	1995	Asia	Vietnam	Human	ERR352762
global_typhi_345	4.3.1.1	1994	Asia	Vietnam	Human	ERR352760
global_typhi_346	4.3.1.1	1996	Asia	Vietnam	Human	ERR352758
global_typhi_347	4.3.1.1	1996	Asia	Vietnam	Human	ERR352756
global_typhi_348	4.3.1.1	1994	Asia	Vietnam	Human	ERR352611
global_typhi_350	4.3.1.1	1996	Asia	Vietnam	Human	ERR352750
global_typhi_351	4.3.1.1	1994	Asia	Vietnam	Human	ERR352608
global_typhi_352	4	2011	Asia	Pakistan	Human	ERR352538
global_typhi_353	4	2011	Asia	Sri Lanka	Human	ERR352537
global_typhi_355	4	2011	Asia	India	Human	ERR352449
global_typhi_356	4	2011	Asia	India	Human	ERR352448
global_typhi_358	4.3.1	2012	Asia	India	Human	ERR352446
global_typhi_359	4	2012	Asia	Nepal	Human	ERR352531
global_typhi_360	4.3.1.1	2012	Asia	Pakistan	Human	ERR352444
global_typhi_361	4	2012	Asia	India	Human	ERR352529
global_typhi_364	4	2011	Asia	India	Human	ERR352275
global_typhi_365	4.3.1.1	2011	Asia	India	Human	ERR352274
global_typhi_366	4.3.1	2011	Asia	India	Human	ERR352273
global_typhi_367	4.3.1.1	2011	Asia	India	Human	ERR352358
global_typhi_368	4	2011	Asia	India	Human	ERR352357
global_typhi_369	4.3.1	2012	Asia	India	Human	ERR352356
global_typhi_372	3.0.2	2012	Asia	India	Human	ERR352353
global_typhi_373	4	2012	Asia	India	Human	ERR352352
global_typhi_374	4.3.1.1	1997	Asia	Vietnam	Human	ERR352842
global_typhi_375	4.3.1.1	1995	Asia	Vietnam	Human	ERR352840
global_typhi_376	4.3.1.1	1997	Asia	Vietnam	Human	ERR352838
global_typhi_378	4.3.1.1	1997	Asia	Vietnam	Human	ERR352834
global_typhi_379	4.3.1.1	1997	Asia	Vietnam	Human	ERR352651
global_typhi_380	4.3.1.1	1998	Asia	Vietnam	Human	ERR352650
global_typhi_381	4.3.1.1	1997	Asia	Vietnam	Human	ERR352828
global_typhi_382	4.3.1.1	1994	Asia	Vietnam	Human	ERR352826
global_typhi_383	4.3.1.1	1997	Asia	Vietnam	Human	ERR352647
global_typhi_384	4.3.1.1	1997	Asia	Vietnam	Human	ERR352646
global_typhi_385	4.3.1.1	1995	Asia	Vietnam	Human	ERR352607
global_typhi_386	4.3.1.1	1995	Asia	Vietnam	Human	ERR352606
global_typhi_387	4.3.1.1	1995	Asia	Vietnam	Human	ERR352605
global_typhi_388	2.5.1	2011	Africa	DRC	Human	ERR352604
global_typhi_390	2.5.1	2011	Africa	DRC	Human	ERR352735
global_typhi_391	3.1.2	2003	Asia	Indonesia	Human	ERR352601
global_typhi_393	2.5.1	2011	Africa	DRC	Human	ERR352729
global_typhi_395	4.3.1.1	1994	Asia	Vietnam	Human	ERR352725
global_typhi_396	3	2012	Asia	Indonesia	Human	ERR352527
global_typhi_397	2.2.1	2012	Asia	India	Human	ERR352526
global_typhi_398	4	2011	Asia	India	Human	ERR352439
global_typhi_399	3.3.1	2011	Asia	India	Human	ERR352524
global_typhi_400	3.5	2011	Oceania	Samoa	Human	ERR352523
global_typhi_402	3	2011	Asia	Phillipines	Human	ERR352435
global_typhi_403	4	2011	Asia	India	Human	ERR352520
global_typhi_404	2.2.1	2010	Asia	Malaysia	Human	ERR352519
global_typhi_405	3.5	2011	Oceania	Samoa	Human	ERR352432
global_typhi_406	3.5	2009	Oceania	Samoa	Human	ERR352517
global_typhi_407	4.3.1	2012	Asia	India	Human	ERR352265
global_typhi_408	4.3.1.1	2012	Asia	India	Human	ERR352350
global_typhi_409	3.3.1	2012	Asia	Myanmar	Human	ERR352263
global_typhi_410	2.3.5	2011	Oceania	Tonga	Human	ERR352348
global_typhi_411	3.5	2011	Oceania	Samoa	Human	ERR352261
global_typhi_412	3	2011	Asia	Malaysia	Human	ERR352260
global_typhi_413	4	2011	Asia	India	Human	ERR352259
global_typhi_414	3.5	2010	Oceania	Samoa	Human	ERR352258
global_typhi_415	2.2.1	2010	Oceania	Australia	Human	ERR352257
global_typhi_416	3.1	2009	Europe	Malta	Human	ERR352342
global_typhi_417	2.1	2009	Oceania	Papua New Guinea	Human	ERR352341
global_typhi_418	4.3.1.1	1994	Asia	Vietnam	Human	ERR352820
global_typhi_419	4.3.1.1	1997	Asia	Vietnam	Human	ERR352644
global_typhi_420	4.3.1.1	1997	Asia	Vietnam	Human	ERR352643
global_typhi_421	4.3.1.1	1994	Asia	Vietnam	Human	ERR352814
global_typhi_422	4.3.1.1	1994	Asia	Vietnam	Human	ERR352812
global_typhi_424	4.3.1.1	1994	Asia	Vietnam	Human	ERR352882
global_typhi_425	4.3.1.1	1994	Asia	Vietnam	Human	ERR352881
global_typhi_426	4.3.1.1	1994	Asia	Vietnam	Human	ERR352717
global_typhi_427	4.3.1.1	1994	Asia	Vietnam	Human	ERR352715
global_typhi_428	4.3.1.1	1994	Asia	Vietnam	Human	ERR352713
global_typhi_429	4.3.1.1	1994	Asia	Vietnam	Human	ERR352711
global_typhi_430	4.3.1.1	1994	Asia	Vietnam	Human	ERR352876
global_typhi_432	4.1	1994	Asia	Vietnam	Human	ERR352705
global_typhi_433	4.3.1.1	1994	Asia	Vietnam	Human	ERR352703
global_typhi_434	3.5	2009	Oceania	Samoa	Human	ERR352430
global_typhi_435	3.5	2009	Oceania	Samoa	Human	ERR352429
global_typhi_436	2.2.1	2009	Asia	Lebanon	Human	ERR352514
global_typhi_437	2.1	2007	Oceania	Papua New Guinea	Human	ERR352427
global_typhi_438	3.1	2007	Africa	Liberia	Human	ERR352426
global_typhi_440	2.2.2	2007	Asia	Lebanon	Human	ERR352510
global_typhi_441	4.3.1.1	2012	Asia	Afghanistan	Human	ERR352595
global_typhi_442	2	2012	Asia	Bangladesh	Human	ERR352508
global_typhi_443	4	2011	Asia	Indonesia	Human	ERR352593
global_typhi_444	4.3.1.1	2011	Asia	India	Human	ERR352506
global_typhi_445	3.1	2006	Asia	Lebanon	Human	ERR352254
global_typhi_446	4	2011	Asia	Pakistan	Human	ERR352425
global_typhi_447	4	2011	Asia	Nepal	Human	ERR352338
global_typhi_449	4.3.1	2011	Asia	India	Human	ERR352422
global_typhi_450	4	2012	Asia	India	Human	ERR352335
global_typhi_451	3.5	2012	Oceania	Samoa	Human	ERR352420
global_typhi_452	4.2.2	2012	Oceania	Fiji	Human	ERR352419
global_typhi_453	4.3.1.1	2012	Asia	Cambodia	Human	ERR352332
global_typhi_454	3	2011	Asia	Indonesia	Human	ERR352417
global_typhi_455	2.3	2012	South America	El Salvador	Human	ERR352416
global_typhi_456	NA	1997	Asia	Vietnam	Human	ERR352871
global_typhi_457	4.3.1.1	1995	Asia	Vietnam	Human	ERR352870
global_typhi_460	4.3.1.1	1995	Asia	Vietnam	Human	ERR352865
global_typhi_461	4.3.1.1	1994	Asia	Vietnam	Human	ERR352866
global_typhi_462	NA	1997	Asia	Vietnam	Human	ERR352865
global_typhi_463	4.3.1.1	1997	Asia	Vietnam	Human	ERR352864
global_typhi_465	4.3.1.1	1997	Asia	Vietnam	Human	ERR352681
global_typhi_466	4.3.1.1	2011	Asia	India	Human	ERR352591
global_typhi_467	4	2011	Asia	India	Human	ERR352504
global_typhi_468	2.1	1996	Oceania	Papua New Guinea	Human	ERR352589
global_typhi_469	2.3.5	1986	Oceania	Fiji	Human	ERR352588
global_typhi_470	3.5.1	1985	Oceania	Fiji	Human	ERR352501
global_typhi_471	2.1	1985	Oceania	Papua New Guinea	Human	ERR352586
global_typhi_472	2.3.5	1984	Oceania	Fiji	Human	ERR352585
global_typhi_473	4.3.1.1	1993	Oceania	Fiji	Human	ERR352584
global_typhi_474	2.1	1992	Oceania	Papua New Guinea	Human	ERR352497
global_typhi_475	2.1	1992	Oceania	Papua New Guinea	Human	ERR352582
global_typhi_476	2.3.5	1983	Oceania	Fiji	Human	ERR352495
global_typhi_477	4	2011	Asia	India	Human	ERR352329
global_typhi_478	2.2	2011	Asia	India	Human	ERR352328
global_typhi_479	4.3.1	2011	Asia	India	Human	ERR352327
global_typhi_480	4.3.1.1	2011	Asia	Iraq	Human	ERR352412
global_typhi_481	4	2011	Asia	India	Human	ERR352325
global_typhi_482	3.3.1	2011	Asia	India	Human	ERR352410
global_typhi_483	3.3.1	2011	Asia	Iraq	Human	ERR352323
global_typhi_484	2.1	1999	Oceania	Papua New Guinea	Human	ERR352408
global_typhi_485	2.1	1998	Oceania	Papua New Guinea	Human	ERR352321
global_typhi_486	2.1	1998	Oceania	Papua New Guinea	Human	ERR352320
global_typhi_487	2.1	1998	Oceania	Papua New Guinea	Human	ERR352319
global_typhi_488	4.3.1.1	1997	Asia	Vietnam	Human	ERR352861
global_typhi_489	4.3.1.1	1998	Asia	Vietnam	Human	ERR352677
global_typhi_491	4.2.1	1983	Oceania	Fiji	Human	ERR352494
global_typhi_492	2.1	1994	Oceania	Papua New Guinea	Human	ERR352493
global_typhi_493	2.1	1988	Asia	India	Human	ERR352578
global_typhi_494	2.1	1998	Oceania	Papua New Guinea	Human	ERR352577
global_typhi_495	2.1	1998	Oceania	Papua New Guinea	Human	ERR352576
global_typhi_496	2.1	1998	Oceania	Papua New Guinea	Human	ERR352575
global_typhi_498	2.1	2010	Oceania	Papua New Guinea	Human	ERR352487
global_typhi_499	3.5	2008	Oceania	Samoa	Human	ERR352486
global_typhi_500	3.5	2008	Oceania	Samoa	Human	ERR352571
global_typhi_501	3.5	2008	Oceania	Samoa	Human	ERR352484
global_typhi_502	2.1	1994	Oceania	Papua New Guinea	Human	ERR352404
global_typhi_503	4.2.3	1993	Oceania	Fiji	Human	ERR352403
global_typhi_504	4.2.1	1984	Oceania	Fiji	Human	ERR352316
global_typhi_505	4.3.1.1	1993	Oceania	Fiji	Human	ERR352315
global_typhi_506	2.1	1992	Oceania	Papua New Guinea	Human	ERR352314
global_typhi_507	4.3.1.1	1992	Oceania	Fiji	Human	ERR352399
global_typhi_508	4.2	1983	Oceania	Fiji	Human	ERR352312
global_typhi_509	3.5	1991	Oceania	Fiji	Human	ERR352397
global_typhi_510	2.1	2010	Asia	Indonesia	Human	ERR352396
global_typhi_511	2.1	1996	Oceania	Papua New Guinea	Human	ERR352309
global_typhi_512	4.3.1.1	2011	Asia	Bangladesh	Human	ERR352308
global_typhi_513	2.1	2007	Oceania	Papua New Guinea	Human	ERR352483
global_typhi_514	2.1	2007	Oceania	Papua New Guinea	Human	ERR352482
global_typhi_515	3.5	2005	Oceania	Samoa	Human	ERR352481
global_typhi_516	3.5	2004	Oceania	Samoa	Human	ERR352480
global_typhi_517	3.5	2004	Oceania	Samoa	Human	ERR352479
global_typhi_518	2.1	2002	Oceania	Papua New Guinea	Human	ERR352564
global_typhi_519	2.1	2001	Oceania	Papua New Guinea	Human	ERR352563
global_typhi_520	2.1	1994	Oceania	Papua New Guinea	Human	ERR352476
global_typhi_523	0.0.2	2010	Asia	Indonesia	Human	ERR352559
global_typhi_524	4.3.1.1	2011	Asia	Pakistan	Human	ERR352307
global_typhi_525	2.5	2011	Asia	India	Human	ERR352392
global_typhi_527	4.3.1.1	2010	Asia	Bangladesh	Human	ERR352304
global_typhi_528	3.2.2	2010	Asia	Bangladesh	Human	ERR352389
global_typhi_529	2.1	2010	Asia	Indonesia	Human	ERR352388
global_typhi_530	2.1	2010	Oceania	Papua New Guinea	Human	ERR352301
global_typhi_531	2.1	2010	Oceania	Papua New Guinea	Human	ERR352300
global_typhi_532	3.1.2	2010	Asia	Indonesia	Human	ERR352299
global_typhi_533	3.3.2.Bd1	2010	Asia	Bangladesh	Human	ERR352298
global_typhi_534	4	2011	Asia	India	Human	ERR352297
global_typhi_535	4.3.1.1	1996	Asia	Vietnam	Human	ERR352810
global_typhi_536	4.3.1.1	1996	Asia	Vietnam	Human	ERR352808
global_typhi_537	4.3.1.1	1996	Asia	Vietnam	Human	ERR352638
global_typhi_538	2.1	2011	Asia	Indonesia	Human	ERR352558
global_typhi_539	4	2011	Asia	India	Human	ERR352471
global_typhi_540	4.3.1.1	2010	Asia	Thailand	Human	ERR352556
global_typhi_541	NA	2010	Asia	Vietnam	Human	ERR352555
global_typhi_542	4.3.1.1	2010	Asia	Bangladesh	Human	ERR352468
global_typhi_543	2.1.5	2011	Asia	Indonesia	Human	ERR352553
global_typhi_544	4.3.1.1	2011	Asia	India	Human	ERR352466
global_typhi_545	3	2011	Asia	India	Human	ERR352465
global_typhi_546	4	2011	Asia	India	Human	ERR352464
global_typhi_547	4.3.1.1	2010	Asia	Pakistan	Human	ERR352549
global_typhi_548	2	2010	Asia	Bangladesh	Human	ERR352462
global_typhi_549	4.3.1	2011	Asia	India	Human	ERR352382
global_typhi_550	4.3.1	2011	Asia	India	Human	ERR352295
global_typhi_551	4.3.1.1	2011	Asia	India	Human	ERR352380
global_typhi_552	4.3.1.3	2010	Asia	Bangladesh	Human	ERR352379
global_typhi_554	4.3.1	2010	Asia	Nepal	Human	ERR352377
global_typhi_555	3.3.2.Bd2	2010	Asia	Bangladesh	Human	ERR352290
global_typhi_556	4	2010	Asia	Lebanon	Human	ERR352375
global_typhi_557	2.1	2010	Oceania	Papua New Guinea	Human	ERR352288
global_typhi_558	2.1	2010	Oceania	Papua New Guinea	Human	ERR352287
global_typhi_560	4	2011	Asia	India	Human	ERR352905
global_typhi_561	4.3.1	2011	Asia	India	Human	ERR352953
global_typhi_562	2.2.2	2011	Asia	Lebanon	Human	ERR352952
global_typhi_563	4.3.1	2011	Asia	India	Human	ERR352951
global_typhi_564	2.2.2	2011	Asia	India	Human	ERR352901
global_typhi_565	4	2011	Asia	India	Human	ERR352949
global_typhi_566	4.3.1.1	2011	Asia	India	Human	ERR352948
global_typhi_567	2.2.1	2010	Oceania	Australia	Human	ERR352898
global_typhi_568	4.3.1	2011	Asia	India	Human	ERR352897
global_typhi_569	3	2011	Asia	Indonesia	Human	ERR352945
global_typhi_570	4	2011	Asia	India	Human	ERR352895
global_typhi_571	4.3.1.1	1996	Asia	Vietnam	Human	ERR352804
global_typhi_572	4.3.1.1	1995	Asia	Vietnam	Human	ERR352802
global_typhi_573	4.3.1.1	1994	Asia	Vietnam	Human	ERR352635
global_typhi_575	4.3.1.1	1995	Asia	Vietnam	Human	ERR352797
global_typhi_576	4.3.1.1	1995	Asia	Vietnam	Human	ERR352632
global_typhi_577	4.3.1.1	1996	Asia	Vietnam	Human	ERR352793
global_typhi_579	4.3.1.1	1996	Asia	Vietnam	Human	ERR352789
global_typhi_580	4.3.1.1	1995	Asia	Vietnam	Human	ERR352787
global_typhi_581	4.3.1.1	1996	Asia	Vietnam	Human	ERR352785
global_typhi_582	2	2010	Asia	Bangladesh	Human	ERR352547
global_typhi_583	2	2010	Asia	Bangladesh	Human	ERR352460
global_typhi_584	2	2010	Asia	Bangladesh	Human	ERR352459
global_typhi_585	4	2011	Asia	India	Human	ERR352458
global_typhi_586	3.2.2	2011	Asia	India	Human	ERR352543
global_typhi_587	4.3.1.1	2011	Asia	India	Human	ERR352542
global_typhi_588	4.3.1	2011	Asia	India	Human	ERR352455
global_typhi_589	3.2	2011	Asia	India	Human	ERR352454
global_typhi_591	NA	2011	Asia	India	Human	ERR352371
global_typhi_592	4.3.1	2011	Asia	India	Human	ERR352284
global_typhi_593	4.3.1	2011	Asia	India	Human	ERR352283
global_typhi_594	3	2010	Asia	Indonesia	Human	ERR352368
global_typhi_595	4	2011	Asia	India	Human	ERR352367
global_typhi_596	4.3.1.1	2011	Asia	India	Human	ERR352366
global_typhi_597	4.3.1.1	2010	Asia	Myanmar	Human	ERR352279
global_typhi_598	4.3.1	2010	Asia	India	Human	ERR352364
global_typhi_599	4.3.1.3	2011	Asia	Bangladesh	Human	ERR352277
global_typhi_601	3.3	2008	Africa	Sudan	Human	ERR352942
global_typhi_602	2.1	2007	Oceania	Papua New Guinea	Human	ERR352941
global_typhi_603	2.1	1998	Oceania	Papua New Guinea	Human	ERR352940
global_typhi_604	2.1	1994	Oceania	Papua New Guinea	Human	ERR352939
global_typhi_605	2.3.5	1985	Oceania	Fiji	Human	ERR352938
global_typhi_606	2.1	1985	Oceania	Papua New Guinea	Human	ERR357478
global_typhi_607	4.2.1	1985	Oceania	Fiji	Human	ERR357477
global_typhi_608	4.3.1.1	1993	Oceania	Fiji	Human	ERR352935
global_typhi_609	4.3.1.1	1993	Oceania	Fiji	Human	ERR352934
global_typhi_610	4.3.1.1	1993	Oceania	Fiji	Human	ERR357474
global_typhi_611	4.3.1.1	1995	Asia	Vietnam	Human	ERR352783
global_typhi_612	4.3.1.1	1995	Asia	Vietnam	Human	ERR352625
global_typhi_613	4.3.1.1	1996	Asia	Vietnam	Human	ERR352780
global_typhi_614	4.3.1.1	1996	Asia	Vietnam	Human	ERR352778
global_typhi_616	4.3.1.1	1995	Asia	Vietnam	Human	ERR352774
global_typhi_617	4.3.1.1	1996	Asia	Vietnam	Human	ERR352772
global_typhi_618	4.3.1.1	1996	Asia	Vietnam	Human	ERR352770
global_typhi_619	3	1984	Oceania	Fiji	Human	ERR352932
global_typhi_620	2.1	1992	Oceania	Papua New Guinea	Human	ERR352931
global_typhi_621	2.1	1992	Oceania	Papua New Guinea	Human	ERR352930
global_typhi_622	2.1	1992	Oceania	Papua New Guinea	Human	ERR352929
global_typhi_623	4.3.1.1	1992	Oceania	Fiji	Human	ERR352928
global_typhi_624	3.5	1992	Oceania	Samoa	Human	ERR357468
global_typhi_625	4.2.1	1983	Oceania	Fiji	Human	ERR357467
global_typhi_626	4.2.1	1983	Oceania	Fiji	Human	ERR357466
global_typhi_627	4.2	1982	Oceania	Fiji	Human	ERR357465
global_typhi_628	4.2	1982	Oceania	Fiji	Human	ERR357464
global_typhi_629	4.2	1982	Oceania	Fiji	Human	ERR357463
global_typhi_630	NA	2003	Asia	Laos	Human	ERR352253
global_typhi_631	4.1	1991	Oceania	Vanuatu	Human	ERR352921
global_typhi_632	4.2	1982	Oceania	Fiji	Human	ERR357461
global_typhi_633	4.2	1982	Oceania	Fiji	Human	ERR352919
global_typhi_634	4.2	1981	Oceania	Fiji	Human	ERR357459
global_typhi_635	4.2	1981	Oceania	Fiji	Human	ERR352916
global_typhi_636	2.1	1990	Oceania	Papua New Guinea	Human	ERR357456
global_typhi_637	2.1	1990	Oceania	Papua New Guinea	Human	ERR352914
global_typhi_638	4.2	1980	Oceania	Tonga	Human	ERR357454
global_typhi_639	4	2010	Asia	Nepal	Human	ERR357453
global_typhi_640	2.1	2009	Oceania	Papua New Guinea	Human	ERR357452
global_typhi_642	4.1	2004	Oceania	Samoa	Human	ERR352910
global_typhi_643	4.1	2004	Oceania	Samoa	Human	ERR352909
global_typhi_644	2.1	2002	Oceania	Papua New Guinea	Human	ERR357449
global_typhi_646	2.1	2001	Oceania	Papua New Guinea	Human	ERR352906
global_typhi_647	4.3.1	2011	Asia	India	Human	ERR352893
global_typhi_648	2.1	2011	Asia	EastTimor	Human	ERR352892
global_typhi_649	4.3.1	2011	Asia	India	Human	ERR357444
global_typhi_650	3.0.2	2012	Asia	India	Human	ERR352890
global_typhi_651	4.3.1.1	2012	Asia	India	Human	ERR357442
global_typhi_652	3.3.1	2012	Asia	Myanmar	Human	ERR352888
global_typhi_653	3.5	2009	Oceania	Samoa	Human	ERR352887
global_typhi_850	3.1.2	2003	Asia	Indonesia	ND	ERR460335
global_typhi_963	4.3.1	2011	Asia	India	Human	ERR420434
global_typhi_964	3.3.2	2009	Asia	India	Human	ERR420433
global_typhi_965	4.3.1.1	2009	Asia	India	Human	ERR226505
global_typhi_966	4.3.1	2009	Asia	India	Human	ERR420431
global_typhi_967	4.3.1	2009	Asia	India	Human	ERR420430
global_typhi_968	4.3.1.1	2009	Asia	India	Human	ERR420429
global_typhi_969	2	2011	Asia	India	Human	ERR420428
global_typhi_970	4.3.1	2011	Asia	India	Human	ERR226500
global_typhi_971	4.3.1	2011	Asia	India	Human	ERR226499
global_typhi_972	4.3.1.1	2011	Asia	India	Human	ERR226498
global_typhi_973	4.3.1	2011	Asia	India	Human	ERR226497
global_typhi_974	4	2011	Asia	India	Human	ERR226496
global_typhi_975	4.3.1	2011	Asia	India	Human	ERR226495
global_typhi_976	4.3.1	2010	Asia	India	Human	ERR226494
global_typhi_977	4.3.1	2010	Asia	India	Human	ERR226493
global_typhi_978	2.2.1	2010	Asia	India	Human	ERR420418
global_typhi_979	4.3.1	2009	Asia	India	Human	ERR226490
global_typhi_980	2.2.1	2009	Asia	India	Human	ERR420416
global_typhi_981	4.3.1.1	2009	Asia	India	Human	ERR226488
global_typhi_982	4	2009	Asia	India	Human	ERR420414
global_typhi_983	4	2009	Asia	India	Human	ERR226486
global_typhi_984	4.1.1	2010	Africa	Malawi	Human	ERR360833
global_typhi_985	4.3.1	2010	Africa	Malawi	Human	ERR360736
global_typhi_986	4.3.1.1.EA1	2013	Africa	Malawi	Human	ERR360830
global_typhi_987	4.3.1.1.EA1	2012	Africa	Malawi	Human	ERR360733
global_typhi_988	4.3.1.1.EA1	2012	Africa	Malawi	Human	GCA_001367555
global_typhi_989	4.3.1.1.EA1	2013	Africa	Malawi	Human	ERR360827
global_typhi_990	2	2010	Africa	Malawi	Human	ERR360826
global_typhi_991	4.1.1	2010	Africa	Malawi	Human	ERR360825
global_typhi_992	4.3.1	2010	Africa	Malawi	Human	ERR360728
global_typhi_993	4.1	1973	Asia	Vietnam	Human	ERR360661
global_typhi_994	2.3	2006	Africa	Cameroon	Human	ERR360660
global_typhi_995	3.1	1999	Africa	Guinea	Human	ERR360576
global_typhi_996	3.0.1	2000	Africa	Morocco	Human	ERR360575
global_typhi_997	0.0.1	1998	Africa	Cameroon	Human	ERR360657
global_typhi_998	2	2000	Africa	Morocco	Human	ERR360656
global_typhi_999	0.0.1	2000	Africa	Cameroon	Human	ERR360655
global_typhi_1000	3.3.1	2000	Africa	Cape Verde	Human	ERR360654
global_typhi_1001	2.3	1997	Asia	Turkey	Human	ERR360653
global_typhi_1002	2.5	2002	Europe	France	Human	ERR360569
global_typhi_1003	2.3	2006	Africa	Cameroon	Human	ERR360651
global_typhi_1004	2.3	2006	Africa	Cameroon	Human	ERR360524
global_typhi_1005	3.1.1	2009	Africa	Mauritania	Human	ERR360523
global_typhi_1006	3.1	1999	Africa	Morocco	Human	ERR360440
global_typhi_1007	3	2001	Asia	Sri Lanka	Human	ERR360521
global_typhi_1008	2.3	2003	Africa	Cameroon	Human	ERR360438
global_typhi_1009	2.3	2002	Africa	Cameroon	Human	ERR360437
global_typhi_1010	4.1.1	1998	Africa	Mauritania	Human	ERR360436
global_typhi_1011	2.3	2002	Africa	Nigeria	Human	ERR360517
global_typhi_1012	0.1	1999	Africa	Senegal	Human	ERR360516
global_typhi_1013	3.3	1997	Asia	India	Human	ERR360515
global_typhi_1014	4.1	1996	Africa	Madagascar	Human	ERR360432
global_typhi_1015	3.3.1	2010	Africa	Malawi	Human	ERR360822
global_typhi_1016	4.1.1	2010	Africa	Malawi	Human	ERR360725
global_typhi_1017	2.2	2010	Africa	Malawi	Human	ERR360724
global_typhi_1018	4.3.1.1.EA1	2013	Africa	Malawi	Human	ERR360723
global_typhi_1019	4.3.1.1.EA1	2012	Africa	Malawi	Human	ERR360818
global_typhi_1020	4.3.1.1.EA1	2012	Africa	Malawi	Human	ERR360721
global_typhi_1021	4.3.1.1.EA1	2013	Africa	Malawi	Human	ERR360720
global_typhi_1022	4.3.1.1.EA1	2013	Africa	Malawi	Human	ERR360719
global_typhi_1023	4.1.1	2010	Africa	Malawi	Human	ERR360814
global_typhi_1024	2	2010	Africa	Malawi	Human	ERR360717
global_typhi_1025	4.3.1.1	2010	Africa	Malawi	Human	ERR360812
global_typhi_1026	2.3.3	2000	South America	Peru	Human	ERR360650
global_typhi_1027	3.4	1972	Asia	Vietnam	Human	ERR360566
global_typhi_1028	2.3	2004	Africa	Cameroon	Human	ERR360648
global_typhi_1029	2.3	2004	Africa	Cameroon	Human	ERR360647
global_typhi_1030	2.5.1	2005	Africa	Angola	Human	ERR360563
global_typhi_1031	3.1.1	2009	Europe	France	Human	ERR360562
global_typhi_1032	0.1.1	1958	Africa	Cameroon	Human	ERR360561
global_typhi_1033	3.1.1	2002	Africa	Benin	Human	ERR360560
global_typhi_1034	NA	1976	Asia	Indonesia	Human	ERR360642
global_typhi_1035	3.1.1	2009	Africa	Benin	Human	ERR360641
global_typhi_1036	2.3	2004	Africa	Cameroon	Human	ERR360557
global_typhi_1037	3.1.1	2009	Africa	Cameroon	Human	ERR360513
global_typhi_1039	1.1.3	1976	Africa	DRC	Human	ERR360429
global_typhi_1040	4.3.1.3	1999	Asia	Nepal	Human	ERR360510
global_typhi_1041	2.2	1980	Africa	Madagascar	Human	ERR360427
global_typhi_1043	2.3	1999	Africa	Mali	Human	ERR360507
global_typhi_1044	2.5.1	2009	Africa	CAR	Human	ERR360506
global_typhi_1045	0.1.1	2001	Africa	Cameroon	Human	ERR360423
global_typhi_1046	4.3.1.1	2002	Asia	Laos	Human	ERR360504
global_typhi_1047	2	1998	Asia	Armenia	Human	ERR360503
global_typhi_1048	4.3.1.1.EA1	2012	Africa	Malawi	Human	ERR360811
global_typhi_1049	4.3.1.1.EA1	2012	Africa	Malawi	Human	ERR360810
global_typhi_1050	4.3.1.1.EA1	2013	Africa	Malawi	Human	ERR360713
global_typhi_1051	4.3.1.1.EA1	2013	Africa	Malawi	Human	ERR360807
global_typhi_1052	4.3.1.1.EA1	2012	Africa	Malawi	Human	ERR360806
global_typhi_1053	4.3.1.1.EA1	2012	Africa	Malawi	Human	ERR360805
global_typhi_1054	2.2.2	2010	Africa	Malawi	Human	ERR360804
global_typhi_1055	4.1.1	2012	Africa	Malawi	Human	ERR360803
global_typhi_1056	4.3.1.1.EA1	2010	Africa	Malawi	Human	ERR360706
global_typhi_1057	4.3.1.1.EA1	2010	Africa	Malawi	Human	ERR360705
global_typhi_1058	4.3.1	2000	Asia	India	Human	ERR360556
global_typhi_1060	2.2	1999	Africa	Egypt	Human	ERR360637
global_typhi_1061	2.3	2002	Africa	Cameroon	Human	ERR360636
global_typhi_1062	2.2	2001	Africa	Mali	Human	ERR360552
global_typhi_1063	2.3	1958	Africa	Cameroon	Human	ERR360551
global_typhi_1064	3.1.1	2007	Africa	Ivory Coast	Human	ERR360633
global_typhi_1065	3.1.1	2006	Africa	Burkina Faso	Human	ERR360632
global_typhi_1067	3.1.1	2004	Africa	Benin	Human	ERR360630
global_typhi_1068	3.1	1961	Africa	Tunisia	Human	ERR360546
global_typhi_1069	4.1	2000	Africa	Morocco	Human	ERR360420
global_typhi_1070	3.1.1	2009	Europe	France	Human	ERR360501
global_typhi_1072	2	1999	Africa	Morocco	Human	ERR360417
global_typhi_1073	2.3	1998	North America	Mexico	Human	ERR360416
global_typhi_1074	2.5	2002	Africa	Comoros	Human	ERR360497
global_typhi_1075	2.5.2	1997	Africa	Madagascar	Human	ERR360496
global_typhi_1076	3.1.1	2009	Africa	Guinea	Human	ERR360413
global_typhi_1077	2.3	2007	Africa	Cameroon	Human	ERR360494
global_typhi_1078	2	1997	Asia	India	Human	ERR360411
global_typhi_1079	2	2000	Africa	Algeria	Human	ERR360492
global_typhi_1080	2	2010	Africa	Malawi	Human	ERR360704
global_typhi_1081	4.3.1.1.EA1	2012	Africa	Malawi	Human	ERR360799
global_typhi_1082	4.3.1.1.EA1	2010	Africa	Malawi	Human	ERR360798
global_typhi_1083	4.3.1.1.EA1	2010	Africa	Malawi	Human	ERR360797
global_typhi_1084	4.1.1	2010	Africa	Malawi	Human	ERR360700
global_typhi_1085	4.1.1	2010	Africa	Malawi	Human	ERR360699
global_typhi_1086	4.3.1.1.EA1	2013	Africa	Malawi	Human	ERR360698
global_typhi_1087	4.3.1.1.EA1	2012	Africa	Malawi	Human	ERR360793
global_typhi_1088	4.3.1.1	2012	Asia	Cambodia	Human	ERR360888
global_typhi_1089	4.3.1.1	2012	Asia	Cambodia	Human	ERR360887
global_typhi_1090	2.3	2007	Africa	Cameroon	Human	ERR360628
global_typhi_1091	1.1.1	2005	Africa	Algeria	Human	ERR360627
global_typhi_1092	2.3	1999	Africa	Niger	Human	ERR360626
global_typhi_1094	2.3	2002	Asia	Thailand	Human	ERR360624
global_typhi_1095	4.3.1.2	2002	Asia	Sri Lanka	Human	ERR360623
global_typhi_1096	0.1	1999	Africa	Morocco	Human	ERR360622
global_typhi_1097	3.1.1	2004	Africa	Togo	Human	ERR360538
global_typhi_1098	2.3	2002	Africa	Cameroon	Human	ERR360537
global_typhi_1099	0.1	2000	Africa	Morocco	Human	ERR360619
global_typhi_1100	2	2000	Asia	India	Human	ERR360535
global_typhi_1101	3	1999	Africa	Comoros	Human	ERR360409
global_typhi_1102	3.3	1998	Africa	Gabon	Human	ERR360408
global_typhi_1103	2.3	1998	Africa	Senegal	Human	ERR360489
global_typhi_1104	3.1.1	2007	Africa	Ivory Coast	Human	ERR360406
global_typhi_1105	2.2	1999	Africa	Morocco	Human	ERR360487
global_typhi_1106	0.1.3	1998	South America	Peru	Human	ERR360404
global_typhi_1107	2.5	1977	Asia	India	Human	ERR360485
global_typhi_1108	0.1	2009	Africa	Algeria	Human	ERR360402
global_typhi_1109	3.1	1999	Africa	Algeria	Human	ERR360483
global_typhi_1110	3.0.1	2003	Asia	Pakistan	Human	ERR360482
global_typhi_1111	4.3.1	2003	Asia	Pakistan	Human	ERR360481
global_typhi_1112	4.3.1.1	2012	Asia	Cambodia	Human	ERR360789
global_typhi_1113	4.3.1.1	2012	Asia	Cambodia	Human	ERR360884
global_typhi_1114	4.3.1.1	2012	Asia	Cambodia	Human	ERR360787
global_typhi_1115	4.3.1.1	2012	Asia	Cambodia	Human	ERR360786
global_typhi_1116	4.3.1.1	2012	Asia	Cambodia	Human	ERR360881
global_typhi_1118	4.3.1.1	2012	Asia	Cambodia	Human	ERR360783
global_typhi_1119	4.3.1.1	2012	Asia	Cambodia	Human	ERR360782
global_typhi_1120	4.3.1.1	2012	Asia	Cambodia	Human	ERR360877
global_typhi_1121	4.3.1.1	2012	Asia	Cambodia	Human	ERR360780
global_typhi_1122	4.3.1.1	2012	Asia	Cambodia	Human	ERR360875
global_typhi_1123	2.5	2000	Africa	Egypt	Human	ERR360617
global_typhi_1124	2.3	2004	Africa	Cameroon	Human	ERR360533
global_typhi_1125	2.3	1972	North America	Mexico	Human	ERR360615
global_typhi_1126	2.2	2000	Africa	Madagascar	Human	ERR360614
global_typhi_1127	3.5	2000	Asia	Indonesia	Human	ERR360696
global_typhi_1128	1.1.3	2001	Africa	Angola	Human	ERR360612
global_typhi_1129	3.1	2000	Africa	Tunisia	Human	ERR360694
global_typhi_1130	4.3.1.1	2008	Asia	Palestine	Human	ERR360610
global_typhi_1131	2.3	2001	Africa	Togo	Human	ERR360609
global_typhi_1132	4.1	2001	Asia	Lebanon	Human	ERR360608
global_typhi_1133	3.1.1	2005	Africa	Cameroon	Human	ERR360690
global_typhi_1134	4.3.1.1	2012	Asia	Cambodia	Human	ERR360874
global_typhi_1135	4.3.1.1	2012	Asia	Cambodia	Human	ERR360873
global_typhi_1136	4.3.1.1	2012	Asia	Cambodia	Human	ERR360776
global_typhi_1137	4.3.1.1	2012	Asia	Cambodia	Human	ERR360775
global_typhi_1138	4.3.1.1	2011	Asia	Cambodia	Human	ERR360870
global_typhi_1139	4.3.1.1	2011	Asia	Cambodia	Human	ERR360773
global_typhi_1140	4.3.1.1	2011	Asia	Cambodia	Human	ERR360772
global_typhi_1141	4.3.1.1	2011	Asia	Cambodia	Human	ERR360867
global_typhi_1142	4.3.1.1	2011	Asia	Cambodia	Human	ERR360770
global_typhi_1143	4.3.1.1	2011	Asia	Cambodia	Human	ERR360769
global_typhi_1145	4.1.1	2006	Africa	Cameroon	Human	ERR360689
global_typhi_1146	4.1	1999	Africa	Algeria	Human	ERR360605
global_typhi_1147	3.1.1	2009	Europe	France	Human	ERR360687
global_typhi_1148	3.1.1	2008	Africa	Ivory Coast	Human	ERR360603
global_typhi_1149	2.5.1	2006	Africa	CAR	Human	ERR360685
global_typhi_1152	3.1.1	2006	Africa	Togo	Human	ERR360682
global_typhi_1153	2.5	2002	Africa	Comoros	Human	ERR360598
global_typhi_1154	2.5	2002	Europe	France	Human	ERR360680
global_typhi_1155	2.3	2006	Africa	Cameroon	Human	ERR360596
global_typhi_1156	4.3.1.1	2011	Asia	Cambodia	Human	ERR360862
global_typhi_1157	4.3.1.1	2011	Asia	Cambodia	Human	ERR360765
global_typhi_1159	4.3.1.1	2011	Asia	Cambodia	Human	ERR360763
global_typhi_1160	4.3.1.1	2011	Asia	Cambodia	Human	ERR360762
global_typhi_1161	4.3.1.1	2011	Asia	Cambodia	Human	ERR360761
global_typhi_1162	4.3.1.1	2011	Asia	Cambodia	Human	ERR360856
global_typhi_1163	4.3.1.1	2011	Asia	Cambodia	Human	ERR360759
global_typhi_1164	4.3.1.1	2011	Asia	Cambodia	Human	ERR360758
global_typhi_1166	2.5.1	2007	Africa	CAR	Human	ERR360678
global_typhi_1167	2.5.1	2008	Africa	DRC	Human	ERR360594
global_typhi_1168	0.1	2009	Africa	Algeria	Human	ERR360676
global_typhi_1169	3.1.1	2006	Africa	Burkina Faso	Human	ERR360675
global_typhi_1170	2.3	2006	Africa	Cameroon	Human	ERR360674
global_typhi_1171	4.1	2001	Asia	Turkey	Human	ERR360590
global_typhi_1172	2.3	2000	Africa	Mali	Human	ERR360672
global_typhi_1173	3.1.1	2004	Africa	Benin	Human	ERR360671
global_typhi_1174	3.1.1	2008	Africa	Mali	Human	ERR360587
global_typhi_1175	2.3	2007	Africa	Cameroon	Human	ERR360669
global_typhi_1176	0.1.2	1999	Africa	Algeria	Human	ERR360585
global_typhi_1177	4.3.1.1	2011	Asia	Cambodia	Human	ERR360756
global_typhi_1178	4.3.1.1	2011	Asia	Cambodia	Human	ERR360755
global_typhi_1179	4.3.1.1	2010	Asia	Cambodia	Human	ERR360850
global_typhi_1180	4.3.1.1	2010	Asia	Cambodia	Human	ERR360848
global_typhi_1181	4.3.1.1	2010	Asia	Cambodia	Human	ERR360847
global_typhi_1182	4.3.1.1	2010	Asia	Cambodia	Human	ERR360750
global_typhi_1183	4.3.1.1	2010	Asia	Cambodia	Human	ERR360845
global_typhi_1184	4.3.1.1	2010	Asia	Cambodia	Human	ERR360844
global_typhi_1185	3.4	2010	Asia	Cambodia	Human	ERR360747
global_typhi_1186	4.3.1.1	2009	Asia	Cambodia	Human	ERR360746
global_typhi_1187	2	1999	Africa	Tunisia	Human	ERR360667
global_typhi_1188	2.3	2007	Africa	Cameroon	Human	ERR360583
global_typhi_1189	2.3	2006	Africa	Cameroon	Human	ERR360665
global_typhi_1190	2.2	2002	Asia	India	Human	ERR360581
global_typhi_1191	2.3	2007	Africa	Cameroon	Human	ERR360663
global_typhi_1192	2.3.3	2000	Asia	Bangladesh	Human	ERR360662
global_typhi_1193	4.3.1.1	2009	Asia	Cambodia	Human	ERR360745
global_typhi_1194	4.3.1.1	2009	Asia	Cambodia	Human	ERR360840
global_typhi_1195	4.3.1.1	2008	Asia	Cambodia	Human	ERR360743
global_typhi_1196	4.3.1.1	2008	Asia	Cambodia	Human	ERR360742
global_typhi_1197	4.3.1.1	2008	Asia	Cambodia	Human	ERR360741
global_typhi_1198	4.3.1.1	2008	Asia	Cambodia	Human	ERR360740
global_typhi_1199	4.3.1.1	2008	Asia	Cambodia	Human	ERR360739
global_typhi_1200	4.3.1.1	2008	Asia	Cambodia	Human	ERR360834
global_typhi_1201	4.3.1.1	2003	Asia	Pakistan	Human	ERR360398
global_typhi_1202	2.3.3	2003	Asia	Pakistan	Human	ERR360397
global_typhi_1203	4.3.1	2003	Asia	Pakistan	Human	ERR360396
global_typhi_1204	3.2	2003	Asia	Pakistan	Human	ERR360477
global_typhi_1205	4.3.1.1	2003	Asia	Pakistan	Human	ERR360394
global_typhi_1206	3.2	2003	Asia	Pakistan	Human	ERR360475
global_typhi_1207	4.3.1	2003	Asia	Pakistan	Human	ERR360474
global_typhi_1208	3.2	2003	Asia	Pakistan	Human	ERR360473
global_typhi_1209	4.3.1	2003	Asia	Pakistan	Human	ERR360472
global_typhi_1210	4.3.1	2003	Asia	Pakistan	Human	ERR360471
global_typhi_1211	4.3.1	2003	Asia	Pakistan	Human	ERR360388
global_typhi_1212	2.3.3	2003	Asia	Pakistan	Human	ERR360469
global_typhi_1213	4.3.1.1	2003	Asia	Pakistan	Human	ERR360386
global_typhi_1214	2	2003	Asia	Pakistan	Human	ERR360385
global_typhi_1215	2	2003	Asia	Pakistan	Human	ERR360466
global_typhi_1216	3.3	2003	Asia	Pakistan	Human	ERR360465
global_typhi_1217	3.3.1	2003	Asia	Pakistan	Human	ERR360382
global_typhi_1218	3.2	2003	Asia	Pakistan	Human	ERR360463
global_typhi_1219	2	2003	Asia	Pakistan	Human	ERR360380
global_typhi_1220	4.3.1	2003	Asia	Pakistan	Human	ERR360379
global_typhi_1221	2	2003	Asia	Pakistan	Human	ERR360378
global_typhi_1222	4.3.1	2003	Asia	Pakistan	Human	ERR360377
global_typhi_1223	4.3.1.1	2003	Asia	Pakistan	Human	ERR360458
global_typhi_1224	4.3.1	2003	Asia	Pakistan	Human	ERR360457
global_typhi_1225	2	2003	Asia	Pakistan	Human	ERR360456
global_typhi_1226	2	2003	Asia	Pakistan	Human	ERR360373
global_typhi_1227	3.3.1	2003	Asia	Pakistan	Human	ERR360372
global_typhi_1228	2	2003	Asia	Pakistan	Human	ERR360371
global_typhi_1229	4.3.1.1	2003	Asia	Pakistan	Human	ERR360452
global_typhi_1230	2	2003	Asia	Pakistan	Human	ERR360369
global_typhi_1231	2	2003	Asia	Pakistan	Human	ERR360368
global_typhi_1232	2	2003	Asia	Pakistan	Human	ERR360449
global_typhi_1233	3.1.1	2009	Africa	Nigeria	Human	ERR360448
global_typhi_1234	4.3.1.1	2008	Asia	Cambodia	Human	ERR360894
global_typhi_1235	4.3.1.1	2008	Asia	Cambodia	Human	ERR360893
global_typhi_1236	4.3.1.1	2008	Asia	Cambodia	Human	ERR360892
global_typhi_1237	4.3.1.1	2008	Asia	Cambodia	Human	ERR360947
global_typhi_1238	4.3.1.1	2008	Asia	Cambodia	Human	ERR360890
global_typhi_1239	4.3.1.1	2008	Asia	Cambodia	Human	ERR360945
global_typhi_1240	3.1.1	2009	Europe	France	Human	ERR360529
global_typhi_1241	4.3.1.3	2003	Asia	Bangladesh	Human	ERR360446
global_typhi_1242	3.1.1	2006	Africa	Burkina Faso	Human	ERR360527
global_typhi_1243	4.3.1.1	2007	Asia	Bangladesh	Human	ERR360444
global_typhi_1244	3.1.1	2006	Africa	Ivory Coast	Human	ERR360443
global_typhi_1245	4.3.1.1	2012	Asia	Cambodia	Human	ERR360973
global_typhi_1246	4.3.1.1	2012	Asia	Cambodia	Human	ERR360972
global_typhi_1247	4.3.1.1	2012	Asia	Cambodia	Human	ERR360971
global_typhi_1248	4.3.1.1	2012	Asia	Cambodia	Human	ERR360914
global_typhi_1249	4.3.1.1	2012	Asia	Cambodia	Human	ERR360968
global_typhi_1250	4.3.1.1	2012	Asia	Cambodia	Human	ERR360911
global_typhi_1251	4.3.1.1	2012	Asia	Cambodia	Human	ERR360966
global_typhi_1252	4.3.1.1	2012	Asia	Cambodia	Human	ERR360909
global_typhi_1253	4.3.1.1	2012	Asia	Cambodia	Human	ERR360908
global_typhi_1254	4.3.1.1	2012	Asia	Cambodia	Human	ERR360907
global_typhi_1255	4.3.1.1	2011	Asia	Cambodia	Human	ERR360906
global_typhi_1256	4.3.1.1	2011	Asia	Cambodia	Human	ERR360961
global_typhi_1257	4.3.1.1	2010	Asia	Cambodia	Human	ERR360904
global_typhi_1258	4.3.1.1	2010	Asia	Cambodia	Human	ERR360959
global_typhi_1259	4.3.1.1	2010	Asia	Cambodia	Human	ERR360958
global_typhi_1260	4.3.1.1	2010	Asia	Cambodia	Human	ERR360900
global_typhi_1261	4.3.1.1	2010	Asia	Cambodia	Human	ERR360899
global_typhi_1262	4.3.1.1	2010	Asia	Cambodia	Human	ERR360898
global_typhi_1263	4.3.1.1	2010	Asia	Cambodia	Human	ERR360896
global_typhi_1265	4.3.1.1	2012	Asia	Cambodia	Human	ERR360944
global_typhi_1266	4.3.1.1	2012	Asia	Cambodia	Human	ERR360943
global_typhi_1267	4.3.1.1	2012	Asia	Cambodia	Human	ERR360998
global_typhi_1268	4.3.1.1	2012	Asia	Cambodia	Human	ERR360997
global_typhi_1269	4.3.1.1	2012	Asia	Cambodia	Human	ERR360940
global_typhi_1270	4.1	2012	Asia	Cambodia	Human	ERR360939
global_typhi_1271	4.3.1.1	2012	Asia	Cambodia	Human	ERR360994
global_typhi_1272	4.3.1.1	2012	Asia	Cambodia	Human	ERR360993
global_typhi_1273	4.3.1.1	2012	Asia	Cambodia	Human	ERR360992
global_typhi_1274	4.3.1.1	2012	Asia	Cambodia	Human	ERR360991
global_typhi_1275	4.3.1.1	2012	Asia	Cambodia	Human	ERR360990
global_typhi_1276	4.3.1.1	2012	Asia	Cambodia	Human	ERR360988
global_typhi_1277	4.3.1.1	2012	Asia	Cambodia	Human	ERR360931
global_typhi_1278	4.3.1.1	2012	Asia	Cambodia	Human	ERR360986
global_typhi_1279	4.3.1.1	2012	Asia	Cambodia	Human	ERR360929
global_typhi_1280	4.3.1.1	2012	Asia	Cambodia	Human	ERR360928
global_typhi_1281	4.3.1.1	2012	Asia	Cambodia	Human	ERR360927
global_typhi_1282	4.3.1.1	2012	Asia	Cambodia	Human	ERR360982
global_typhi_1283	4.3.1.1	2012	Asia	Cambodia	Human	ERR360925
global_typhi_1284	4.3.1.1	2012	Asia	Cambodia	Human	ERR360924
global_typhi_1285	4.3.1.1	2012	Asia	Cambodia	Human	ERR360979
global_typhi_1286	4.3.1.1	2012	Asia	Cambodia	Human	ERR360978
global_typhi_1287	4.3.1.1	2012	Asia	Cambodia	Human	ERR360977
global_typhi_1288	4.3.1.1	2012	Asia	Cambodia	Human	ERR360920
global_typhi_1289	4.3.1.1	2012	Asia	Cambodia	Human	ERR360975
global_typhi_1290	4.3.1.1	2011	Asia	India	Human	ERR357735
global_typhi_1291	4.3.1.1	2011	Asia	Thailand	Human	ERR357685
global_typhi_1292	3.3	2011	Asia	India	Human	ERR357770
global_typhi_1293	4.3.1	2011	Asia	South-east Asia	Human	ERR357683
global_typhi_1294	4.3.1	2011	Asia	India	Human	ERR357768
global_typhi_1295	2.2.2	2011	Asia	India	Human	ERR357681
global_typhi_1296	4.3.1.2	2012	Asia	India	Human	ERR357766
global_typhi_1298	4.3.1.1	2012	Oceania	Australia	Human	ERR357678
global_typhi_1299	4.3.1.1	2012	Asia	India	Human	ERR357763
global_typhi_1300	3.3.1	2011	Asia	India	Human	ERR357676
global_typhi_1301	3	2011	Asia	Phillipines	Human	ERR357675
global_typhi_1302	4.1	1980	Oceania	Papua New Guinea	Human	ERR357714
global_typhi_1303	3.5	2008	Oceania	Samoa	Human	ERR357799
global_typhi_1304	2.1	1992	Oceania	Papua New Guinea	Human	ERR357712
global_typhi_1305	4.3.1.2	2011	Asia	India	Human	ERR357711
global_typhi_1306	4.3.1.1	2011	Asia	India	Human	ERR357796
global_typhi_1307	4.3.1.1	2011	Asia	India	Human	ERR357795
global_typhi_1308	4.3.1	2011	Asia	Pakistan	Human	ERR357708
global_typhi_1309	4.3.1.1	2011	Asia	India	Human	ERR357793
global_typhi_1310	4.3.1.1	2011	Asia	Bangladesh	Human	ERR357792
global_typhi_1311	4.3.1.1	2011	Asia	India	Human	ERR357705
global_typhi_1313	4.3.1.1	1994	Asia	Vietnam	Human	ERR357549
global_typhi_1314	4.3.1.1	1994	Asia	Vietnam	Human	ERR357642
global_typhi_1315	4.3.1.2	2010	Asia	India	Human	ERR357641
global_typhi_1317	4.3.1	2011	Asia	Nepal	Human	ERR357545
global_typhi_1318	4.3.1.2	2011	Asia	Nepal	Human	ERR357544
global_typhi_1319	4.3.1	2011	Asia	Nepal	Human	ERR357637
global_typhi_1320	4.3.1	2010	Asia	India	Human	ERR357636
global_typhi_1321	2.5.1	2010	Africa	DRC	Human	ERR357635
global_typhi_1322	4.3.1.2	2011	Asia	Nepal	Human	ERR357634
global_typhi_1323	4.3.1	2011	Asia	Nepal	Human	ERR357539
global_typhi_1324	3.5	2011	Oceania	Samoa	Human	ERR357674
global_typhi_1325	3.5	2010	Oceania	Samoa	Human	ERR357673
global_typhi_1326	3.5.4	2009	Oceania	Samoa	Human	ERR357672
global_typhi_1327	3.3	2008	Africa	Sudan	Human	ERR357671
global_typhi_1328	2.2.1	2007	Africa	Egypt	Human	ERR357756
global_typhi_1329	3.3.1	2011	Oceania	Fiji	Human	ERR357755
global_typhi_1330	3.5	2012	Oceania	Samoa	Human	ERR357754
global_typhi_1331	3.5.4	2012	Oceania	Samoa	Human	ERR357753
global_typhi_1332	4.3.1.2	2011	Asia	India	Human	ERR357752
global_typhi_1333	2.2.1	2011	Asia	India	Human	ERR357837
global_typhi_1334	4.3.1	2011	Asia	India	Human	ERR357750
global_typhi_1335	4.3.1	2010	Asia	India	Human	ERR357789
global_typhi_1336	4.3.1.1	2010	Asia	Pakistan	Human	ERR357702
global_typhi_1337	4.3.1	2011	Asia	India	Human	ERR357787
global_typhi_1338	4.3.1	2011	Asia	India	Human	ERR357786
global_typhi_1339	4.3.1.2	2011	Asia	India	Human	ERR357699
global_typhi_1340	4.3.1	2011	Asia	India	Human	ERR357784
global_typhi_1341	4.3.1.2	2010	Asia	India	Human	ERR357697
global_typhi_1342	4.3.1.1	2010	Asia	Bangladesh	Human	ERR357782
global_typhi_1343	3.5	2010	Oceania	Samoa	Human	ERR357695
global_typhi_1344	3.2	2010	Asia	Bangladesh	Human	ERR357780
global_typhi_1345	3.3	2011	Asia	India	Human	ERR357693
global_typhi_1346	4.3.1.2	2011	Asia	Nepal	Human	ERR357538
global_typhi_1347	2.2.1	2012	Oceania	Samoa	Human	ERR357631
global_typhi_1348	4.3.1	2009	Asia	India	Human	ERR357630
global_typhi_1349	4.3.1.2	2011	Asia	Nepal	Human	ERR357535
global_typhi_1350	4.3.1	2011	Asia	Nepal	Human	ERR357534
global_typhi_1351	3.5	2012	Oceania	Samoa	Human	ERR357627
global_typhi_1352	4.3.1.2	2011	Asia	Nepal	Human	ERR357626
global_typhi_1353	4.3.1	2011	Asia	Nepal	Human	ERR357531
global_typhi_1354	3.5.4	2012	Oceania	Samoa	Human	ERR357624
global_typhi_1355	2.5.1	2011	Africa	DRC	Human	ERR357529
global_typhi_1356	4.3.1.1	1998	Asia	Vietnam	Human	ERR357622
global_typhi_1357	3.5.4	2012	Oceania	Samoa	Human	ERR357835
global_typhi_1358	4.3.1.2	2012	Asia	India	Human	ERR357834
global_typhi_1359	4.3.1.1	2011	Asia	Vietnam	Human	ERR357747
global_typhi_1360	4.3.1	2011	Asia	Indonesia	Human	ERR357746
global_typhi_1361	2.1.6	2012	Asia	Indonesia	Human	ERR357745
global_typhi_1362	4.3.1.1	2011	Asia	India	Human	ERR357830
global_typhi_1363	4.3.1	2011	Asia	India	Human	ERR357743
global_typhi_1364	4.3.1.3	2011	Asia	Bangladesh	Human	ERR357828
global_typhi_1365	2.1	2011	Asia	Indonesia	Human	ERR357741
global_typhi_1366	3.3.1	2011	Asia	India	Human	ERR357740
global_typhi_1367	NA	2011	Asia	India	Human	ERR357739
global_typhi_1368	2	2011	Asia	Lebanon	Human	ERR357692
global_typhi_1369	3.3	2011	Asia	Bangladesh	Human	ERR357777
global_typhi_1370	4.3.1.1	2011	Asia	Bangladesh	Human	ERR357690
global_typhi_1371	0.0.2	2011	Asia	Indonesia	Human	ERR357775
global_typhi_1372	3.3.2.Bd1	2011	Asia	Bangladesh	Human	ERR357688
global_typhi_1375	4.3.1.2	2011	Asia	Nepal	Human	ERR357527
global_typhi_1376	4.3.1	2011	Asia	Nepal	Human	ERR357526
global_typhi_1377	4.3.1	2011	Asia	Nepal	Human	ERR357525
global_typhi_1378	4.3.1.1	1995	Asia	Vietnam	Human	ERR357524
global_typhi_1379	3.5	2012	Oceania	Samoa	Human	ERR357617
global_typhi_1381	4.3.1.1	2002	Asia	Western Asia	Human	ERR357521
global_typhi_1382	4.3.1	2011	Asia	Nepal	Human	ERR357520
global_typhi_1383	4.3.1	2011	Asia	Nepal	Human	ERR357613
global_typhi_1384	3.3	2011	Asia	Nepal	Human	ERR357518
global_typhi_1385	3.5	2012	Oceania	Samoa	Human	ERR357517
global_typhi_1386	4.3.1.1	2011	Asia	Myanmar	Human	ERR357738
global_typhi_1387	3	2011	Asia	India	Human	ERR357823
global_typhi_1388	2.5.1	2011	Africa	DRC	Human	ERR357516
global_typhi_1389	2	2011	Asia	Nepal	Human	ERR357515
global_typhi_1390	4.3.1	2011	Asia	Nepal	Human	ERR357514
global_typhi_1391	3.2	2011	Asia	Nepal	Human	ERR357607
global_typhi_1392	4.3.1	2011	Asia	Nepal	Human	ERR357512
global_typhi_1393	3.5	2012	Oceania	Samoa	Human	ERR357511
global_typhi_1394	2.5.1	2010	Africa	DRC	Human	ERR357510
global_typhi_1395	4.3.1.1	2011	Asia	Nepal	Human	ERR357509
global_typhi_1396	4.3.1	2011	Asia	Nepal	Human	ERR357508
global_typhi_1397	4.3.1	2011	Asia	Nepal	Human	ERR357601
global_typhi_1398	3.3	2011	Asia	Nepal	Human	ERR357600
global_typhi_1401	NA	1993	Asia	Vietnam	Human	ERR357573
global_typhi_1403	4.1	1994	Asia	Vietnam	Human	ERR357571
global_typhi_1405	3	1994	Asia	Vietnam	Human	ERR357569
global_typhi_1407	4.3.1.1	1994	Asia	Vietnam	Human	ERR357567
global_typhi_1409	4.3.1.1	1994	Asia	Vietnam	Human	ERR357505
global_typhi_1410	3.5	2012	Oceania	Samoa	Human	ERR357598
global_typhi_1412	2.5.1	2010	Africa	DRC	Human	ERR357596
global_typhi_1413	3.3	2011	Asia	Nepal	Human	ERR357595
global_typhi_1414	4.3.1	2011	Asia	Nepal	Human	ERR357594
global_typhi_1415	3.5	2012	Oceania	Samoa	Human	ERR357593
global_typhi_1416	2.5.1	2010	Africa	DRC	Human	ERR357592
global_typhi_1417	2.5.1	2011	Africa	DRC	Human	ERR357497
global_typhi_1418	4.3.1.2	2011	Asia	Nepal	Human	ERR357590
global_typhi_1419	4.3.1	2011	Asia	Nepal	Human	ERR357589
global_typhi_1420	4.3.1.1	1993	Asia	Vietnam	Human	ERR357659
global_typhi_1422	4.3.1.1	1994	Asia	Vietnam	Human	ERR357563
global_typhi_1424	4.3.1.1	1994	Asia	Vietnam	Human	ERR357561
global_typhi_1425	4.3.1.1	1997	Asia	Vietnam	Human	ERR357654
global_typhi_1426	4.3.1.1	1997	Asia	Vietnam	Human	ERR357559
global_typhi_1427	1.2.1	1993	Asia	Vietnam	Human	ERR357652
global_typhi_1428	4.3.1.1	1993	Asia	Vietnam	Human	ERR357651
global_typhi_1430	4.3.1.1	1994	Asia	Vietnam	Human	ERR357649
global_typhi_1431	4.3.1.2	2011	Asia	Nepal	Human	ERR357588
global_typhi_1432	4.3.1	2011	Asia	Nepal	Human	ERR357493
global_typhi_1433	4.3.1	2011	Asia	Nepal	Human	ERR357585
global_typhi_1434	4.3.1	2011	Asia	Nepal	Human	ERR357490
global_typhi_1435	4.3.1	2011	Asia	Nepal	Human	ERR357583
global_typhi_1437	4.3.1	2011	Asia	India	Human	ERR357487
global_typhi_1438	2.5.1	2011	Africa	DRC	Human	ERR357580
global_typhi_1439	2.5.1	2011	Africa	DRC	Human	ERR357579
global_typhi_1440	4.3.1	2011	Asia	Nepal	Human	ERR357484
global_typhi_1441	NA	1994	Asia	Vietnam	Human	ERR357554
global_typhi_1442	4.3.1.1	1995	Asia	Vietnam	Human	ERR357553
global_typhi_1443	3.4	1995	Asia	Vietnam	Human	ERR357646
global_typhi_1444	4.3.1.1	1994	Asia	Vietnam	Human	ERR357645
global_typhi_1445	4.3.1.1	1995	Asia	Vietnam	Human	ERR357644
global_typhi_1446	3.3.2	2011	Asia	Nepal	Human	ERR357577
global_typhi_1447	4.3.1.2	2011	Asia	Nepal	Human	ERR357482
global_typhi_1448	4.3.1.2	2011	Asia	India	Human	ERR357822
global_typhi_1449	4.3.1.1	2011	Asia	India	Human	ERR357734
global_typhi_1450	4.3.1.1	2011	Asia	Pakistan	Human	ERR357819
global_typhi_1451	2.5	2011	Asia	India	Human	ERR357818
global_typhi_1452	4.3.1	2011	Asia	Pakistan	Human	ERR357731
global_typhi_1453	3.5.4	2011	Oceania	Samoa	Human	ERR357730
global_typhi_1454	4.3.1.1	2011	Asia	India	Human	ERR357729
global_typhi_1455	4.3.1	2011	Asia	India	Human	ERR357814
global_typhi_1456	4.3.1	2011	Asia	India	Human	ERR357727
global_typhi_1457	2.1	1996	Oceania	Papua New Guinea	Human	ERR357725
global_typhi_1458	2.1	1994	Oceania	Papua New Guinea	Human	ERR357724
global_typhi_1459	4.1	1986	Oceania	Papua New Guinea	Human	ERR357809
global_typhi_1460	2.3.5	1985	Oceania	Fiji	Human	ERR357722
global_typhi_1461	4.3.1.1	1993	Oceania	Fiji	Human	ERR357721
global_typhi_1462	4.2	1984	Oceania	Fiji	Human	ERR357806
global_typhi_1463	2.3.5	1993	Oceania	Fiji	Human	ERR357719
global_typhi_1464	2.1	1993	Oceania	Papua New Guinea	Human	ERR357718
global_typhi_1465	4.3.1.1	1992	Oceania	Fiji	Human	ERR357717
global_typhi_1466	4.1	1991	Oceania	Vanuatu	Human	ERR357802
global_typhi_1467	4.2	1981	Oceania	Fiji	Human	ERR357715
global_typhi_1468	4.3.1.1	1994	Asia	Vietnam	Human	ERR349617
global_typhi_1469	4.3.1.1	1994	Asia	Vietnam	Human	ERR349711
global_typhi_1470	4.3.1.1	1994	Asia	Vietnam	Human	ERR349710
global_typhi_1472	4.3.1.1	1994	Asia	Vietnam	Human	ERR349708
global_typhi_1476	4.3.1.1	1994	Asia	Vietnam	Human	ERR349634
global_typhi_1477	4.3.1.1	1995	Asia	Vietnam	Human	ERR349633
global_typhi_1478	3.4	1996	Asia	Vietnam	Human	ERR349632
global_typhi_1479	4.3.1.1	1995	Asia	Vietnam	Human	ERR349536
global_typhi_1480	4.3.1.1	1994	Asia	Vietnam	Human	ERR349630
global_typhi_1481	4.3.1.1	1995	Asia	Vietnam	Human	ERR349534
global_typhi_1482	4.3.1.1	1996	Asia	Vietnam	Human	ERR349628
global_typhi_1483	4.3.1.1	1994	Asia	Vietnam	Human	ERR349627
global_typhi_1484	4.3.1.1	1995	Asia	Vietnam	Human	ERR349531
global_typhi_1487	4.3.1.1	1996	Asia	Vietnam	Human	ERR349459
global_typhi_1488	4.1	1994	Asia	Vietnam	Human	ERR349458
global_typhi_1489	4.3.1.1	1996	Asia	Vietnam	Human	ERR349457
global_typhi_1490	4.3.1.1	1995	Asia	Vietnam	Human	ERR349360
global_typhi_1491	4.3.1.1	1994	Asia	Vietnam	Human	ERR349359
global_typhi_1493	4.3.1.1	1995	Asia	Vietnam	Human	ERR349357
global_typhi_1494	4.3.1.1	1996	Asia	Vietnam	Human	ERR349356
global_typhi_1496	4.3.1.1	1995	Asia	Vietnam	Human	ERR349354
global_typhi_1497	4.3.1.1	1995	Asia	Vietnam	Human	ERR349449
global_typhi_1498	4.3.1.1	1994	Asia	Vietnam	Human	ERR349609
global_typhi_1501	4.3.1.1	1994	Asia	Vietnam	Human	ERR349701
global_typhi_1502	4.3.1.1	1994	Asia	Vietnam	Human	ERR349605
global_typhi_1503	4.1	1994	Asia	Vietnam	Human	ERR349604
global_typhi_1504	4.3.1.1	1994	Asia	Vietnam	Human	ERR349603
global_typhi_1505	4.3.1.1	1994	Asia	Vietnam	Human	ERR349602
global_typhi_1506	4.3.1.1	1994	Asia	Vietnam	Human	ERR349601
global_typhi_1507	4.3.1.1	1994	Asia	Vietnam	Human	ERR349600
global_typhi_1508	4.3.1.1	1994	Asia	Vietnam	Human	ERR349599
global_typhi_1509	4.3.1.2	2011	Asia	Nepal	Human	ERR349528
global_typhi_1510	2.5.1	2010	Africa	DRC	Human	ERR349622
global_typhi_1511	2.5.1	2010	Africa	DRC	Human	ERR349621
global_typhi_1512	2.5.1	2011	Africa	DRC	Human	ERR349620
global_typhi_1513	4.3.1.1	1994	Asia	Vietnam	Human	ERR349524
global_typhi_1514	4.3.1.1	1994	Asia	Vietnam	Human	ERR349618
global_typhi_1515	NA	1994	Asia	Vietnam	Human	ERR349522
global_typhi_1517	2.3.3	1993	Asia	Vietnam	Human	ERR349520
global_typhi_1518	NA	1994	Asia	Vietnam	Human	ERR349423
global_typhi_1521	3.4	1995	Asia	Vietnam	Human	ERR349351
global_typhi_1522	4.3.1.1	1996	Asia	Vietnam	Human	ERR349350
global_typhi_1523	4.3.1.1	1996	Asia	Vietnam	Human	ERR349445
global_typhi_1524	4.3.1.1	1995	Asia	Vietnam	Human	ERR349348
global_typhi_1525	4.3.1.1	1994	Asia	Vietnam	Human	ERR349347
global_typhi_1526	4.3.1.1	1995	Asia	Vietnam	Human	ERR349442
global_typhi_1527	4.3.1.1	1996	Asia	Vietnam	Human	ERR349345
global_typhi_1529	4.1	1996	Europe	Russia	Human	ERR349343
global_typhi_1532	4.3.1.1	1994	Asia	Vietnam	Human	ERR349597
global_typhi_1534	4.3.1.1	1994	Asia	Vietnam	Human	ERR349595
global_typhi_1536	4.3.1.1	1994	Asia	Vietnam	Human	ERR349688
global_typhi_1537	4.3.1.1	1994	Asia	Vietnam	Human	ERR349687
global_typhi_1538	4.3.1.1	1994	Asia	Vietnam	Human	ERR349591
global_typhi_1539	4.3.1.1	1993	Asia	Vietnam	Human	ERR349685
global_typhi_1541	4.3.1.1	1994	Asia	Vietnam	Human	ERR349683
global_typhi_1548	NA	1994	Asia	Vietnam	Human	ERR349415
global_typhi_1551	2.1.7	1994	Asia	Vietnam	Human	ERR349412
global_typhi_1552	NA	1994	Asia	Vietnam	Human	ERR349411
global_typhi_1553	4.3.1.1	1995	Asia	Vietnam	Human	ERR349341
global_typhi_1555	4.3.1	2011	Asia	Nepal	Human	ERR349435
global_typhi_1556	4.3.1.1	1995	Asia	Vietnam	Human	ERR349434
global_typhi_1557	4.3.1.1	1994	Asia	Vietnam	Human	ERR349433
global_typhi_1558	4.3.1	2011	Asia	Nepal	Human	ERR349336
global_typhi_1559	3.3	2011	Asia	Nepal	Human	ERR349431
global_typhi_1560	4.3.1.1	1994	Asia	Vietnam	Human	ERR349430
global_typhi_1561	4.3.1	2011	Asia	Nepal	Human	ERR349429
global_typhi_1562	4.3.1.2	2011	Asia	Nepal	Human	ERR349332
global_typhi_1563	4.3.1.1	1994	Asia	Vietnam	Human	ERR349427
global_typhi_1565	4.3.1.1	1997	Asia	Vietnam	Human	ERR349585
global_typhi_1566	4.3.1.1	1995	Asia	Vietnam	Human	ERR349679
global_typhi_1567	4.3.1.1	1994	Asia	Vietnam	Human	ERR349583
global_typhi_1568	4.3.1.1	1997	Asia	Vietnam	Human	ERR349677
global_typhi_1569	4.3.1.1	1995	Asia	Vietnam	Human	ERR349581
global_typhi_1570	4.3.1.1	1997	Asia	Vietnam	Human	ERR349580
global_typhi_1571	4.3.1.1	1995	Asia	Vietnam	Human	ERR349579
global_typhi_1572	4.3.1.1	1994	Asia	Vietnam	Human	ERR349673
global_typhi_1578	3.4	1994	Asia	Vietnam	Human	ERR349502
global_typhi_1579	3.1	1993	Asia	Vietnam	Human	ERR349405
global_typhi_1581	4.3.1.1	1994	Asia	Vietnam	Human	ERR349403
global_typhi_1582	4.1	1994	Asia	Vietnam	Human	ERR349498
global_typhi_1584	NA	1993	Asia	Vietnam	Human	ERR349496
global_typhi_1585	4.3.1.1	1997	Asia	Vietnam	Human	ERR349671
global_typhi_1586	NA	1999	Asia	Vietnam	Human	ERR349575
global_typhi_1588	4.3.1.1	1997	Asia	Vietnam	Human	ERR349668
global_typhi_1589	4.3.1.1	1997	Asia	Vietnam	Human	ERR349667
global_typhi_1590	4.3.1.1	1997	Asia	Vietnam	Human	ERR349571
global_typhi_1591	4.3.1.1	1993	Asia	Vietnam	Human	ERR349570
global_typhi_1592	4.3.1.1	1997	Asia	Vietnam	Human	ERR349569
global_typhi_1593	4.3.1.1	1997	Asia	Vietnam	Human	ERR349568
global_typhi_1596	2.3	1994	Asia	Vietnam	Human	ERR349398
global_typhi_1597	NA	1994	Asia	Vietnam	Human	ERR349493
global_typhi_1602	4.3.1.1	1994	Asia	Vietnam	Human	ERR349488
global_typhi_1604	3.5	1993	Asia	Vietnam	Human	ERR349390
global_typhi_1606	2.3	1998	Asia	Vietnam	Human	ERR349565
global_typhi_1607	4.3.1.1	1998	Asia	Vietnam	Human	ERR349659
global_typhi_1608	4.3.1.1	1995	Asia	Vietnam	Human	ERR349658
global_typhi_1609	4.3.1.1	1997	Asia	Vietnam	Human	ERR349657
global_typhi_1611	4.3.1.1	1994	Asia	Vietnam	Human	ERR349560
global_typhi_1612	2.2	1994	Asia	Vietnam	Human	ERR349654
global_typhi_1613	4.3.1.1	1997	Asia	Vietnam	Human	ERR349558
global_typhi_1614	4.3.1.1	1994	Asia	Vietnam	Human	ERR349557
global_typhi_1615	4.3.1.1	1997	Asia	Vietnam	Human	ERR349556
global_typhi_1617	4.3.1.1	1997	Asia	Vietnam	Human	ERR349388
global_typhi_1618	4.3.1.1	1994	Asia	Vietnam	Human	ERR349387
global_typhi_1620	4.3.1.1	1994	Asia	Vietnam	Human	ERR349481
global_typhi_1621	4.1	1997	Asia	Vietnam	Human	ERR349480
global_typhi_1624	4.3.1.1	1993	Asia	Vietnam	Human	ERR349381
global_typhi_1627	4.3.1.1	1997	Asia	Vietnam	Human	ERR349378
global_typhi_1629	4.3.1.1	1995	Asia	Vietnam	Human	ERR349553
global_typhi_1630	4.3.1.1	1994	Asia	Vietnam	Human	ERR349552
global_typhi_1631	4.3.1.1	1995	Asia	Vietnam	Human	ERR349551
global_typhi_1632	4.3.1.1	1994	Asia	Vietnam	Human	ERR349550
global_typhi_1633	4.3.1.1	1995	Asia	Vietnam	Human	ERR349644
global_typhi_1634	4.3.1.1	1996	Asia	Vietnam	Human	ERR349548
global_typhi_1635	4.3.1.1	1995	Asia	Vietnam	Human	ERR349642
global_typhi_1636	4.3.1.1	1994	Asia	Vietnam	Human	ERR349641
global_typhi_1637	4.3.1.1	1995	Asia	Vietnam	Human	ERR349545
global_typhi_1640	2.3.4	1997	Asia	Vietnam	Human	ERR349472
global_typhi_1641	4.3.1.1	1993	Asia	Vietnam	Human	ERR349375
global_typhi_1643	4.3.1.1	1997	Asia	Vietnam	Human	ERR349373
global_typhi_1644	4.3.1.1	1994	Asia	Vietnam	Human	ERR349468
global_typhi_1646	NA	1993	Asia	Vietnam	Human	ERR349466
global_typhi_1649	4.3.1.1	1995	Asia	Vietnam	Human	ERR349367
global_typhi_1650	4.3.1.1	1996	Asia	Vietnam	Human	ERR349638
global_typhi_1652	4.3.1.1	1995	Asia	Vietnam	Human	ERR349636
global_typhi_1656	4.3.1.1	1994	Asia	Vietnam	Human	ERR349460
global_typhi_1657	3.1.2	2009	Asia	Indonesia	Human	ERR343386
global_typhi_1659	2.1.7	2008	Asia	India	Human	ERR343384
global_typhi_1660	4.3.1.2	2008	Asia	India	Human	ERR343383
global_typhi_1662	2	2008	Asia	India	Human	ERR343286
global_typhi_1663	4.2.2	2008	Oceania	Fiji	Human	ERR343380
global_typhi_1664	3.5.4	2008	Oceania	Samoa	Human	ERR343284
global_typhi_1665	3.5.4	2008	Oceania	Samoa	Human	ERR343378
global_typhi_1666	4.3.1.2	2008	Asia	India	Human	ERR343377
global_typhi_1667	4.2.1	2008	Oceania	Fiji	Human	ERR343281
global_typhi_1668	3.5.4	2007	Oceania	Samoa	Human	ERR343375
global_typhi_1669	4.2.2	2007	Oceania	Fiji	Human	ERR343374
global_typhi_1670	3.5.4	2007	Oceania	Samoa	Human	ERR343373
global_typhi_1671	3.5.4	2007	Oceania	Samoa	Human	ERR343277
global_typhi_1672	3.5.4	2007	Oceania	Samoa	Human	ERR343371
global_typhi_1673	2	2006	Asia	India	Human	ERR343370
global_typhi_1674	3.5.4	2006	Oceania	Samoa	Human	ERR343369
global_typhi_1675	4.3.1.2	2006	Asia	India	Human	ERR343368
global_typhi_1676	4.3.1.1	2006	Asia	India	Human	ERR343272
global_typhi_1677	4.3.1.2	2006	Asia	India	Human	ERR343271
global_typhi_1678	4.3.1.1	2006	Asia	South-east Asia	Human	ERR343270
global_typhi_1679	4.3.1.1	2005	Asia	India	Human	GCF_001088345
global_typhi_1681	3.5.4	2004	Oceania	Samoa	Human	ERR343362
global_typhi_1682	3.5.4	2004	Oceania	Samoa	Human	ERR343266
global_typhi_1683	4.1	2004	Oceania	Samoa	Human	ERR343265
global_typhi_1684	3.3	2004	Asia	India	Human	ERR343264
global_typhi_1685	4.1	2004	Asia	India	Human	ERR343358
global_typhi_1686	4.3.1.2	2004	Asia	India	Human	ERR343262
global_typhi_1688	2.2.1	2003	Asia	Indonesia	Human	GCF_001362095
global_typhi_1690	4.3.1.2	2003	Asia	India	Human	ERR343353
global_typhi_1691	4.2	2003	Oceania	Tonga	Human	ERR343257
global_typhi_1692	3.1.2	2002	Asia	Indonesia	Human	ERR343256
global_typhi_1693	3.5.4	2002	Oceania	Samoa	Human	ERR343350
global_typhi_1694	2	2002	Asia	India	Human	ERR343254
global_typhi_1695	2	2002	Asia	India	Human	ERR343348
global_typhi_1696	2.1.2	2002	Asia	Indonesia	Human	GCF_001148125
global_typhi_1697	2.1.2	2002	Asia	Western Asia	Human	ERR343251
global_typhi_1698	2.1.4	2002	Asia	Western Asia	Human	ERR343345
global_typhi_1699	3.5.4	2002	Oceania	Samoa	Human	ERR343249
global_typhi_1700	4.3.1.2	2004	Asia	Vietnam	Human	ERR343343
global_typhi_1704	4.3.1.2	2002	Asia	India	Human	ERR343339
global_typhi_1705	3.1.2	1983	Asia	Indonesia	Human	GCF_001121865
global_typhi_1706	0.0.3	2002	Asia	India	Human	ERR343432
global_typhi_1707	0.1	2000	Africa	Morocco	Human	ERR343336
global_typhi_1708	3.3.2	1998	Asia	Bangladesh	Human	ERR343430
global_typhi_1709	2	1998	Africa	Kenya	Human	ERR343429
global_typhi_1711	4.1	1916	Europe	Russia	Human	GCF_001362335
global_typhi_1713	3.3	2012	Asia	India	Human	ERR343425
global_typhi_1714	2.4	2012	Asia	India	Human	ERR343329
global_typhi_1715	3	2012	Asia	Phillipines	Human	ERR343328
global_typhi_1716	4.3.1.1	2012	Asia	India	Human	ERR343422
global_typhi_1717	3.1.2	2012	Asia	India	Human	ERR343421
global_typhi_1718	2.2.4	2012	Asia	India	Human	ERR343420
global_typhi_1719	4.1	2012	Asia	India	Human	ERR343419
global_typhi_1720	4.3.1.2	2012	Asia	India	Human	ERR343323
global_typhi_1721	4.3.1.1	2012	Asia	India	Human	GCF_001157245
global_typhi_1722	2.0.2	2011	North America	Mexico	Human	ERR343321
global_typhi_1723	4.3.1.2	2011	Asia	India	Human	ERR343320
global_typhi_1724	4.3.1.2	2011	Asia	India	Human	ERR343319
global_typhi_1725	2	2011	South America	South America	Human	ERR343318
global_typhi_1726	2	2011	Asia	Nepal	Human	ERR343317
global_typhi_1727	3.5.4	2011	Oceania	Samoa	Human	ERR343411
global_typhi_1728	4.3.1.2	2011	Asia	India	Human	ERR343410
global_typhi_1729	2	2011	Asia	Pakistan	Human	ERR343314
global_typhi_1730	3.5.4	2011	Oceania	Samoa	Human	ERR343313
global_typhi_1731	3.5.4	2011	Oceania	Samoa	Human	ERR343407
global_typhi_1732	3.5.4	2010	Oceania	Samoa	Human	ERR343311
global_typhi_1733	3.5.4	2010	Oceania	Samoa	Human	ERR343310
global_typhi_1734	4.3.1.2	2010	Asia	India	Human	ERR343309
global_typhi_1735	2.3.2	2010	South America	South America	Human	ERR343403
global_typhi_1736	4.3.1.2	2010	Asia	India	Human	ERR343307
global_typhi_1737	4.3.1	2010	Asia	Thailand	Human	ERR343306
global_typhi_1738	3.5.4	2010	Oceania	Samoa	Human	ERR343305
global_typhi_1739	3.5.4	2010	Oceania	Samoa	Human	ERR343399
global_typhi_1740	4.3.1.2	2010	Asia	India	Human	ERR343303
global_typhi_1741	4.3.1.1	2010	Asia	India	Human	ERR343302
global_typhi_1742	2	2010	Asia	India	Human	ERR343396
global_typhi_1743	4.3.1.2	2010	Asia	India	Human	ERR343300
global_typhi_1744	3.5.4	2009	Oceania	Samoa	Human	ERR343394
global_typhi_1745	3.5.4	2009	Oceania	Samoa	Human	ERR343298
global_typhi_1746	3.5.4	2009	Oceania	Samoa	Human	ERR343297
global_typhi_1747	3.5.4	2009	Oceania	Samoa	Human	ERR343391
global_typhi_1748	3.1	2009	Asia	India	Human	ERR343295
global_typhi_1749	4.3.1.2	2009	Asia	India	Human	ERR343389
global_typhi_1750	3.2.2	2009	Asia	South-east Asia	Human	ERR343293
global_typhi_1751	3.5.4	2009	Oceania	Samoa	Human	ERR343292
global_typhi_1752	4.3.1.1	2000	Asia	Laos	Human	ERR340807
global_typhi_1753	4.3.1.1	2002	Asia	Laos	Human	ERR340806
global_typhi_1754	NA	2002	Asia	Laos	Human	ERR340805
global_typhi_1755	3.4	2002	Asia	Laos	Human	ERR340804
global_typhi_1756	3.4	2002	Asia	Laos	Human	ERR340803
global_typhi_1757	4.3.1.1	2000	Asia	Laos	Human	ERR340802
global_typhi_1758	NA	2002	Asia	Laos	Human	ERR340801
global_typhi_1759	4.3.1.1	2002	Asia	Laos	Human	ERR340800
global_typhi_1760	4.3.1.1	2002	Asia	Laos	Human	ERR340799
global_typhi_1761	4.1	2002	Asia	Laos	Human	ERR340798
global_typhi_1762	4.3.1.1	2002	Asia	Laos	Human	ERR340797
global_typhi_1763	4.3.1.1	2002	Asia	Laos	Human	GCF_001106745
global_typhi_1764	4.3.1.1	2002	Asia	Laos	Human	ERR340794
global_typhi_1765	NA	2002	Asia	Laos	Human	ERR340793
global_typhi_1766	2.2.3	2002	Asia	Laos	Human	ERR340792
global_typhi_1767	4.3.1.1	2002	Asia	Laos	Human	ERR340791
global_typhi_1768	4.3.1.1	2002	Asia	Laos	Human	ERR340790
global_typhi_1769	4.3.1.1	2002	Asia	Laos	Human	ERR340789
global_typhi_1770	NA	2002	Asia	Laos	Human	ERR340788
global_typhi_1771	4.3.1.1	2002	Asia	Laos	Human	ERR340787
global_typhi_1772	NA	2001	Asia	Laos	Human	ERR340786
global_typhi_1773	NA	2001	Asia	Laos	Human	ERR340785
global_typhi_1774	4.3.1.1	2001	Asia	Laos	Human	ERR340784
global_typhi_1775	4.3.1.1	2001	Asia	Laos	Human	ERR340783
global_typhi_1776	3.4	2000	Asia	Laos	Human	ERR340782
global_typhi_1777	3.4	2001	Asia	Laos	Human	ERR340781
global_typhi_1778	3.4	2001	Asia	Laos	Human	ERR340780
global_typhi_1779	3.4	2001	Asia	Laos	Human	ERR340779
global_typhi_1780	3.4	2001	Asia	Laos	Human	ERR340778
global_typhi_1781	3.4	2001	Asia	Laos	Human	ERR340777
global_typhi_1782	4.3.1.1	2007	Asia	Cambodia	Human	ERR340775
global_typhi_1783	4.3.1.1	2007	Asia	Cambodia	Human	ERR340774
global_typhi_1784	4.3.1.1	2007	Asia	Cambodia	Human	ERR340773
global_typhi_1785	4.3.1.1	2007	Asia	Cambodia	Human	ERR340772
global_typhi_1786	4.3.1.1	2007	Asia	Cambodia	Human	ERR340771
global_typhi_1787	4.3.1.1	2007	Asia	Cambodia	Human	ERR340770
global_typhi_1788	NA	2007	Asia	Cambodia	Human	ERR340769
global_typhi_1789	4.3.1.1	2007	Asia	Cambodia	Human	ERR340768
global_typhi_1790	4.3.1.1	2008	Asia	Cambodia	Human	ERR340767
global_typhi_1791	4.3.1.1	2007	Asia	Cambodia	Human	ERR340766
global_typhi_1792	NA	2007	Asia	Cambodia	Human	ERR340765
global_typhi_1793	4.3.1.1	2007	Asia	Cambodia	Human	ERR340763
global_typhi_1795	4.3.1.1	2007	Asia	Cambodia	Human	ERR340761
global_typhi_1796	4.3.1.1	2007	Asia	Cambodia	Human	ERR340760
global_typhi_1797	4.3.1.1	2007	Asia	Cambodia	Human	ERR340759
global_typhi_1798	4.3.1.1	2007	Asia	Cambodia	Human	ERR340758
global_typhi_1799	4.3.1.1	2007	Asia	Cambodia	Human	ERR340757
global_typhi_1800	4.1	2000	Asia	Laos	Human	ERR340816
global_typhi_1801	4.3.1.1	2000	Asia	Laos	Human	ERR340815
global_typhi_1802	2.2.3	2003	Asia	Laos	Human	ERR340814
global_typhi_1803	3.4	2003	Asia	Laos	Human	ERR340813
global_typhi_1804	4.3.1.1	2003	Asia	Laos	Human	ERR340812
global_typhi_1805	NA	2003	Asia	Laos	Human	ERR340811
global_typhi_1806	2.3.4	2002	Asia	Laos	Human	ERR340810
global_typhi_1807	4.3.1.1	2000	Asia	Laos	Human	ERR340809
global_typhi_1808	2.3.4	2002	Asia	Laos	Human	ERR340808
global_typhi_1813	3.5.4	2012	Oceania	Samoa	Human	ERR338092
global_typhi_1814	3.5.4	2012	Oceania	Samoa	Human	ERR338091
global_typhi_1815	3.5.4	2012	Oceania	Samoa	Human	ERR338090
global_typhi_1816	3.5.4	2012	Oceania	Samoa	Human	ERR338089
global_typhi_1817	3.5.4	2012	Oceania	Samoa	Human	ERR338088
global_typhi_1818	3.5.4	2012	Oceania	Samoa	Human	ERR338087
global_typhi_1819	3.5.4	2012	Oceania	Samoa	Human	ERR338086
global_typhi_1820	3.5.4	2012	Oceania	Samoa	Human	ERR338085
global_typhi_1821	3.5.4	2012	Oceania	Samoa	Human	ERR338084
global_typhi_1822	3.5.4	2012	Oceania	Samoa	Human	ERR338083
global_typhi_1823	3.5.4	2012	Oceania	Samoa	Human	ERR338082
global_typhi_1824	3.5.4	2012	Oceania	Samoa	Human	ERR338081
global_typhi_1825	3.5.4	2012	Oceania	Samoa	Human	ERR338080
global_typhi_1826	3.5.4	2012	Oceania	Samoa	Human	ERR338079
global_typhi_1827	3.5.4	2012	Oceania	Samoa	Human	ERR338078
global_typhi_1828	3.5.4	2012	Oceania	Samoa	Human	ERR338077
global_typhi_1829	3.5.4	2012	Oceania	Samoa	Human	ERR338076
global_typhi_1830	3.5.4	2012	Oceania	Samoa	Human	ERR338075
global_typhi_1831	3.5.4	2012	Oceania	Samoa	Human	ERR338074
global_typhi_1832	3.5.4	2012	Oceania	Samoa	Human	ERR338073
global_typhi_1833	3.5.4	2012	Oceania	Samoa	Human	ERR338072
global_typhi_1834	3.5.4	2012	Oceania	Samoa	Human	ERR338071
global_typhi_1835	3.5.4	2012	Oceania	Samoa	Human	ERR338070
global_typhi_1836	4.1	2008	Asia	Indonesia	Human	ERR338069
global_typhi_1837	3.1.2	2010	Asia	Indonesia	Human	ERR338068
global_typhi_1838	3.1.2	2004	Asia	Indonesia	Human	ERR338067
global_typhi_1840	3.1.2	2011	Asia	Indonesia	Human	ERR338065
global_typhi_1841	3	2004	Asia	Indonesia	Human	ERR338064
global_typhi_1843	3.1.2	2008	Asia	Indonesia	Human	ERR338062
global_typhi_1844	2.1.8	2011	Asia	Indonesia	Human	ERR338061
global_typhi_1845	3.1.2	2005	Asia	Indonesia	Human	ERR338060
global_typhi_1847	3.1.2	2005	Asia	Indonesia	Human	ERR338058
global_typhi_1851	2.1.3	2004	Asia	Indonesia	Human	ERR338052
global_typhi_1852	3.1.2	2012	Asia	Indonesia	Human	ERR338051
global_typhi_1853	2.1.9	2005	Asia	Indonesia	Human	ERR338050
global_typhi_1854	3.1	2012	Africa	South Africa	Human	ERR338049
global_typhi_1856	2.4	2012	Africa	South Africa	Human	ERR338047
global_typhi_1857	2.4	2009	Africa	South Africa	Human	ERR338046
global_typhi_1859	2.4	2009	Africa	South Africa	Human	ERR338044
global_typhi_1860	2.4	2009	Africa	South Africa	Human	ERR338043
global_typhi_1861	4.1.1	2009	Africa	South Africa	Human	ERR338042
global_typhi_1862	2.4	2012	Africa	South Africa	Human	ERR338041
global_typhi_1863	2	2009	Africa	South Africa	Human	ERR338040
global_typhi_1864	3.3.1	2009	Africa	South Africa	Human	ERR338039
global_typhi_1866	4.3.1.1.EA1	2012	Africa	South Africa	Human	ERR338036
global_typhi_1867	1.1.2	2012	Africa	South Africa	Human	ERR338035
global_typhi_1868	4.3.1.1.EA1	2011	Africa	South Africa	Human	ERR338034
global_typhi_1870	2	2011	Africa	South Africa	Human	ERR338032
global_typhi_1871	3.3.1	2011	Africa	South Africa	Human	ERR338031
global_typhi_1872	3.3.1	2009	Africa	South Africa	Human	ERR338030
global_typhi_1873	2.4	2009	Africa	South Africa	Human	ERR338029
global_typhi_1874	2	2009	Africa	South Africa	Human	ERR338028
global_typhi_1875	3.3.1	2010	Africa	South Africa	Human	ERR338027
global_typhi_1876	4.3.1.3	2010	Africa	South Africa	Human	ERR338026
global_typhi_1877	2.4	2010	Africa	South Africa	Human	ERR338025
global_typhi_1878	2.4	2010	Africa	South Africa	Human	ERR338024
global_typhi_1879	4.3.1.1.EA1	2010	Africa	South Africa	Human	ERR338023
global_typhi_1882	2.4	2004	Africa	South Africa	Human	ERR338020
global_typhi_1883	2.4	2005	Africa	South Africa	Human	ERR338019
global_typhi_1886	2.4	2006	Africa	South Africa	Human	ERR338016
global_typhi_1888	2.4	2008	Africa	South Africa	Human	ERR338013
global_typhi_1889	2.4	2008	Africa	South Africa	Human	ERR338012
global_typhi_1890	2.4	2008	Africa	South Africa	Human	ERR338011
global_typhi_1891	2.4	2008	Africa	South Africa	Human	ERR338010
global_typhi_1892	2.4	2007	Africa	South Africa	Human	ERR338009
global_typhi_1893	1.1.2	2007	Africa	South Africa	Human	ERR338008
global_typhi_1894	2.4	2007	Africa	South Africa	Human	ERR338007
global_typhi_1895	2.4	2007	Africa	South Africa	Human	ERR338006
global_typhi_1896	2.4	2005	Africa	South Africa	Human	ERR338005
global_typhi_1897	4.1.1	2004	Africa	South Africa	Human	ERR338004
global_typhi_1898	2.4	2004	Africa	South Africa	Human	ERR338003
global_typhi_1899	4.3.1.1.EA1	2005	Africa	South Africa	Human	ERR338002
global_typhi_1900	2.4	2006	Africa	South Africa	Human	ERR338001
global_typhi_1902	2	2006	Africa	South Africa	Human	ERR337999
global_typhi_1903	2.4	2007	Africa	South Africa	Human	ERR337998
global_typhi_1904	4.3.1.3	2012	Asia	Bangladesh	Human	ERR337997
global_typhi_1905	4.3.1.2	2012	Asia	Bangladesh	Human	ERR337996
global_typhi_1906	4.3.1.1	2012	Asia	Bangladesh	Human	ERR337995
global_typhi_1908	4.3.1.1.EA1	2007	Africa	Kenya	Human	ERR338164
global_typhi_1909	4.3.1.1.EA1	2008	Africa	Kenya	Human	ERR338163
global_typhi_1910	3.3.1	2009	Africa	Kenya	Human	ERR338162
global_typhi_1911	4.3.1.2.EA2	2008	Africa	Kenya	Human	ERR338161
global_typhi_1912	4.3.1.1.EA1	2008	Africa	Kenya	Human	ERR338160
global_typhi_1913	4.3.1.1.EA1	2009	Africa	Kenya	Human	ERR338159
global_typhi_1914	4.3.1.3	2012	Asia	Bangladesh	Human	ERR337993
global_typhi_1915	3.3.2	2012	Asia	Bangladesh	Human	ERR337992
global_typhi_1916	3.3.2	2012	Asia	Bangladesh	Human	ERR337991
global_typhi_1917	4.3.1.1	2012	Asia	Bangladesh	Human	ERR337990
global_typhi_1918	4.3.1.1	2012	Asia	Bangladesh	Human	ERR337989
global_typhi_1919	3.3.2	2012	Asia	Bangladesh	Human	ERR337988
global_typhi_1920	4.3.1.1	2012	Asia	Bangladesh	Human	ERR337987
global_typhi_1921	3.2.2	2012	Asia	Bangladesh	Human	ERR337986
global_typhi_1922	3.3.2	2012	Asia	Bangladesh	Human	ERR337985
global_typhi_1923	4.3.1.1	2012	Asia	Bangladesh	Human	ERR337984
global_typhi_1924	3.3.2	2012	Asia	Bangladesh	Human	ERR337983
global_typhi_1925	4.3.1.2.EA2	2007	Africa	Kenya	Human	ERR338158
global_typhi_1926	4.3.1.1.EA1	2007	Africa	Kenya	Human	ERR338157
global_typhi_1929	3.3.1	2009	Africa	Kenya	Human	ERR338153
global_typhi_1930	4.3.1.1.EA1	2007	Africa	Kenya	Human	ERR338152
global_typhi_1931	4.3.1.1.EA1	2008	Africa	Kenya	Human	ERR338151
global_typhi_1932	4.3.1.2.EA2	2007	Africa	Kenya	Human	ERR338150
global_typhi_1933	4.3.1.2.EA2	2007	Africa	Kenya	Human	ERR338149
global_typhi_1934	4.3.1.1.EA1	2007	Africa	Kenya	Human	ERR338148
global_typhi_1935	3.3.2	2012	Asia	Bangladesh	Human	ERR337982
global_typhi_1936	3.3.2	2012	Asia	Bangladesh	Human	ERR337981
global_typhi_1938	3.3.2	2012	Asia	Bangladesh	Human	ERR337979
global_typhi_1939	4.3.1.3	2012	Asia	Bangladesh	Human	ERR337978
global_typhi_1940	4.3.1.3	2012	Asia	Bangladesh	Human	ERR337977
global_typhi_1941	4.3.1.1.EA1	2008	Africa	Kenya	Human	ERR338147
global_typhi_1942	4.3.1.2.EA2	2007	Africa	Kenya	Human	ERR338146
global_typhi_1943	4.3.1.1.EA1	2007	Africa	Kenya	Human	ERR338145
global_typhi_1944	4.3.1.1.EA1	2008	Africa	Kenya	Human	ERR338143
global_typhi_1945	4.3.1.1.EA1	2007	Africa	Kenya	Human	ERR338141
global_typhi_1946	4.3.1.1.EA1	2009	Africa	Kenya	Human	ERR338140
global_typhi_1947	4.3.1.1.EA1	2008	Africa	Kenya	Human	ERR338139
global_typhi_1948	4.3.1.2.EA2	2007	Africa	Kenya	Human	ERR338138
global_typhi_1949	4.3.1.1.EA1	2007	Africa	Kenya	Human	ERR338137
global_typhi_1950	4.3.1.1.EA1	2008	Africa	Kenya	Human	ERR338136
global_typhi_1951	4.3.1.2.EA2	2007	Africa	Kenya	Human	ERR338135
global_typhi_1952	4.3.1.2.EA2	2007	Africa	Kenya	Human	ERR338134
global_typhi_1953	4.3.1.1.EA1	2007	Africa	Kenya	Human	ERR338133
global_typhi_1954	4.3.1.1.EA1	2008	Africa	Kenya	Human	ERR338132
global_typhi_1955	4.3.1.1.EA1	2007	Africa	Kenya	Human	ERR338131
global_typhi_1956	4.1	2012	Oceania	Samoa	Human	ERR338129
global_typhi_1957	4.1	2012	Oceania	Samoa	Human	ERR338128
global_typhi_1958	3.5.4	2012	Oceania	Samoa	Human	ERR338127
global_typhi_1960	3.5.4	2012	Oceania	Samoa	Human	ERR338125
global_typhi_1961	3.5.4	2012	Oceania	Samoa	Human	ERR338124
global_typhi_1962	3.5.4	2012	Oceania	Samoa	Human	ERR338123
global_typhi_1963	3.5.4	2012	Oceania	Samoa	Human	ERR338122
global_typhi_1964	3.5.4	2012	Oceania	Samoa	Human	ERR338120
global_typhi_1965	3.5.4	2012	Oceania	Samoa	Human	ERR338119
global_typhi_1966	3.5.4	2012	Oceania	Samoa	Human	ERR338118
global_typhi_1967	3.5.4	2012	Oceania	Samoa	Human	ERR338117
global_typhi_1968	3.5.4	2012	Oceania	Samoa	Human	ERR338116
global_typhi_1969	3.5.4	2012	Oceania	Samoa	Human	ERR338115
global_typhi_1970	3.5.4	2012	Oceania	Samoa	Human	ERR338114
global_typhi_1971	3.5.4	2012	Oceania	Samoa	Human	ERR338113
global_typhi_1972	3.5.4	2012	Oceania	Samoa	Human	ERR338112
global_typhi_1973	3.5.4	2012	Oceania	Samoa	Human	ERR338111
global_typhi_1974	3.5.4	2012	Oceania	Samoa	Human	ERR338110
global_typhi_1975	3.5.4	2012	Oceania	Samoa	Human	ERR338109
global_typhi_1976	3.5.4	2012	Oceania	Samoa	Human	ERR338108
global_typhi_1977	3.5.4	2012	Oceania	Samoa	Human	ERR338107
global_typhi_1978	3.5.4	2012	Oceania	Samoa	Human	ERR338106
global_typhi_1979	3.5.4	2012	Oceania	Samoa	Human	ERR338105
global_typhi_1980	3.5.4	2012	Oceania	Samoa	Human	ERR338104
global_typhi_1981	3.5.4	2012	Oceania	Samoa	Human	ERR338103
global_typhi_1982	3.5.4	2012	Oceania	Samoa	Human	ERR338102
global_typhi_1983	3.5.4	2012	Oceania	Samoa	Human	ERR338101
global_typhi_1984	3.5.4	2012	Oceania	Samoa	Human	ERR338100
global_typhi_1985	4.1	2012	Oceania	Samoa	Human	ERR338099
global_typhi_1986	3.5.4	2012	Oceania	Samoa	Human	ERR338098
global_typhi_1987	3.5.4	2012	Oceania	Samoa	Human	ERR338097
global_typhi_1988	3.5.4	2012	Oceania	Samoa	Human	ERR338096
global_typhi_1989	3.5.4	2012	Oceania	Samoa	Human	ERR338095
global_typhi_1990	3.5.4	2012	Oceania	Samoa	Human	ERR338094
global_typhi_1991	3.5.4	2012	Oceania	Samoa	Human	ERR338093
global_typhi_1992	4.2.2	2012	Oceania	Fiji	Human	ERR331279
global_typhi_1993	4.2.2	2012	Oceania	Fiji	Human	ERR331278
global_typhi_1994	4.2.2	2012	Oceania	Fiji	Human	ERR331276
global_typhi_1995	4.2.2	2012	Oceania	Fiji	Human	ERR331275
global_typhi_1996	4.2.2	2012	Oceania	Fiji	Human	ERR331274
global_typhi_1997	4.2.2	2012	Oceania	Fiji	Human	ERR331273
global_typhi_1999	4.2.2	2012	Oceania	Fiji	Human	ERR331271
global_typhi_2000	4.2.1	2012	Oceania	Fiji	Human	ERR331270
global_typhi_2001	4.2.2	2012	Oceania	Fiji	Human	ERR331269
global_typhi_2002	4.2.2	2012	Oceania	Fiji	Human	ERR331268
global_typhi_2003	4.2.2	2012	Oceania	Fiji	Human	ERR331267
global_typhi_2004	4.2.2	2012	Oceania	Fiji	Human	ERR331266
global_typhi_2005	4.2.2	2012	Oceania	Fiji	Human	ERR331265
global_typhi_2006	4.2.1	2012	Oceania	Fiji	Human	ERR331264
global_typhi_2007	4.2.2	2012	Oceania	Fiji	Human	ERR331263
global_typhi_2008	4.2.1	2011	Oceania	Fiji	Human	ERR331262
global_typhi_2009	4.2.2	2011	Oceania	Fiji	Human	ERR331261
global_typhi_2010	4.2.2	2011	Oceania	Fiji	Human	ERR331260
global_typhi_2012	2.1.6	2008	Asia	Indonesia	Human	ERR331258
global_typhi_2013	4.1	2010	Asia	Indonesia	Human	ERR331257
global_typhi_2014	4.1	2010	Asia	Indonesia	Human	ERR331256
global_typhi_2016	4.1	2009	Asia	Indonesia	Human	ERR331254
global_typhi_2017	2.1.6	2010	Asia	Indonesia	Human	ERR331253
global_typhi_2018	2.1.6	2009	Asia	Indonesia	Human	ERR331252
global_typhi_2019	4.1	2010	Asia	Indonesia	Human	ERR331251
global_typhi_2020	4.1	2009	Asia	Indonesia	Human	ERR331250
global_typhi_2021	3	2010	Asia	Indonesia	Human	ERR331249
global_typhi_2022	3	2010	Asia	Indonesia	Human	ERR331248
global_typhi_2023	4.1	2011	Asia	Indonesia	Human	ERR331247
global_typhi_2025	2.1.6	2009	Asia	Indonesia	Human	ERR331245
global_typhi_2026	4.1	2011	Asia	Indonesia	Human	ERR331244
global_typhi_2027	4.1	2009	Asia	Indonesia	Human	ERR331243
global_typhi_2028	3.1.2	2010	Asia	Indonesia	Human	ERR331242
global_typhi_2029	3	2009	Asia	Indonesia	Human	ERR331241
global_typhi_2030	4.1	2010	Asia	Indonesia	Human	ERR331240
global_typhi_2031	4.1	2010	Asia	Indonesia	Human	ERR331239
global_typhi_2032	4.1	2009	Asia	Indonesia	Human	ERR331238
global_typhi_2033	3	2011	Asia	Indonesia	Human	ERR331237
global_typhi_2034	4.1	2011	Asia	Indonesia	Human	ERR331236
global_typhi_2035	4.1	2010	Asia	Indonesia	Human	ERR331234
global_typhi_2036	3.1.2	2009	Asia	Indonesia	Human	ERR331233
global_typhi_2037	4.1	2009	Asia	Indonesia	Human	ERR331232
global_typhi_2038	3	2010	Asia	Indonesia	Human	ERR331231
global_typhi_2039	4.1	2009	Asia	Indonesia	Human	ERR331230
global_typhi_2040	3	2009	Asia	Indonesia	Human	ERR331229
global_typhi_2041	4.1	2009	Asia	Indonesia	Human	ERR331227
global_typhi_2042	3.1.2	2009	Asia	Indonesia	Human	ERR331226
global_typhi_2043	2.1.3	2011	Asia	Indonesia	Human	ERR331225
global_typhi_2044	4.3.1.1	2008	Asia	Iraq	Human	ERR331390
global_typhi_2045	4.3.1.1	2009	Asia	Iraq	Human	ERR331389
global_typhi_2046	4.3.1.1	2008	Asia	Iraq	Human	ERR331388
global_typhi_2047	4.3.1.1	2009	Asia	Iraq	Human	ERR331387
global_typhi_2048	2.1.9	2009	Asia	Indonesia	Human	ERR331224
global_typhi_2049	2.1.1	2006	Asia	Indonesia	Human	ERR331221
global_typhi_2050	3.1.2	2009	Asia	Indonesia	Human	ERR331220
global_typhi_2051	3	2007	Asia	Indonesia	Human	ERR331219
global_typhi_2052	2.1.1	2006	Asia	Indonesia	Human	ERR331218
global_typhi_2053	2.1.9	2009	Asia	Indonesia	Human	ERR331217
global_typhi_2054	2.1.8	2010	Asia	Indonesia	Human	ERR331216
global_typhi_2055	3	2006	Asia	Indonesia	Human	ERR331215
global_typhi_2056	2.1.1	2006	Asia	Indonesia	Human	ERR331214
global_typhi_2057	4.3.1.1	2007	Asia	Iraq	Human	ERR331386
global_typhi_2058	4.3.1.1	2010	Asia	Iraq	Human	ERR331385
global_typhi_2059	4.3.1.1	2008	Asia	Iraq	Human	ERR331384
global_typhi_2060	4.3.1.1	2009	Asia	Iraq	Human	ERR331383
global_typhi_2061	4.3.1.1	2006	Asia	Iraq	Human	ERR331382
global_typhi_2062	2	2006	Africa	Tanzania	Human	ERR331381
global_typhi_2063	4.3.1.1.EA1	2008	Africa	Tanzania	Human	ERR331380
global_typhi_2064	4.3.1.1.EA1	2008	Africa	Tanzania	Human	ERR331379
global_typhi_2065	4.3.1.1.EA1	2008	Africa	Tanzania	Human	ERR331378
global_typhi_2066	4.3.1.1.EA1	2008	Africa	Tanzania	Human	ERR331377
global_typhi_2067	4.3.1.1.EA1	2008	Africa	Tanzania	Human	ERR331376
global_typhi_2069	2.1.3	2008	Asia	Indonesia	Human	ERR331212
global_typhi_2072	4.3.1.1	2012	Asia	Cambodia	Human	ERR331208
global_typhi_2073	4.3.1.1	2012	Asia	Cambodia	Human	ERR331207
global_typhi_2074	4.3.1.1	2012	Asia	Cambodia	Human	ERR331206
global_typhi_2075	4.3.1.1	2012	Asia	Cambodia	Human	ERR331205
global_typhi_2076	4.3.1.1.EA1	2008	Africa	Tanzania	Human	ERR331375
global_typhi_2077	4.3.1.1.EA1	2008	Africa	Tanzania	Human	ERR331374
global_typhi_2078	3.1	2007	Africa	Tanzania	Human	ERR331373
global_typhi_2079	4.3.1.1.EA1	2008	Africa	Tanzania	Human	ERR331372
global_typhi_2080	3.3.1	2007	Africa	Tanzania	Human	ERR331371
global_typhi_2081	2	2006	Africa	Tanzania	Human	ERR331370
global_typhi_2082	4.3.1.1.EA1	2008	Africa	Tanzania	Human	ERR331369
global_typhi_2083	4.3.1.1.EA1	2008	Africa	Tanzania	Human	ERR331368
global_typhi_2084	2	2006	Africa	Tanzania	Human	ERR331366
global_typhi_2085	3.4	2010	Asia	Laos	Human	ERR331365
global_typhi_2086	NA	2010	Asia	Laos	Human	ERR331364
global_typhi_2087	NA	2010	Asia	Laos	Human	ERR331363
global_typhi_2088	3.4	2009	Asia	Laos	Human	ERR331361
global_typhi_2089	3.4	2009	Asia	Laos	Human	ERR331360
global_typhi_2090	3.4	2009	Asia	Laos	Human	ERR331359
global_typhi_2091	4.1	2004	Asia	Laos	Human	ERR331358
global_typhi_2092	4.1	2004	Asia	Laos	Human	ERR331357
global_typhi_2093	3.4	2004	Asia	Laos	Human	ERR331356
global_typhi_2094	3.4	2004	Asia	Laos	Human	ERR331355
global_typhi_2095	NA	2004	Asia	Laos	Human	ERR331354
global_typhi_2096	NA	2004	Asia	Laos	Human	ERR331353
global_typhi_2097	4.3.1.1	2004	Asia	Laos	Human	ERR331352
global_typhi_2098	4.3.1.1	2004	Asia	Laos	Human	ERR331351
global_typhi_2099	3.4	2004	Asia	Laos	Human	ERR331350
global_typhi_2100	4.1	2004	Asia	Laos	Human	ERR331349
global_typhi_2101	2.2.3	2004	Asia	Laos	Human	ERR331348
global_typhi_2102	4.3.1.1	2003	Asia	Laos	Human	ERR331347
global_typhi_2103	4.3.1.1	2003	Asia	Laos	Human	ERR331346
global_typhi_2104	3.4	2003	Asia	Laos	Human	ERR331345
global_typhi_2105	4.3.1.1	2003	Asia	Laos	Human	ERR331344
global_typhi_2106	3.4	2003	Asia	Laos	Human	ERR331343
global_typhi_2107	3.4	2003	Asia	Laos	Human	ERR331342
global_typhi_2108	NA	2003	Asia	Laos	Human	ERR331341
global_typhi_2109	3.4	2003	Asia	Laos	Human	ERR331340
global_typhi_2110	2	2003	Asia	Laos	Human	ERR331339
global_typhi_2112	4.1	2003	Asia	Laos	Human	ERR331337
global_typhi_2113	4.3.1.1	2003	Asia	Laos	Human	ERR331336
global_typhi_2114	4.3.1.1	2003	Asia	Laos	Human	ERR331335
global_typhi_2115	3	2003	Asia	Laos	Human	ERR331334
global_typhi_2116	4.3.1.1	2003	Asia	Laos	Human	ERR331333
global_typhi_2117	NA	2010	Asia	Laos	Human	ERR331332
global_typhi_2118	4.1	2010	Asia	Laos	Human	ERR331331
global_typhi_2119	4.3.1.1	2010	Asia	Laos	Human	ERR331330
global_typhi_2120	3.4	2010	Asia	Laos	Human	ERR331329
global_typhi_2121	4.3.1.1	2008	Asia	Laos	Human	ERR331328
global_typhi_2122	2.2.3	2009	Asia	Laos	Human	ERR331327
global_typhi_2123	3.4	2009	Asia	Laos	Human	ERR331326
global_typhi_2124	4.3.1.1	2009	Asia	Laos	Human	ERR331325
global_typhi_2125	NA	2009	Asia	Laos	Human	ERR331324
global_typhi_2126	NA	2009	Asia	Laos	Human	ERR331323
global_typhi_2127	3.4	2009	Asia	Laos	Human	ERR331322
global_typhi_2128	NA	2008	Asia	Laos	Human	ERR331321
global_typhi_2129	3.4	2008	Asia	Laos	Human	ERR331320
global_typhi_2130	4.1	2008	Asia	Laos	Human	ERR331319
global_typhi_2131	3.4	2008	Asia	Laos	Human	ERR331318
global_typhi_2132	2.2.3	2007	Asia	Laos	Human	ERR331317
global_typhi_2133	2.3.4	2007	Asia	Laos	Human	ERR331316
global_typhi_2134	3.5.2	2010	Asia	Laos	Human	ERR331315
global_typhi_2135	3.5.2	2010	Asia	Laos	Human	ERR331314
global_typhi_2136	3.5.2	2010	Asia	Laos	Human	ERR331313
global_typhi_2137	3.5.2	2010	Asia	Laos	Human	ERR331312
global_typhi_2138	NA	2009	Asia	Laos	Human	ERR331311
global_typhi_2139	2.2.3	2009	Asia	Laos	Human	ERR331310
global_typhi_2140	3.5.2	2009	Asia	Laos	Human	ERR331309
global_typhi_2141	NA	2009	Asia	Laos	Human	ERR331308
global_typhi_2142	3.4	2009	Asia	Laos	Human	ERR331307
global_typhi_2143	NA	2009	Asia	Laos	Human	ERR331306
global_typhi_2144	NA	2009	Asia	Laos	Human	ERR331305
global_typhi_2145	NA	2009	Asia	Laos	Human	ERR331304
global_typhi_2146	NA	2008	Asia	Laos	Human	ERR331303
global_typhi_2147	3.4	2008	Asia	Laos	Human	ERR331302
global_typhi_2148	4.3.1.1	2008	Asia	Laos	Human	ERR331301
global_typhi_2149	3.4	2009	Asia	Laos	Human	ERR331300
global_typhi_2151	2.3.4	2009	Asia	Laos	Human	ERR331298
global_typhi_2152	4.3.1.1	2012	Asia	Bangladesh	Human	ERR331297
global_typhi_2153	4.3.1.1	2008	Asia	Bangladesh	Human	ERR331296
global_typhi_2154	4.3.1.3	2011	Asia	Bangladesh	Human	ERR331295
global_typhi_2155	4.3.1.3	2011	Asia	Bangladesh	Human	ERR331294
global_typhi_2156	4.3.1.1	2011	Asia	Bangladesh	Human	ERR331293
global_typhi_2157	4.3.1.1	2011	Asia	Bangladesh	Human	ERR331292
global_typhi_2158	4.3.1.3	2011	Asia	Bangladesh	Human	ERR331291
global_typhi_2159	4.3.1.1	2011	Asia	Bangladesh	Human	ERR331290
global_typhi_2160	4.2.2	2012	Oceania	Fiji	Human	ERR331289
global_typhi_2161	4.2.2	2012	Oceania	Fiji	Human	ERR331288
global_typhi_2162	4.2.2	2008	Oceania	Fiji	Human	ERR331287
global_typhi_2164	4.2.2	2008	Oceania	Fiji	Human	ERR331285
global_typhi_2165	4.2.2	2008	Oceania	Fiji	Human	ERR331284
global_typhi_2166	4.2.2	2008	Oceania	Fiji	Human	ERR331283
global_typhi_2167	4.2.2	2012	Oceania	Fiji	Human	ERR331282
global_typhi_2168	4.2.2	2012	Oceania	Fiji	Human	ERR331281
global_typhi_2169	4.2.2	2012	Oceania	Fiji	Human	ERR331280
global_typhi_2170	2.0.2	2014	North America	United States	Human	SRR2015092
global_typhi_2171	2.0.2	2015	North America	United States	Human	SRR2015088
global_typhi_2185	4.2.2	2008	Oceania	Fiji	Human	ERR213288
global_typhi_2186	4.2.3	1996	Oceania	Fiji	Human	ERR213287
global_typhi_2187	2.3.5	1994	Oceania	Fiji	Human	ERR213286
global_typhi_2188	4.3.1.1	1994	Oceania	Fiji	Human	ERR213285
global_typhi_2189	2.3.5	1994	Oceania	Fiji	Human	ERR213284
global_typhi_2190	2.3.5	1994	Oceania	Fiji	Human	ERR213283
global_typhi_2191	2.3.5	1994	Oceania	Fiji	Human	ERR213282
global_typhi_2192	2.3.5	1994	Oceania	Fiji	Human	ERR213281
global_typhi_2193	4.2.1	1994	Oceania	Fiji	Human	ERR213280
global_typhi_2194	4.2.3	1994	Oceania	Fiji	Human	ERR213279
global_typhi_2195	4.2.3	1994	Oceania	Fiji	Human	ERR213278
global_typhi_2196	4.2.3	1994	Oceania	Fiji	Human	ERR213277
global_typhi_2197	4.2.3	1994	Oceania	Fiji	Human	ERR213276
global_typhi_2198	2.3.5	1994	Oceania	Fiji	Human	ERR213275
global_typhi_2199	2.3.5	1994	Oceania	Fiji	Human	ERR213274
global_typhi_2200	4.3.1.1	1995	Oceania	Fiji	Human	ERR213273
global_typhi_2201	4.2.3	1995	Oceania	Fiji	Human	ERR213272
global_typhi_2202	4.2.3	1995	Oceania	Fiji	Human	ERR213271
global_typhi_2203	4.2	1995	Oceania	Fiji	Human	ERR213270
global_typhi_2204	4.2.3	1995	Oceania	Fiji	Human	ERR213269
global_typhi_2205	4.2	1996	Oceania	Fiji	Human	ERR213268
global_typhi_2206	4.2	1996	Oceania	Fiji	Human	ERR213267
global_typhi_2207	2.3.5	1996	Oceania	Fiji	Human	ERR213266
global_typhi_2208	4.2.3	1996	Oceania	Fiji	Human	ERR213265
global_typhi_2209	2	1996	Oceania	Fiji	Human	ERR213264
global_typhi_2210	0.1	1996	Oceania	Fiji	Human	ERR213263
global_typhi_2211	3.5	1996	Oceania	Fiji	Human	ERR213262
global_typhi_2212	4.2.3	1996	Oceania	Fiji	Human	ERR213261
global_typhi_2213	4.2.3	1996	Oceania	Fiji	Human	ERR213260
global_typhi_2214	4.2.1	1996	Oceania	Fiji	Human	ERR213259
global_typhi_2215	4.2.1	1996	Oceania	Fiji	Human	ERR213258
global_typhi_2216	4.2.1	1996	Oceania	Fiji	Human	ERR213257
global_typhi_2217	4.2.1	1996	Oceania	Fiji	Human	ERR213256
global_typhi_2218	4.2.1	1996	Oceania	Fiji	Human	ERR213255
global_typhi_2219	4.2.1	1996	Oceania	Fiji	Human	ERR213254
global_typhi_2220	4.2	1996	Oceania	Fiji	Human	ERR213253
global_typhi_2221	4.2.1	1997	Oceania	Fiji	Human	ERR213252
global_typhi_2222	4.2.1	1997	Oceania	Fiji	Human	ERR213251
global_typhi_2223	4.2.1	2000	Oceania	Fiji	Human	ERR213250
global_typhi_2224	4.2.1	2000	Oceania	Fiji	Human	ERR213249
global_typhi_2225	4.2.2	2009	Oceania	Fiji	Human	ERR213248
global_typhi_2226	4.2.2	2011	Oceania	Fiji	Human	ERR213247
global_typhi_2227	4.2.2	2011	Oceania	Fiji	Human	ERR213246
global_typhi_2228	4.2.2	2011	Oceania	Fiji	Human	ERR213245
global_typhi_2229	4.2.2	2011	Oceania	Fiji	Human	ERR213244
global_typhi_2230	4.2.2	2011	Oceania	Fiji	Human	ERR213243
global_typhi_2231	4.2.2	2011	Oceania	Fiji	Human	ERR213242
global_typhi_2232	4.2.2	2011	Oceania	Fiji	Human	ERR213241
global_typhi_2233	4.2.2	2011	Oceania	Fiji	Human	ERR213240
global_typhi_2234	4.2.2	2011	Oceania	Fiji	Human	ERR213239
global_typhi_2235	4.2.2	2011	Oceania	Fiji	Human	ERR213238
global_typhi_2236	4.2.2	2011	Oceania	Fiji	Human	ERR213237
global_typhi_2237	4.2.2	2011	Oceania	Fiji	Human	ERR213236
global_typhi_2238	4.2.2	2011	Oceania	Fiji	Human	ERR213235
global_typhi_2239	4.2.2	2011	Oceania	Fiji	Human	ERR213234
global_typhi_2240	4.2.1	2011	Oceania	Fiji	Human	ERR213233
global_typhi_2241	4.2.2	2011	Oceania	Fiji	Human	ERR213232
global_typhi_2242	4.2.2	2011	Oceania	Fiji	Human	ERR213231
global_typhi_2243	4.2.2	2011	Oceania	Fiji	Human	ERR213230
global_typhi_2244	4.2.2	2011	Oceania	Fiji	Human	ERR213229
global_typhi_2245	4.2.2	2011	Oceania	Fiji	Human	ERR213228
global_typhi_2246	4.2.2	2011	Oceania	Fiji	Human	ERR213227
global_typhi_2247	4.2.2	2011	Oceania	Fiji	Human	ERR213226
global_typhi_2248	4.2.2	2011	Oceania	Fiji	Human	ERR213225
global_typhi_2249	4.2.2	2011	Oceania	Fiji	Human	ERR213224
global_typhi_2250	4.2.2	2011	Oceania	Fiji	Human	ERR213223
global_typhi_2251	4.2.2	2011	Oceania	Fiji	Human	ERR213222
global_typhi_2252	4.2.2	2011	Oceania	Fiji	Human	ERR213221
global_typhi_2253	4.2.2	2011	Oceania	Fiji	Human	ERR213220
global_typhi_2254	4.2.2	2011	Oceania	Fiji	Human	ERR213219
global_typhi_2255	4.2.2	2008	Oceania	Fiji	Human	ERR213290
global_typhi_2256	4.2.2	2008	Oceania	Fiji	Human	ERR213289
global_typhi_2257	4.2.1	2008	Oceania	Fiji	Human	ERR204270
global_typhi_2258	4.2.2	2008	Oceania	Fiji	Human	ERR204269
global_typhi_2259	4.2.2	2008	Oceania	Fiji	Human	ERR204267
global_typhi_2260	4.2.2	2008	Oceania	Fiji	Human	ERR204266
global_typhi_2261	4.2.2	2008	Oceania	Fiji	Human	ERR204265
global_typhi_2262	4.2.2	2008	Oceania	Fiji	Human	ERR204264
global_typhi_2263	4.2.2	2008	Oceania	Fiji	Human	ERR204263
global_typhi_2264	4.2.2	2008	Oceania	Fiji	Human	ERR204262
global_typhi_2265	4.2.2	2008	Oceania	Fiji	Human	ERR204261
global_typhi_2266	4.2.2	2008	Oceania	Fiji	Human	ERR204260
global_typhi_2267	4.2.1	2008	Oceania	Fiji	Human	ERR204259
global_typhi_2268	4.2.1	2008	Oceania	Fiji	Human	ERR204258
global_typhi_2269	4.2.1	2008	Oceania	Fiji	Human	ERR204257
global_typhi_2270	4.2.1	2008	Oceania	Fiji	Human	ERR204256
global_typhi_2271	4.2.1	2008	Oceania	Fiji	Human	ERR204255
global_typhi_2272	4.2.2	2008	Oceania	Fiji	Human	ERR204254
global_typhi_2273	4.2.1	2008	Oceania	Fiji	Human	ERR204253
global_typhi_2274	4.2.1	2008	Oceania	Fiji	Human	ERR204252
global_typhi_2275	4.2.2	2008	Oceania	Fiji	Human	ERR204251
global_typhi_2276	4.2.1	2008	Oceania	Fiji	Human	ERR204250
global_typhi_2277	4.2.1	2008	Oceania	Fiji	Human	ERR204249
global_typhi_2278	4.2.1	2008	Oceania	Fiji	Human	ERR204248
global_typhi_2279	4.2.2	2008	Oceania	Fiji	Human	ERR204247
global_typhi_2280	4.2.2	2008	Oceania	Fiji	Human	ERR204246
global_typhi_2281	4.2.1	2008	Oceania	Fiji	Human	ERR204245
global_typhi_2282	4.2.1	2008	Oceania	Fiji	Human	ERR204244
global_typhi_2283	4.2.2	2008	Oceania	Fiji	Human	ERR204276
global_typhi_2284	4.2.2	2008	Oceania	Fiji	Human	ERR204275
global_typhi_2285	4.2.2	2008	Oceania	Fiji	Human	ERR204274
global_typhi_2286	4.2.2	2008	Oceania	Fiji	Human	ERR204273
global_typhi_2287	4.2.2	2008	Oceania	Fiji	Human	ERR204272
global_typhi_2288	4.2.1	2008	Oceania	Fiji	Human	ERR204271
global_typhi_2290	4.3.1.1.EA1	2010	Africa	Tanzania	Human	ERR108694
global_typhi_2291	4.3.1.1.EA1	2009	Africa	Tanzania	Human	ERR108693
global_typhi_2292	3.3.1	2009	Africa	Tanzania	Human	ERR108692
global_typhi_2293	4.3.1.2	2010	Africa	Tanzania	Human	ERR108691
global_typhi_2294	3.3.1	2010	Africa	Tanzania	Human	ERR108690
global_typhi_2295	4.3.1.2	2010	Africa	Tanzania	Human	ERR108689
global_typhi_2296	4.3.1.2	2010	Africa	Tanzania	Human	ERR108688
global_typhi_2297	4.3.1.2	2010	Africa	Tanzania	Human	ERR108687
global_typhi_2298	4.3.1.2	2010	Africa	Tanzania	Human	ERR108686
global_typhi_2299	4.3.1.2	2010	Africa	Tanzania	Human	ERR108685
global_typhi_2300	3.3.1	2010	Africa	Tanzania	Human	ERR108684
global_typhi_2301	3.3.1	2010	Africa	Tanzania	Human	ERR108681
global_typhi_2302	3.3.1	2010	Africa	Tanzania	Human	ERR108680
global_typhi_2303	4.3.1.1.EA1	2009	Africa	Tanzania	Human	ERR108679
global_typhi_2304	2.5.1	2009	Africa	Tanzania	Human	ERR108678
global_typhi_2305	3.3.1	2009	Africa	Tanzania	Human	ERR108677
global_typhi_2306	4.3.1.1.EA1	2009	Africa	Tanzania	Human	ERR108676
global_typhi_2307	3.3.1	2009	Africa	Tanzania	Human	ERR108672
global_typhi_2308	3.3.1	2010	Africa	Tanzania	Human	ERR108671
global_typhi_2309	4.3.1.2	2010	Africa	Tanzania	Human	ERR108670
global_typhi_2310	4.3.1.2	2010	Africa	Tanzania	Human	ERR108669
global_typhi_2311	4.3.1.2	2010	Africa	Tanzania	Human	ERR108668
global_typhi_2312	4.3.1.2	2010	Africa	Tanzania	Human	ERR108667
global_typhi_2313	4.3.1.2	2010	Africa	Tanzania	Human	ERR108666
global_typhi_2314	4.3.1.2	2010	Africa	Tanzania	Human	ERR108665
global_typhi_2315	4.3.1.1.EA1	2010	Africa	Tanzania	Human	ERR108664
global_typhi_2316	4.3.1.2	2010	Africa	Tanzania	Human	ERR108663
global_typhi_2317	4.3.1.1.EA1	2009	Africa	Tanzania	Human	ERR108660
global_typhi_2318	4.3.1.1.EA1	2009	Africa	Tanzania	Human	ERR108659
global_typhi_2319	4.3.1.1.EA1	2009	Africa	Tanzania	Human	ERR108658
global_typhi_2320	4.3.1.1.EA1	2009	Africa	Tanzania	Human	ERR108656
global_typhi_2321	3.3.1	2009	Africa	Tanzania	Human	ERR108655
global_typhi_2322	4.3.1.2	2009	Africa	Tanzania	Human	ERR108654
global_typhi_2323	3.3.1	2009	Africa	Tanzania	Human	ERR108653
global_typhi_2324	3.3.1	2009	Africa	Tanzania	Human	ERR108652
global_typhi_2325	2	2009	Africa	Tanzania	Human	ERR108649
global_typhi_2326	4.3.1.1.EA1	2009	Africa	Tanzania	Human	ERR108648
global_typhi_2327	3	2015	Europe	United Kingdom	Human	SRR1970274
global_typhi_2328	3.3.2	2015	Europe	United Kingdom	Human	SRR1970258
global_typhi_2329	2	2014	Europe	United Kingdom	Human	SRR1970202
global_typhi_2330	3.2.2	2015	Europe	United Kingdom	Human	SRR1970185
global_typhi_2331	4.3.1.1	2014	Europe	United Kingdom	Human	SRR1970167
global_typhi_2332	4.3.1.1	2014	Europe	United Kingdom	Human	SRR1970159
global_typhi_2333	4.3.1.1	2014	Europe	United Kingdom	Human	SRR1970034
global_typhi_2334	4.3.1.1	2015	Europe	United Kingdom	Human	SRR1969944
global_typhi_2335	4.3.1.1	2014	Europe	United Kingdom	Human	SRR1969929
global_typhi_2336	4.3.1.2	2014	Europe	United Kingdom	Human	SRR1969920
global_typhi_2337	4.3.1.1	2014	Europe	United Kingdom	Human	SRR1969906
global_typhi_2338	2.1.7	2014	Europe	United Kingdom	Human	SRR1969905
global_typhi_2339	3.4	2008	Asia	Laos	Human	ERR326682
global_typhi_2340	3.4	2008	Asia	Laos	Human	ERR326681
global_typhi_2341	3.4	2008	Asia	Laos	Human	ERR326680
global_typhi_2342	3.4	2008	Asia	Laos	Human	ERR326679
global_typhi_2343	2.4	2008	Asia	Laos	Human	ERR326678
global_typhi_2344	3.4	2008	Asia	Laos	Human	ERR326677
global_typhi_2345	3.4	2008	Asia	Laos	Human	ERR326676
global_typhi_2346	3.4	2010	Asia	Laos	Human	ERR326674
global_typhi_2347	4.3.1.1	2014	Europe	United Kingdom	Human	SRR1969880
global_typhi_2348	3.4	2010	Asia	Laos	Human	ERR326673
global_typhi_2349	2.2.3	2010	Asia	Laos	Human	ERR326672
global_typhi_2350	3.4	2010	Asia	Laos	Human	ERR326671
global_typhi_2351	3.4	2010	Asia	Laos	Human	ERR326670
global_typhi_2352	3.4	2010	Asia	Laos	Human	ERR326669
global_typhi_2353	2.3.4	2010	Asia	Laos	Human	ERR326668
global_typhi_2354	3.4	2010	Asia	Laos	Human	ERR326667
global_typhi_2355	2.3.4	2010	Asia	Laos	Human	ERR326666
global_typhi_2356	2.3.4	2010	Asia	Laos	Human	ERR326665
global_typhi_2357	2.4	2010	Asia	Laos	Human	ERR326664
global_typhi_2358	3.4	2010	Asia	Laos	Human	ERR326663
global_typhi_2359	3.4	2007	Asia	Laos	Human	ERR326662
global_typhi_2360	3.4	2007	Asia	Laos	Human	ERR326661
global_typhi_2361	2.3.4	2009	Asia	Laos	Human	ERR326660
global_typhi_2362	3.4	2010	Asia	Laos	Human	ERR326659
global_typhi_2363	3.4	2010	Asia	Laos	Human	ERR326658
global_typhi_2364	3.4	2010	Asia	Laos	Human	ERR326657
global_typhi_2365	3.1.2	2009	Asia	Indonesia	Human	ERR326656
global_typhi_2366	4.1	2009	Asia	Indonesia	Human	ERR326655
global_typhi_2367	4.1	2009	Asia	Indonesia	Human	ERR326654
global_typhi_2368	2.1.9	2007	Asia	Indonesia	Human	ERR326653
global_typhi_2369	4.1	2010	Asia	Indonesia	Human	ERR326652
global_typhi_2370	4.1	2007	Asia	Indonesia	Human	ERR326651
global_typhi_2371	2.1.8	2006	Asia	Indonesia	Human	ERR326650
global_typhi_2372	4.1	2012	Asia	Indonesia	Human	ERR326649
global_typhi_2373	2.1.9	2009	Asia	Indonesia	Human	ERR326648
global_typhi_2374	3	2006	Asia	Indonesia	Human	ERR326647
global_typhi_2375	4.1	2010	Asia	Indonesia	Human	ERR326646
global_typhi_2376	2.1.6	2008	Asia	Indonesia	Human	ERR326645
global_typhi_2377	2.1.9	2010	Asia	Indonesia	Human	ERR326644
global_typhi_2379	2.1.9	2005	Asia	Indonesia	Human	ERR326642
global_typhi_2380	4.1	2008	Asia	Indonesia	Human	ERR326641
global_typhi_2381	2.1.8	2008	Asia	Indonesia	Human	ERR326640
global_typhi_2382	3.1.2	2010	Asia	Indonesia	Human	ERR326639
global_typhi_2383	4.1	2008	Asia	Indonesia	Human	ERR326638
global_typhi_2384	4.3.1.2	2015	Europe	United Kingdom	Human	SRR1969843
global_typhi_2385	2.1.9	2009	Asia	Indonesia	Human	ERR326637
global_typhi_2386	2.1.6	2009	Asia	Indonesia	Human	ERR326636
global_typhi_2387	2.1.9	2007	Asia	Indonesia	Human	ERR326635
global_typhi_2388	3.1.2	2009	Asia	Indonesia	Human	ERR326634
global_typhi_2389	4.1	2009	Asia	Indonesia	Human	ERR326633
global_typhi_2390	3.1.2	2010	Asia	Indonesia	Human	ERR326632
global_typhi_2391	3.2.2	2015	Europe	United Kingdom	Human	SRR1969837
global_typhi_2392	4.1	2009	Asia	Indonesia	Human	ERR326631
global_typhi_2393	3.1.2	2009	Asia	Indonesia	Human	ERR326630
global_typhi_2394	2.1.9	2010	Asia	Indonesia	Human	ERR326629
global_typhi_2396	3	2011	Asia	Indonesia	Human	ERR326627
global_typhi_2397	3	2010	Asia	Indonesia	Human	ERR326626
global_typhi_2398	2.1.6	2010	Asia	Indonesia	Human	ERR326625
global_typhi_2399	2.1.9	2012	Asia	Indonesia	Human	ERR326624
global_typhi_2400	2.1.8	2007	Asia	Indonesia	Human	ERR326623
global_typhi_2401	4.1	2010	Asia	Indonesia	Human	ERR326622
global_typhi_2404	3.1.2	2008	Asia	Indonesia	Human	ERR326619
global_typhi_2405	2.1.9	2010	Asia	Indonesia	Human	ERR326618
global_typhi_2407	3.1.2	2008	Asia	Indonesia	Human	ERR326616
global_typhi_2408	2.1.6	2010	Asia	Indonesia	Human	ERR326615
global_typhi_2409	4.1	2010	Asia	Indonesia	Human	ERR326614
global_typhi_2410	3	2011	Asia	Indonesia	Human	ERR326613
global_typhi_2411	4.1	2010	Asia	Indonesia	Human	ERR326612
global_typhi_2412	3.1.2	2010	Asia	Indonesia	Human	ERR326611
global_typhi_2413	3	2008	Asia	Indonesia	Human	ERR326610
global_typhi_2414	4.1	2009	Asia	Indonesia	Human	ERR326608
global_typhi_2415	4.1	2009	Asia	Indonesia	Human	ERR326607
global_typhi_2416	4.1	2008	Asia	Indonesia	Human	ERR326606
global_typhi_2417	4.1	2009	Asia	Indonesia	Human	ERR326605
global_typhi_2418	3	2006	Asia	Indonesia	Human	ERR326604
global_typhi_2419	4.1	2009	Asia	Indonesia	Human	ERR326603
global_typhi_2420	4.1	2010	Asia	Indonesia	Human	ERR326602
global_typhi_2421	4.1	2009	Asia	Indonesia	Human	ERR326601
global_typhi_2422	4.1	2009	Asia	Indonesia	Human	ERR326599
global_typhi_2423	2.1.8	2010	Asia	Indonesia	Human	ERR326598
global_typhi_2425	3.4	2008	Asia	Laos	Human	ERR326689
global_typhi_2426	2.3.4	2007	Asia	Laos	Human	ERR326688
global_typhi_2427	4.1	2008	Asia	Laos	Human	ERR326687
global_typhi_2428	3.4	2008	Asia	Laos	Human	ERR326686
global_typhi_2429	3.4	2008	Asia	Laos	Human	ERR326685
global_typhi_2430	2.3.4	2008	Asia	Laos	Human	ERR326684
global_typhi_2431	3.4	2008	Asia	Laos	Human	ERR326683
global_typhi_2432	2	2014	Europe	United Kingdom	Human	SRR1969771
global_typhi_2433	4.3.1.1	2015	Europe	United Kingdom	Human	SRR1969643
global_typhi_2434	4.3.1.2	2015	Europe	United Kingdom	Human	SRR1969642
global_typhi_2435	3.3.1	2014	Europe	United Kingdom	Human	SRR1969590
global_typhi_2436	4.3.1.1	2012	Asia	Cambodia	Human	ERR319495
global_typhi_2437	4.3.1.1	2012	Asia	Cambodia	Human	ERR319494
global_typhi_2438	4.3.1.1	2012	Asia	Cambodia	Human	ERR319492
global_typhi_2440	4.3.1.1	2012	Asia	Cambodia	Human	ERR319490
global_typhi_2441	4.3.1.1	2011	Asia	Cambodia	Human	ERR319467
global_typhi_2442	4.3.1.1	2011	Asia	Cambodia	Human	ERR319466
global_typhi_2443	4.3.1.1	2011	Asia	Cambodia	Human	ERR319465
global_typhi_2444	4.3.1.1	2011	Asia	Cambodia	Human	ERR319464
global_typhi_2445	4.3.1.1	2011	Asia	Cambodia	Human	ERR319463
global_typhi_2446	3.2.2	2014	Europe	United Kingdom	Human	SRR1969532
global_typhi_2447	NA	2011	Asia	Cambodia	Human	ERR319462
global_typhi_2448	4.3.1.1	2011	Asia	Cambodia	Human	ERR319461
global_typhi_2449	4.3.1.1	2011	Asia	Cambodia	Human	ERR319460
global_typhi_2450	4.3.1.1	2011	Asia	Cambodia	Human	ERR319459
global_typhi_2451	4.3.1.1	2011	Asia	Cambodia	Human	ERR319458
global_typhi_2452	4.3.1.1	2011	Asia	Cambodia	Human	ERR319457
global_typhi_2453	4.3.1.1	2010	Asia	Cambodia	Human	GCF_001360555
global_typhi_2454	4.3.1.1	2010	Asia	Cambodia	Human	ERR319431
global_typhi_2455	4.3.1.1	2010	Asia	Cambodia	Human	ERR319429
global_typhi_2456	4.3.1.1	2010	Asia	Cambodia	Human	ERR319428
global_typhi_2457	4.3.1.1	2010	Asia	Cambodia	Human	ERR319427
global_typhi_2458	4.3.1.1	2010	Asia	Cambodia	Human	ERR319426
global_typhi_2459	4.3.1.1	2010	Asia	Cambodia	Human	ERR319425
global_typhi_2460	4.3.1.1	2010	Asia	Cambodia	Human	ERR319424
global_typhi_2461	4.3.1.1	2010	Asia	Cambodia	Human	ERR319423
global_typhi_2462	4.3.1.1	2010	Asia	Cambodia	Human	ERR319422
global_typhi_2463	4.3.1.1	2012	Asia	Cambodia	Human	ERR319489
global_typhi_2464	4.3.1.1	2012	Asia	Cambodia	Human	ERR319488
global_typhi_2465	4.3.1.1	2012	Asia	Cambodia	Human	ERR319487
global_typhi_2466	4.3.1.1	2012	Asia	Cambodia	Human	ERR319486
global_typhi_2467	4.3.1.1	2012	Asia	Cambodia	Human	ERR319485
global_typhi_2468	4.3.1.1	2012	Asia	Cambodia	Human	ERR319484
global_typhi_2469	4.3.1.1	2012	Asia	Cambodia	Human	ERR319483
global_typhi_2470	4.3.1.1	2012	Asia	Cambodia	Human	ERR319482
global_typhi_2471	4.3.1.1	2012	Asia	Cambodia	Human	ERR319481
global_typhi_2472	4.3.1.1	2012	Asia	Cambodia	Human	ERR319480
global_typhi_2473	4.3.1.1	2012	Asia	Cambodia	Human	ERR319479
global_typhi_2474	4.3.1.1	2011	Asia	Cambodia	Human	ERR319456
global_typhi_2475	4.3.1.1	2011	Asia	Cambodia	Human	ERR319455
global_typhi_2476	4.3.1.1	2011	Asia	Cambodia	Human	ERR319454
global_typhi_2477	4.3.1.1	2011	Asia	Cambodia	Human	ERR319453
global_typhi_2478	4.3.1.1	2011	Asia	Cambodia	Human	ERR319452
global_typhi_2479	4.3.1.1	2011	Asia	Cambodia	Human	ERR319451
global_typhi_2480	4.3.1.1	2011	Asia	Cambodia	Human	ERR319450
global_typhi_2481	4.3.1.1	2011	Asia	Cambodia	Human	ERR319449
global_typhi_2482	4.3.1.1	2011	Asia	Cambodia	Human	ERR319448
global_typhi_2483	4.3.1.1	2011	Asia	Cambodia	Human	ERR319447
global_typhi_2484	4.3.1.1	2011	Asia	Cambodia	Human	ERR319446
global_typhi_2485	4.3.1.1	2009	Asia	Cambodia	Human	ERR319421
global_typhi_2486	4.3.1.1	2009	Asia	Cambodia	Human	ERR319420
global_typhi_2487	4.3.1.1	2009	Asia	Cambodia	Human	ERR319419
global_typhi_2488	NA	2009	Asia	Cambodia	Human	ERR319418
global_typhi_2489	4.3.1.1	2009	Asia	Cambodia	Human	ERR319417
global_typhi_2490	4.3.1.1	2009	Asia	Cambodia	Human	ERR319416
global_typhi_2491	4.3.1.1	2009	Asia	Cambodia	Human	ERR319415
global_typhi_2492	4.3.1.1	2009	Asia	Cambodia	Human	ERR319414
global_typhi_2493	4.3.1.1	2009	Asia	Cambodia	Human	ERR319413
global_typhi_2494	4.3.1.1	2009	Asia	Cambodia	Human	ERR319412
global_typhi_2495	4.3.1.1	2008	Asia	Cambodia	Human	ERR319411
global_typhi_2496	4.3.1.1	2012	Asia	Cambodia	Human	ERR319478
global_typhi_2497	4.3.1.1	2012	Asia	Cambodia	Human	ERR319477
global_typhi_2498	4.3.1.1	2012	Asia	Cambodia	Human	ERR319476
global_typhi_2499	4.3.1.1	2012	Asia	Cambodia	Human	ERR319475
global_typhi_2500	4.3.1.1	2012	Asia	Cambodia	Human	ERR319474
global_typhi_2501	4.3.1.1	2012	Asia	Cambodia	Human	ERR319473
global_typhi_2502	4.3.1.1	2012	Asia	Cambodia	Human	ERR319472
global_typhi_2503	4.3.1.1	2011	Asia	Cambodia	Human	ERR319471
global_typhi_2504	4.3.1.1	2011	Asia	Cambodia	Human	ERR319470
global_typhi_2505	4.3.1.1	2011	Asia	Cambodia	Human	ERR319469
global_typhi_2506	4.3.1.1	2011	Asia	Cambodia	Human	ERR319468
global_typhi_2507	4.3.1.1	2011	Asia	Cambodia	Human	ERR319445
global_typhi_2508	4.3.1.1	2011	Asia	Cambodia	Human	ERR319444
global_typhi_2509	4.3.1.1	2011	Asia	Cambodia	Human	ERR319443
global_typhi_2510	4.3.1.1	2011	Asia	Cambodia	Human	ERR319442
global_typhi_2511	4.3.1.1	2010	Asia	Cambodia	Human	ERR319441
global_typhi_2512	4.3.1.1	2010	Asia	Cambodia	Human	ERR319440
global_typhi_2513	4.3.1.1	2010	Asia	Cambodia	Human	ERR319439
global_typhi_2514	4.3.1.1	2010	Asia	Cambodia	Human	ERR319438
global_typhi_2515	4.3.1.1	2010	Asia	Cambodia	Human	ERR319437
global_typhi_2516	4.3.1.1	2010	Asia	Cambodia	Human	ERR319436
global_typhi_2517	4.3.1.1	2010	Asia	Cambodia	Human	ERR319435
global_typhi_2518	4.3.1.1	2008	Asia	Cambodia	Human	ERR319410
global_typhi_2519	4.3.1.1	2008	Asia	Cambodia	Human	ERR319409
global_typhi_2520	4.3.1.1	2008	Asia	Cambodia	Human	ERR319408
global_typhi_2522	4.3.1.1	2008	Asia	Cambodia	Human	ERR319406
global_typhi_2523	4.3.1.1	2008	Asia	Cambodia	Human	ERR319405
global_typhi_2524	4.3.1.1	2008	Asia	Cambodia	Human	ERR319404
global_typhi_2525	4.3.1.1	2008	Asia	Cambodia	Human	ERR319403
global_typhi_2526	4.3.1.1	2008	Asia	Cambodia	Human	ERR319402
global_typhi_2527	4.3.1.1	2010	Asia	Cambodia	Human	ERR319434
global_typhi_2528	4.3.1.1	2010	Asia	Cambodia	Human	ERR319433
global_typhi_2530	3.3.1	2014	Europe	United Kingdom	Human	SRR1969286
global_typhi_2532	4.3.1.2	2014	Europe	United Kingdom	Human	SRR1969200
global_typhi_2533	4.3.1.1.EA1	2004	Africa	Kenya	Human	ERR217406
global_typhi_2534	NA	2014	Europe	United Kingdom	Human	SRR1969159
global_typhi_2535	4.3.1.2	2015	Europe	United Kingdom	Human	SRR1969153
global_typhi_2536	4.3.1.1.EA1	2008	Africa	Kenya	Human	ERR212661
global_typhi_2537	4.3.1.1.EA1	2008	Africa	Kenya	Human	ERR212640
global_typhi_2538	4.3.1.1.EA1	2008	Africa	Kenya	Human	ERR212636
global_typhi_2539	4.3.1.2.EA2	2001	Africa	Kenya	Human	ERR212677
global_typhi_2540	4.3.1.1.EA1	2008	Africa	Kenya	Human	ERR212667
global_typhi_2541	4.3.1.1.EA1	2008	Africa	Kenya	Human	ERR212666
global_typhi_2542	4.3.1.1.EA1	2008	Africa	Kenya	Human	ERR212665
global_typhi_2543	4.3.1.1.EA1	2008	Africa	Kenya	Human	ERR212664
global_typhi_2544	4.3.1.1.EA1	2008	Africa	Kenya	Human	ERR212662
global_typhi_2545	4.3.1.1.EA1	2008	Africa	Kenya	Human	ERR212660
global_typhi_2546	4.3.1.1.EA1	2008	Africa	Kenya	Human	ERR212659
global_typhi_2547	4.3.1.1.EA1	2008	Africa	Kenya	Human	ERR212657
global_typhi_2548	4.3.1.1.EA1	2008	Africa	Kenya	Human	ERR212655
global_typhi_2549	4.3.1.1.EA1	2008	Africa	Kenya	Human	ERR212654
global_typhi_2550	4.3.1.1.EA1	2008	Africa	Kenya	Human	ERR212653
global_typhi_2551	4.3.1.1.EA1	2008	Africa	Kenya	Human	ERR212652
global_typhi_2552	4.3.1.1.EA1	2008	Africa	Kenya	Human	ERR212651
global_typhi_2553	4.3.1.1.EA1	2008	Africa	Kenya	Human	ERR212648
global_typhi_2554	2	2008	Africa	Kenya	Human	ERR212647
global_typhi_2555	4.3.1.1.EA1	2008	Africa	Kenya	Human	ERR212646
global_typhi_2556	4.3.1.1.EA1	2008	Africa	Kenya	Human	ERR212643
global_typhi_2557	4.3.1.1.EA1	2008	Africa	Kenya	Human	ERR212639
global_typhi_2558	4.3.1.1.EA1	2008	Africa	Kenya	Human	ERR212638
global_typhi_2559	4.3.1.2.EA2	2008	Africa	Kenya	Human	ERR212637
global_typhi_2560	4.3.1.1	2014	Europe	United Kingdom	Human	SRR1969050
global_typhi_2561	4.3.1.1	2015	Europe	United Kingdom	Human	SRR1969025
global_typhi_2562	4.3.1.1.EA1	2008	Africa	Kenya	Human	ERR212564
global_typhi_2563	4	2014	Europe	United Kingdom	Human	SRR1968948
global_typhi_2564	3.3.2	2015	Europe	United Kingdom	Human	SRR1968914
global_typhi_2565	4	2015	Europe	United Kingdom	Human	SRR1968893
global_typhi_2566	4	2015	Europe	United Kingdom	Human	SRR1968714
global_typhi_2571	3.2.2	2015	Europe	United Kingdom	Human	SRR1968671
global_typhi_2572	4	2015	Europe	United Kingdom	Human	SRR1968656
global_typhi_2573	4.3.1.1	2015	Europe	United Kingdom	Human	SRR1968655
global_typhi_2574	2.3.3	2014	Europe	United Kingdom	Human	SRR1968567
global_typhi_2575	4	2015	Europe	United Kingdom	Human	SRR1968453
global_typhi_2576	4	2014	Europe	United Kingdom	Human	SRR1968436
global_typhi_2577	4.3.1.2	2015	Europe	United Kingdom	Human	SRR1968368
global_typhi_2578	4.3.1.1	2014	Europe	United Kingdom	Human	SRR1968280
global_typhi_2579	4.3.1.2	2014	Europe	United Kingdom	Human	SRR1968194
global_typhi_2580	3.2.2	2015	Europe	United Kingdom	Human	SRR1968179
global_typhi_2581	4	2014	Europe	United Kingdom	Human	SRR1968064
global_typhi_2582	4	2014	Europe	United Kingdom	Human	SRR1968021
global_typhi_2583	2	2014	Europe	United Kingdom	Human	SRR1967992
global_typhi_2584	4	2015	Europe	United Kingdom	Human	SRR1967975
global_typhi_2585	4	2015	Europe	United Kingdom	Human	SRR1967963
global_typhi_2586	4	2014	Europe	United Kingdom	Human	SRR1967948
global_typhi_2587	2	2014	Europe	United Kingdom	Human	SRR1967856
global_typhi_2588	2	2014	Europe	United Kingdom	Human	SRR1967844
global_typhi_2589	4	2014	Europe	United Kingdom	Human	SRR1967818
global_typhi_2590	2	2014	Europe	United Kingdom	Human	SRR1967790
global_typhi_2591	4	2014	Europe	United Kingdom	Human	SRR1967741
global_typhi_2592	4	2014	Europe	United Kingdom	Human	SRR1967738
global_typhi_2593	3.3	2014	Europe	United Kingdom	Human	SRR1967717
global_typhi_2594	4.3.1.1	2015	Europe	United Kingdom	Human	SRR1967675
global_typhi_2595	4	2014	Europe	United Kingdom	Human	SRR1967638
global_typhi_2596	4	2014	Europe	United Kingdom	Human	SRR1967615
global_typhi_2597	4.3.1.1	2014	Europe	United Kingdom	Human	SRR1967575
global_typhi_2598	4	2015	Europe	United Kingdom	Human	SRR1967564
global_typhi_2600	4	2014	Europe	United Kingdom	Human	SRR1967538
global_typhi_2601	4.3.1.1	2014	Europe	United Kingdom	Human	SRR1967531
global_typhi_2602	4.3.1.1	2014	Europe	United Kingdom	Human	SRR1967515
global_typhi_2603	4	2014	Europe	United Kingdom	Human	SRR1967512
global_typhi_2604	4	2014	Europe	United Kingdom	Human	SRR1967503
global_typhi_2605	3.3.2.Bd1	2014	Europe	United Kingdom	Human	SRR1967501
global_typhi_2606	3	2015	Europe	United Kingdom	Human	SRR1967491
global_typhi_2607	4.3.1.1	2014	Europe	United Kingdom	Human	SRR1967468
global_typhi_2608	4.3.1.2	2014	Europe	United Kingdom	Human	SRR1967428
global_typhi_2609	4	2014	Europe	United Kingdom	Human	SRR1967393
global_typhi_2610	2	2014	Europe	United Kingdom	Human	SRR1967364
global_typhi_2611	4.3.1.1	2014	Europe	United Kingdom	Human	SRR1967181
global_typhi_2612	4.3.1.1	2014	Europe	United Kingdom	Human	SRR1967081
global_typhi_2613	4.3.1.2	2015	Europe	United Kingdom	Human	SRR1967073
global_typhi_2614	3.2	2015	Europe	United Kingdom	Human	SRR1967067
global_typhi_2615	4.3.1.1.EA1	2014	Europe	United Kingdom	Human	SRR1967049
global_typhi_2616	4.3.1.1	2014	Europe	United Kingdom	Human	SRR1967035
global_typhi_2617	4.3.1.1	2014	Europe	United Kingdom	Human	SRR1967025
global_typhi_2618	2.0.2	2014	Europe	United Kingdom	Human	SRR1967001
global_typhi_2619	4	2015	Europe	United Kingdom	Human	SRR1966991
global_typhi_2620	4.3.1.2	2014	Europe	United Kingdom	Human	SRR1966965
global_typhi_2621	4.3.1.1	2014	Europe	United Kingdom	Human	SRR1966902
global_typhi_2622	4.3.1.1	2014	Europe	United Kingdom	Human	SRR1966845
global_typhi_2623	4.3.1.1	2014	Europe	United Kingdom	Human	SRR1966836
global_typhi_2624	NA	2014	Europe	United Kingdom	Human	SRR1966736
global_typhi_2625	4	2015	Europe	United Kingdom	Human	SRR1966696
global_typhi_2626	4	2014	Europe	United Kingdom	Human	SRR1966683
global_typhi_2627	4	2014	Europe	United Kingdom	Human	SRR1966573
global_typhi_2628	4.3.1.1	2015	Europe	United Kingdom	Human	SRR1966555
global_typhi_2629	3.3.2	2015	Europe	United Kingdom	Human	SRR1966535
global_typhi_2630	4.3.1.2	2015	Europe	United Kingdom	Human	SRR1966475
global_typhi_2631	4.3.1.1.EA1	2014	Europe	United Kingdom	Human	SRR1966355
global_typhi_2632	4.3.1.1	2014	Europe	United Kingdom	Human	SRR1966326
global_typhi_2633	4	2014	Europe	United Kingdom	Human	SRR1966321
global_typhi_2634	4	2015	Europe	United Kingdom	Human	SRR1966317
global_typhi_2635	4	2015	Europe	United Kingdom	Human	SRR1966316
global_typhi_2636	2	2014	Europe	United Kingdom	Human	SRR1966282
global_typhi_2637	4	2014	Europe	United Kingdom	Human	SRR1966267
global_typhi_2638	2.1	2014	Europe	United Kingdom	Human	SRR1966221
global_typhi_2639	4	2015	Europe	United Kingdom	Human	SRR1966192
global_typhi_2640	2	2014	Europe	United Kingdom	Human	SRR1966173
global_typhi_2641	2	2014	Europe	United Kingdom	Human	SRR1966162
global_typhi_2642	4	2014	Europe	United Kingdom	Human	SRR1966122
global_typhi_2643	4	2014	Europe	United Kingdom	Human	SRR1966086
global_typhi_2644	4.3.1.1	2014	Europe	United Kingdom	Human	SRR1966060
global_typhi_2645	4.3.1.2	2014	Europe	United Kingdom	Human	SRR1966050
global_typhi_2646	4.3.1.1	2014	Europe	United Kingdom	Human	SRR1966037
global_typhi_2647	4.3.1.1	2014	Europe	United Kingdom	Human	SRR1966032
global_typhi_2648	4	2014	Europe	United Kingdom	Human	SRR1966027
global_typhi_2649	2.3	2014	Europe	United Kingdom	Human	SRR1966004
global_typhi_2650	2.2.1	2015	Europe	United Kingdom	Human	SRR1965979
global_typhi_2652	4	2014	Europe	United Kingdom	Human	SRR1965865
global_typhi_2653	4.3.1.1	2014	Europe	United Kingdom	Human	SRR1965837
global_typhi_2654	3.2.2	2015	Europe	United Kingdom	Human	SRR1965819
global_typhi_2655	2.0.2	2014	Europe	United Kingdom	Human	SRR1965810
global_typhi_2656	4.3.1.1.EA1	2014	Europe	United Kingdom	Human	SRR1965658
global_typhi_2657	2	2014	Europe	United Kingdom	Human	SRR1965566
global_typhi_2658	4	2014	Europe	United Kingdom	Human	SRR1965540
global_typhi_2659	3	2014	Europe	United Kingdom	Human	SRR1965489
global_typhi_2660	4.3.1.1	2014	Europe	United Kingdom	Human	SRR1965474
global_typhi_2661	4.3.1.1.EA1	2014	Europe	United Kingdom	Human	SRR1965420
global_typhi_2662	4.3.1.2	2014	Europe	United Kingdom	Human	SRR1965172
global_typhi_2663	4.3.1.2	2014	Europe	United Kingdom	Human	SRR1965082
global_typhi_2664	4.3.1.1	2014	Europe	United Kingdom	Human	SRR1965051
global_typhi_2665	4.3.1.1	2015	Europe	United Kingdom	Human	SRR1965050
global_typhi_2666	4.3.1.1	2014	Europe	United Kingdom	Human	SRR1965048
global_typhi_2667	2.3.3	2015	Europe	United Kingdom	Human	SRR1965037
global_typhi_2668	0.0.3	2014	Europe	United Kingdom	Human	SRR1963504
global_typhi_2669	4.3.1.1	2015	Europe	United Kingdom	Human	SRR1963459
[truncated: 3,166 more rows]

## Sheet: Table S4
Supplementary Table 4. S. Typhi strains used for experiments in this study.
Strain name	Final call by genotyphi	Year	Province	Age	Gender
SH19G729	4.1	2006	Fujian	54	male
SH19G781	4.1	2007	Fujian	27	male
SH19G787	4.1	2008	Fujian	51	female
SH19G798	4.1	2009	Fujian	30	female
SH19G801	4.1	2009	Fujian	74	female
SH13G1847	4.3.1.2	2013	Shanghai	45	male
SH15G2091	4.3.1	2015	Xinjiang	34	female
SH16G5014	4.3.1	2016	Xinjiang	66	male
SH16G5017	4.3.1	2016	Xinjiang	37	female
SH19G939	4.3.1.1.P1	2019	Shanghai	20	female
122	3.5	1995	Guangxi	21	female
2463	3.2.1	2009	Guangxi	26	male
2473	3.2.1	2009	Guangxi	14	female
2481	3.2.1	2010	Guangxi	55	male
2549	3.0.1	2012	Guangxi	36	female
6	2.3.4	1994	Guangxi	18	male
SH18G3629	2	2018	Xinjiang	5	male
143	2.1	1996	Guangxi	38	male
144	2.1	1996	Guangxi	19	male
147	2.1	1996	Guangxi	34	male
stock58	1.2.1	1960	Beijing	unknown	unknown
typhi012	0.0.3	2007	Zhejiang	39	male
typhi016	0.0.3	2007	Zhejiang	20	female
typhi017	0.0.3	2007	Zhejiang	37	female
1160	0.0.3	2002	Guangxi	12	male
SH14G1160	0.0.2	2014	Shanghai	9 month	male

## Sheet: backup_china2
Sample name	Sequence marker	Strains	Accession number	Sequence type	Primary_cluster	clade_1	Final_call	Subclade	category of NO_of_ARGs_classes	NO_of_ARGs_classes	NO_of_plasmid	NO_of_chromosome_mutation	Year	Year_group	sample type样品部位类型	Gender	Age	B(Outbreak)/S(Sporadic)	region	fasta_strain name	region	province		province	date of disease diagnosticed	aroC	dnaN	hemD	hisD	purE	sucA	thrA		样本编号	NUM_of_FOUND	ColE10_1	ColRNAI_1	IncC_1	IncFIA(HI1)_1	IncFIB(AP001918)_1	IncFIB(pHCM2)_1	IncFII(pRSB107)_1	IncHI1A_1	IncHI1B(R27)_1_R27	IncI1-I(Gamma)_1	IncN_1	IncQ1_1	IncX1_1	IncX1_4
1	1	18B142	SRR21375304	1	4	4.3	4.3.1.1.EA1	4.3.1.1.EA1	3~5	5	1	0	2018	2016~2020	unknown	unknown	66	unknown	华东	CT18_whole.fasta	Not applicable	Not applicable		Zhejiang	2018-08-18	aroC(1)	dnaN(1)	hemD(1)	hisD(1)	purE(1)	sucA(1)	thrA(5)		1	1	0	0	0	0	0	0	0	0	0	0	0	1	0	0
2	2	18B143	SRR21375303	1	4	4.3	4.3.1.1.EA1	4.3.1.1.EA1	3~5	5	1	0	2018	2016~2020	unknown	unknown	23	unknown	华东	1	华东	Zhejiang		Zhejiang	2018-10-11	aroC(1)	dnaN(1)	hemD(1)	hisD(1)	purE(1)	sucA(1)	thrA(5)		2	1	0	0	0	0	0	0	0	0	0	0	0	1	0	0
3	3	typhi001	SRR21374882	2	2	2.3	2.3.4	2.3.4	0~2	1	1	1	2006	2006~2010	unknown	male	1	unknown	华东	2	华东	Zhejiang		Zhejiang	unknown	aroC(1)	dnaN(1)	hemD(2)	hisD(1)	purE(1)	sucA(1)	thrA(5)		3	1	0	0	1	0	0	0	0	0	0	0	0	0	0	0
4	4	typhi002	SRR21374855	1	4	4.1	4.1	No match	0~2	1	0	0	2006	2006~2010	unknown	male	40	unknown	华东	3	华东	Zhejiang		Zhejiang	unknown	aroC(1)	dnaN(1)	hemD(1)	hisD(1)	purE(1)	sucA(1)	thrA(5)		4	0	0	0	0	0	0	0	0	0	0	0	0	0	0	0
5	5	typhi003	SRR21374828	1	4	4.1	4.1	No match	0~2	1	0	0	2006	2006~2010	unknown	unknown	unknown	unknown	华东	4	华东	Zhejiang		Zhejiang	unknown	aroC(1)	dnaN(1)	hemD(1)	hisD(1)	purE(1)	sucA(1)	thrA(5)		5	0	0	0	0	0	0	0	0	0	0	0	0	0	0	0
6	6	typhi004	SRR21374943	1	4	4.1	4.1	No match	0~2	1	0	0	2006	2006~2010	unknown	female	41	unknown	华东	5	华东	Zhejiang		Zhejiang	unknown	aroC(1)	dnaN(1)	hemD(1)	hisD(1)	purE(1)	sucA(1)	thrA(5)		6	0	0	0	0	0	0	0	0	0	0	0	0	0	0	0
8	8	typhi006	SRR21375112	2	2	2.X	2	No match	0~2	1	0	1	2006	2006~2010	unknown	male	37	unknown	华东	6	华东	Zhejiang		Zhejiang	unknown	aroC(1)	dnaN(1)	hemD(2)	hisD(1)	purE(1)	sucA(1)	thrA(5)		8	0	0	0	0	0	0	0	0	0	0	0	0	0	0	0
9	9	typhi007	SRR21375424	2	2	2.1	2.1.7	2.1.7	0~2	1	0	1	2006	2006~2010	unknown	female	26	unknown	华东	8	华东	Zhejiang		Zhejiang	unknown	aroC(1)	dnaN(1)	hemD(2)	hisD(1)	purE(1)	sucA(1)	thrA(5)		9	0	0	0	0	0	0	0	0	0	0	0	0	0	0	0
10	10	typhi008	SRR21375408	2	2	2.3	2.3.4	2.3.4	0~2	2	1	1	2007	2006~2010	unknown	female	55	unknown	华东	9	华东	Zhejiang		Zhejiang	unknown	aroC(1)	dnaN(1)	hemD(2)	hisD(1)	purE(1)	sucA(1)	thrA(5)		10	1	0	0	1	0	0	0	0	0	0	0	0	0	0	0
11	11	typhi009	SRR21375397	2	2	2.3	2.3.4	2.3.4	0~2	2	1	1	2007	2006~2010	unknown	female	22	unknown	华东	10	华东	Zhejiang		Zhejiang	unknown	aroC(1)	dnaN(1)	hemD(2)	hisD(1)	purE(1)	sucA(1)	thrA(5)		11	1	0	0	1	0	0	0	0	0	0	0	0	0	0	0
12	12	typhi010	SRR21375302	2	2	2.3	2.3.4	2.3.4	0~2	2	1	1	2007	2006~2010	unknown	male	47	unknown	华东	11	华东	Zhejiang		Zhejiang	unknown	aroC(1)	dnaN(1)	hemD(2)	hisD(1)	purE(1)	sucA(1)	thrA(5)		12	1	0	0	1	0	0	0	0	0	0	0	0	0	0	0
13	13	typhi011	SRR21375291	2	2	2.3	2.3	No match	0~2	1	0	1	2007	2006~2010	unknown	unknown	unknown	unknown	华东	12	华东	Zhejiang		Zhejiang	unknown	aroC(1)	dnaN(1)	hemD(2)	hisD(1)	purE(1)	sucA(1)	thrA(5)		13	0	0	0	0	0	0	0	0	0	0	0	0	0	0	0
14	14	typhi012	SRR21375280	2	0	0.0	0.0.3	0.0.3	0~2	1	0	0	2007	2006~2010	unknown	male	39	unknown	华东	13	华东	Zhejiang		Zhejiang	unknown	aroC(1)	dnaN(1)	hemD(2)	hisD(1)	purE(1)	sucA(1)	thrA(5)		14	0	0	0	0	0	0	0	0	0	0	0	0	0	0	0
15	15	typhi013	SRR21375073	2	2	2.3	2.3.4	2.3.4	0~2	1	1	1	2007	2006~2010	unknown	unknown	unknown	unknown	华东	14	华东	Zhejiang		Zhejiang	unknown	aroC(1)	dnaN(1)	hemD(2)	hisD(1)	purE(1)	sucA(1)	thrA(5)		15	1	0	0	1	0	0	0	0	0	0	0	0	0	0	0
16	16	typhi014	SRR21375062	1	4	4.1	4.1	No match	0~2	1	0	0	2007	2006~2010	unknown	male	28	unknown	华东	15	华东	Zhejiang		Zhejiang	unknown	aroC(1)	dnaN(1)	hemD(1)	hisD(1)	purE(1)	sucA(1)	thrA(5)		16	0	0	0	0	0	0	0	0	0	0	0	0	0	0	0
17	17	typhi015	SRR21375051	2	2	2.3	2.3.4	2.3.4	0~2	1	1	1	2007	2006~2010	unknown	male	30	unknown	华东	16	华东	Zhejiang		Zhejiang	unknown	aroC(1)	dnaN(1)	hemD(2)	hisD(1)	purE(1)	sucA(1)	thrA(5)		17	1	0	0	1	0	0	0	0	0	0	0	0	0	0	0
18	18	typhi016	SRR21375264	2	0	0.0	0.0.3	0.0.3	0~2	1	0	0	2007	2006~2010	unknown	female	20	unknown	华东	17	华东	Zhejiang		Zhejiang	unknown	aroC(1)	dnaN(1)	hemD(2)	hisD(1)	purE(1)	sucA(1)	thrA(5)		18	0	0	0	0	0	0	0	0	0	0	0	0	0	0	0
19	19	typhi017	SRR21375253	2	0	0.0	0.0.3	0.0.3	0~2	1	0	0	2007	2006~2010	unknown	female	37	unknown	华东	18	华东	Zhejiang		Zhejiang	unknown	aroC(1)	dnaN(1)	hemD(2)	hisD(1)	purE(1)	sucA(1)	thrA(5)		19	0	0	0	0	0	0	0	0	0	0	0	0	0	0	0
20	20	typhi018	SRR21374904	2	3	3.2	3.2.1	3.2.1	0~2	1	0	1	2007	2006~2010	unknown	unknown	unknown	unknown	华东	19	华东	Zhejiang		Zhejiang	unknown	aroC(1)	dnaN(1)	hemD(2)	hisD(1)	purE(1)	sucA(1)	thrA(5)		20	0	0	0	0	0	0	0	0	0	0	0	0	0	0	0
21	21	typhi019	SRR21374893	1	4	4.3	4.3.1	4.3.1	0~2	1	0	0	2007	2006~2010	unknown	male	38	unknown	华东	20	华东	Zhejiang		Zhejiang	unknown	aroC(1)	dnaN(1)	hemD(1)	hisD(1)	purE(1)	sucA(1)	thrA(5)		21	0	0	0	0	0	0	0	0	0	0	0	0	0	0	0
22	22	typhi020	SRR21374881	2	2	2.1	2.1.7	2.1.7	0~2	1	0	1	2007	2006~2010	unknown	female	20	unknown	华东	21	华东	Zhejiang		Zhejiang	unknown	aroC(1)	dnaN(1)	hemD(2)	hisD(1)	purE(1)	sucA(1)	thrA(5)		22	0	0	0	0	0	0	0	0	0	0	0	0	0	0	0
23	23	typhi021	SRR21375236	1	3	3.5	3.5	No match	0~2	1	0	0	2007	2006~2010	unknown	male	49	unknown	华东	22	华东	Zhejiang		Zhejiang	unknown	aroC(1)	dnaN(1)	hemD(1)	hisD(1)	purE(1)	sucA(1)	thrA(5)		23	0	0	0	0	0	0	0	0	0	0	0	0	0	0	0
24	24	typhi022	SRR21375225	2	2	2.1	2.1.7	2.1.7	0~2	1	0	1	2007	2006~2010	unknown	female	23	unknown	华东	23	华东	Zhejiang		Zhejiang	unknown	aroC(1)	dnaN(1)	hemD(2)	hisD(1)	purE(1)	sucA(1)	thrA(5)		24	0	0	0	0	0	0	0	0	0	0	0	0	0	0	0
25	25	typhi023	SRR21375214	1	3	3.X	3	No match	0~2	1	0	0	2007	2006~2010	unknown	female	19	unknown	华东	24	华东	Zhejiang		Zhejiang	unknown	aroC(1)	dnaN(1)	hemD(1)	hisD(1)	purE(1)	sucA(1)	thrA(5)		25	0	0	0	0	0	0	0	0	0	0	0	0	0	0	0
26	26	typhi024	SRR21375203	2	2	2.1	2.1.7	2.1.7	0~2	1	0	1	2007	2006~2010	unknown	female	39	unknown	华东	25	华东	Zhejiang		Zhejiang	unknown	aroC(1)	dnaN(1)	hemD(2)	hisD(1)	purE(1)	sucA(1)	thrA(5)		26	0	0	0	0	0	0	0	0	0	0	0	0	0	0	0
28	28	typhi026	SRR21375192	2	2	2.1	2.1.7	2.1.7	0~2	1	0	1	2007	2006~2010	unknown	male	14	unknown	华东	26	华东	Zhejiang		Zhejiang	unknown	aroC(1)	dnaN(1)	hemD(2)	hisD(1)	purE(1)	sucA(1)	thrA(5)		28	0	0	0	0	0	0	0	0	0	0	0	0	0	0	0
30	30	typhi028	SRR21375041	2	2	2.1	2.1.7	2.1.7	0~2	1	0	1	2007	2006~2010	unknown	unknown	unknown	unknown	华东	28	华东	Zhejiang		Zhejiang	unknown	aroC(1)	dnaN(1)	hemD(2)	hisD(1)	purE(1)	sucA(1)	thrA(5)		30	0	0	0	0	0	0	0	0	0	0	0	0	0	0	0
33	33	typhi031	SRR21375030	2	3	3.1	3.1	No match	0~2	1	0	0	2008	2006~2010	unknown	female	16	unknown	华东	30	华东	Zhejiang		Zhejiang	unknown	aroC(1)	dnaN(1)	hemD(2)	hisD(1)	purE(1)	sucA(1)	thrA(5)		33	0	0	0	0	0	0	0	0	0	0	0	0	0	0	0
35	35	typhi033	SRR21374877	2	2	2.X	2	No match	0~2	1	0	0	2008	2006~2010	unknown	male	54	unknown	华东	33	华东	Zhejiang		Zhejiang	unknown	aroC(1)	dnaN(1)	hemD(2)	hisD(1)	purE(1)	sucA(1)	thrA(5)		35	0	0	0	0	0	0	0	0	0	0	0	0	0	0	0
38	38	typhi036	SRR21374866	1	4	4.1	4.1	No match	0~2	1	0	0	2012	2011~2015	unknown	unknown	unknown	unknown	华东	35	华东	Zhejiang		Zhejiang	unknown	aroC(1)	dnaN(1)	hemD(1)	hisD(1)	purE(1)	sucA(1)	thrA(5)		38	0	0	0	0	0	0	0	0	0	0	0	0	0	0	0
39	39	1	SRR21374854	2	3	3.2	3.2.1	3.2.1	0~2	1	0	0	1994	1991~1995	blood	female	32	S	华南	38	华东	Zhejiang		Guangxi	1994.12.19	aroC(1)	dnaN(1)	hemD(2)	hisD(1)	purE(1)	sucA(1)	thrA(5)		39	0	0	0	0	0	0	0	0	0	0	0	0	0	0	0
40	40	2	SRR21375181	2	2	2.1	2.1.7	2.1.7	0~2	1	0	0	1994	1991~1995	blood	male	28	B	华南	39	华南	Guangxi		Guangxi	1994	aroC(1)	dnaN(1)	hemD(2)	hisD(1)	purE(1)	sucA(1)	thrA(5)		40	0	0	0	0	0	0	0	0	0	0	0	0	0	0	0
41	41	4	SRR21375170	2	2	2.1	2.1.7	2.1.7	0~2	1	0	0	1994	1991~1995	blood	male	22	B	华南	40	华南	Guangxi		Guangxi	1994	aroC(1)	dnaN(1)	hemD(2)	hisD(1)	purE(1)	sucA(1)	thrA(5)		41	0	0	0	0	0	0	0	0	0	0	0	0	0	0	0
42	42	5	SRR21375019	2	3	3.2	3.2.1	3.2.1	0~2	1	0	0	1994	1991~1995	blood	female	16	S	华南	41	华南	Guangxi		Guangxi	1994	aroC(1)	dnaN(1)	hemD(2)	hisD(1)	purE(1)	sucA(1)	thrA(5)		42	0	0	0	0	0	0	0	0	0	0	0	0	0	0	0
43	43	6	SRR21375008	2	2	2.3	2.3.4	2.3.4	0~2	1	0	0	1994	1991~1995	blood	male	18	B	华南	42	华南	Guangxi		Guangxi	1994	aroC(1)	dnaN(1)	hemD(2)	hisD(1)	purE(1)	sucA(1)	thrA(5)		43	0	0	0	0	0	0	0	0	0	0	0	0	0	0	0
44	44	7	SRR21374997	2	2	2.3	2.3.4	2.3.4	0~2	1	0	0	1994	1991~1995	blood	male	18	B	华南	43	华南	Guangxi		Guangxi	1994	aroC(1)	dnaN(1)	hemD(2)	hisD(1)	purE(1)	sucA(1)	thrA(5)		44	0	0	0	0	0	0	0	0	0	0	0	0	0	0	0
45	45	8	SRR21374986	2	2	2.3	2.3.4	2.3.4	0~2	1	0	0	1994	1991~1995	blood	male	22	S	华南	44	华南	Guangxi		Guangxi	1994	aroC(1)	dnaN(1)	hemD(2)	hisD(1)	purE(1)	sucA(1)	thrA(5)		45	0	0	0	0	0	0	0	0	0	0	0	0	0	0	0
46	46	9	SRR21374975	2	2	2.1	2.1	No match	0~2	1	0	0	1994	1991~1995	blood	male	16	B	华南	45	华南	Guangxi		Guangxi	1994	aroC(1)	dnaN(1)	hemD(2)	hisD(1)	purE(1)	sucA(1)	thrA(5)		46	0	0	0	0	0	0	0	0	0	0	0	0	0	0	0
47	47	10	SRR21374850	2	3	3.2	3.2.1	3.2.1	0~2	1	0	0	1994	1991~1995	blood	female	31	B	华南	46	华南	Guangxi		Guangxi	1994	aroC(1)	dnaN(1)	hemD(2)	hisD(1)	purE(1)	sucA(1)	thrA(5)		47	0	0	0	0	0	0	0	0	0	0	0	0	0	0	0
48	48	13	SRR21374839	2	2	2.1	2.1	No match	0~2	1	0	0	1994	1991~1995	blood	female	6	B	华南	47	华南	Guangxi		Guangxi	1994	aroC(1)	dnaN(1)	hemD(2)	hisD(1)	purE(1)	sucA(1)	thrA(5)		48	0	0	0	0	0	0	0	0	0	0	0	0	0	0	0
49	49	14	SRR21374827	2	3	3.2	3.2.1	3.2.1	0~2	1	0	0	1994	1991~1995	blood	male	45	B	华南	48	华南	Guangxi		Guangxi	1994	aroC(1)	dnaN(1)	hemD(2)	hisD(1)	purE(1)	sucA(1)	thrA(5)		49	0	0	0	0	0	0	0	0	0	0	0	0	0	0	0
50	50	22	SRR21374816	2	3	3.2	3.2.1	3.2.1	0~2	1	0	0	1994	1991~1995	blood	female	27	B	华南	49	华南	Guangxi		Guangxi	1994.6.5	aroC(1)	dnaN(1)	hemD(2)	hisD(1)	purE(1)	sucA(1)	thrA(5)		50	0	0	0	0	0	0	0	0	0	0	0	0	0	0	0
51	51	24	SRR21374805	2	2	2.1	2.1	No match	0~2	1	0	0	1994	1991~1995	blood	female	6	B	华南	50	华南	Guangxi		Guangxi	1994.5.6	aroC(1)	dnaN(1)	hemD(2)	hisD(1)	purE(1)	sucA(1)	thrA(5)		51	0	0	0	0	0	0	0	0	0	0	0	0	0	0	0
52	52	28	SRR21375160	2	2	2.1	2.1	No match	0~2	1	0	0	1995	1991~1995	blood	male	14	S	华南	51	华南	Guangxi		Guangxi	1995.3.24	aroC(1)	dnaN(1)	hemD(2)	hisD(1)	purE(1)	sucA(1)	thrA(5)		52	0	0	0	0	0	0	0	0	0	0	0	0	0	0	0
53	53	30	SRR21375149	2	2	2.1	2.1	No match	0~2	1	0	0	1995	1991~1995	blood	male	17	S	华南	52	华南	Guangxi		Guangxi	1995.3.26	aroC(1)	dnaN(1)	hemD(2)	hisD(1)	purE(1)	sucA(1)	thrA(5)		53	0	0	0	0	0	0	0	0	0	0	0	0	0	0	0
54	54	35	SRR21375138	2	2	2.1	2.1	No match	0~2	1	0	0	1994	1991~1995	blood	male	19	B	华南	53	华南	Guangxi		Guangxi	1994.10.6	aroC(1)	dnaN(1)	hemD(2)	hisD(1)	purE(1)	sucA(1)	thrA(5)		54	0	0	0	0	0	0	0	0	0	0	0	0	0	0	0
55	55	36	SRR21375382	1	3	3.5	3.5	No match	0~2	1	0	0	1995	1991~1995	blood	male	53	B	华南	54	华南	Guangxi		Guangxi	1995.5.4	aroC(1)	dnaN(1)	hemD(1)	hisD(1)	purE(1)	sucA(1)	thrA(5)		55	0	0	0	0	0	0	0	0	0	0	0	0	0	0	0
56	56	37	SRR21375371	2	2	2.3	2.3.4	2.3.4	0~2	1	0	0	1994	1991~1995	blood	male	21	B	华南	55	华南	Guangxi		Guangxi	1994.10.8	aroC(1)	dnaN(1)	hemD(2)	hisD(1)	purE(1)	sucA(1)	thrA(5)		56	0	0	0	0	0	0	0	0	0	0	0	0	0	0	0
57	57	38	SRR21374965	1	4	4.1	4.1	No match	0~2	1	0	0	1995	1991~1995	blood	male	13	B	华南	56	华南	Guangxi		Guangxi	1995	aroC(1)	dnaN(1)	hemD(1)	hisD(1)	purE(1)	sucA(1)	thrA(5)		57	0	0	0	0	0	0	0	0	0	0	0	0	0	0	0
58	58	40	SRR21374954	2	3	3.2	3.2.1	3.2.1	0~2	1	0	0	1995	1991~1995	blood	male	28	S	华南	57	华南	Guangxi		Guangxi	1995.5.29	aroC(1)	dnaN(1)	hemD(2)	hisD(1)	purE(1)	sucA(1)	thrA(5)		58	0	0	0	0	0	0	0	0	0	0	0	0	0	0	0
59	59	41	SRR21374942	2	2	2.3	2.3.4	2.3.4	0~2	1	1	1	1995	1991~1995	blood	female	37	S	华南	58	华南	Guangxi		Guangxi	1995	aroC(1)	dnaN(1)	hemD(2)	hisD(1)	purE(1)	sucA(1)	thrA(5)		59	1	0	0	1	0	0	0	0	0	0	0	0	0	0	0
60	60	43	SRR21374789	2	3	3.2	3.2.1	3.2.1	0~2	1	0	0	1995	1991~1995	blood	male	24	S	华南	59	华南	Guangxi		Guangxi	1995.6.12	aroC(1)	dnaN(1)	hemD(2)	hisD(1)	purE(1)	sucA(1)	thrA(5)		60	0	0	0	0	0	0	0	0	0	0	0	0	0	0	0
61	61	44	SRR21374778	2	3	3.2	3.2.1	3.2.1	0~2	2	1	0	1995	1991~1995	blood	male	54	S	华南	60	华南	Guangxi		Guangxi	1995.6.4	aroC(1)	dnaN(1)	hemD(2)	hisD(1)	purE(1)	sucA(1)	thrA(5)		61	1	0	0	1	0	0	0	0	0	0	0	0	0	0	0
62	62	47	SRR21375360	2	3	3.2	3.2.1	3.2.1	0~2	1	0	0	1995	1991~1995	blood	female	40	B	华南	61	华南	Guangxi		Guangxi	1995.6.22	aroC(1)	dnaN(1)	hemD(2)	hisD(1)	purE(1)	sucA(1)	thrA(5)		62	0	0	0	0	0	0	0	0	0	0	0	0	0	0	0
63	63	48	SRR21375349	2	3	3.2	3.2.1	3.2.1	0~2	1	0	0	1995	1991~1995	blood	male	30	B	华南	62	华南	Guangxi		Guangxi	1995.6.18	aroC(1)	dnaN(1)	hemD(2)	hisD(1)	purE(1)	sucA(1)	thrA(5)		63	0	0	0	0	0	0	0	0	0	0	0	0	0	0	0
64	64	51	SRR21375338	2	3	3.2	3.2.1	3.2.1	0~2	1	0	0	1995	1991~1995	blood	male	36	B	华南	63	华南	Guangxi		Guangxi	1995.6.28	aroC(1)	dnaN(1)	hemD(2)	hisD(1)	purE(1)	sucA(1)	thrA(5)		64	0	0	0	0	0	0	0	0	0	0	0	0	0	0	0
65	65	52	SRR21375327	2	3	3.2	3.2.1	3.2.1	0~2	1	0	0	1995	1991~1995	blood	female	22	B	华南	64	华南	Guangxi		Guangxi	1995.7.1	aroC(1)	dnaN(1)	hemD(2)	hisD(1)	purE(1)	sucA(1)	thrA(5)		65	0	0	0	0	0	0	0	0	0	0	0	0	0	0	0
66	66	54	SRR21375316	2	3	3.2	3.2.1	3.2.1	0~2	1	0	0	1995	1991~1995	blood	male	34	B	华南	65	华南	Guangxi		Guangxi	1995.7.12	aroC(1)	dnaN(1)	hemD(2)	hisD(1)	purE(1)	sucA(1)	thrA(5)		66	0	0	0	0	0	0	0	0	0	0	0	0	0	0	0
67	67	55	SRR21375305	2	3	3.2	3.2.1	3.2.1	0~2	1	0	0	1995	1991~1995	blood	female	40	B	华南	66	华南	Guangxi		Guangxi	1995.7.21	aroC(1)	dnaN(1)	hemD(2)	hisD(1)	purE(1)	sucA(1)	thrA(5)		67	0	0	0	0	0	0	0	0	0	0	0	0	0	0	0
68	68	56	SRR21375123	2	3	3.2	3.2.1	3.2.1	0~2	1	0	0	1995	1991~1995	blood	female	25	B	华南	67	华南	Guangxi		Guangxi	1995.8.25	aroC(1)	dnaN(1)	hemD(2)	hisD(1)	purE(1)	sucA(1)	thrA(5)		68	0	0	0	0	0	0	0	0	0	0	0	0	0	0	0
69	69	57	SRR21375111	2	2	2.3	2.3	No match	0~2	1	0	0	1995	1991~1995	blood	male	40	B	华南	68	华南	Guangxi		Guangxi	1995.8.24	aroC(1)	dnaN(1)	hemD(2)	hisD(1)	purE(1)	sucA(1)	thrA(5)		69	0	0	0	0	0	0	0	0	0	0	0	0	0	0	0
70	70	58	SRR21374762	2	2	2.3	2.3	No match	0~2	1	0	0	1995	1991~1995	blood	male	60	B	华南	69	华南	Guangxi		Guangxi	1995.8.26	aroC(1)	dnaN(1)	hemD(2)	hisD(1)	purE(1)	sucA(1)	thrA(5)		70	0	0	0	0	0	0	0	0	0	0	0	0	0	0	0
72	72	66	SRR21374751	2	2	2.2	2.2	No match	0~2	1	0	0	1994	1991~1995	blood	unknown	unknown	S	华南	70	华南	Guangxi		Guangxi	1994	aroC(1)	dnaN(1)	hemD(2)	hisD(1)	purE(1)	sucA(1)	thrA(5)		72	0	0	0	0	0	0	0	0	0	0	0	0	0	0	0
73	73	67	SRR21374740	2	2	2.2	2.2	No match	0~2	1	0	0	1994	1991~1995	blood	unknown	unknown	S	华南	72	华南	Guangxi		Guangxi	1994	aroC(1)	dnaN(1)	hemD(2)	hisD(1)	purE(1)	sucA(1)	thrA(5)		73	0	0	0	0	0	0	0	0	0	0	0	0	0	0	0
74	74	68	SRR21374927	2	2	2.2	2.2.2	2.2.2	0~2	1	0	0	1994	1991~1995	blood	unknown	unknown	S	华南	73	华南	Guangxi		Guangxi	1994	aroC(1)	dnaN(1)	hemD(2)	hisD(1)	purE(1)	sucA(1)	thrA(5)		74	0	0	0	0	0	0	0	0	0	0	0	0	0	0	0
75	75	69	SRR21374916	2	2	2.1	2.1	No match	0~2	1	0	0	1994	1991~1995	blood	unknown	unknown	S	华南	74	华南	Guangxi		Guangxi	1994	aroC(1)	dnaN(1)	hemD(2)	hisD(1)	purE(1)	sucA(1)	thrA(5)		75	0	0	0	0	0	0	0	0	0	0	0	0	0	0	0
76	76	71	SRR21375101	2	2	2.3	2.3.4	2.3.4	0~2	1	0	0	1994	1991~1995	blood	unknown	unknown	S	华南	75	华南	Guangxi		Guangxi	1994	aroC(1)	dnaN(1)	hemD(2)	hisD(1)	purE(1)	sucA(1)	thrA(5)		76	0	0	0	0	0	0	0	0	0	0	0	0	0	0	0
77	77	72	SRR21375090	2	2	2.3	2.3.4	2.3.4	0~2	1	0	0	1994	1991~1995	blood	unknown	unknown	S	华南	76	华南	Guangxi		Guangxi	1994	aroC(1)	dnaN(1)	hemD(2)	hisD(1)	purE(1)	sucA(1)	thrA(5)		77	0	0	0	0	0	0	0	0	0	0	0	0	0	0	0
78	78	75	SRR21375079	2	2	2.3	2.3.4	2.3.4	0~2	1	0	0	1994	1991~1995	blood	unknown	unknown	S	华南	77	华南	Guangxi		Guangxi	1994	aroC(1)	dnaN(1)	hemD(2)	hisD(1)	purE(1)	sucA(1)	thrA(5)		78	0	0	0	0	0	0	0	0	0	0	0	0	0	0	0
79	79	77	SRR21374730	2	2	2.1	2.1.7	2.1.7	0~2	1	0	0	1995	1991~1995	blood	unknown	unknown	S	华南	78	华南	Guangxi		Guangxi	1995	aroC(1)	dnaN(1)	hemD(2)	hisD(1)	purE(1)	sucA(1)	thrA(5)		79	0	0	0	0	0	0	0	0	0	0	0	0	0	0	0
80	80	82	SRR21375423	2	3	3.2	3.2.1	3.2.1	0~2	1	0	0	1995	1991~1995	blood	male	7	B	华南	79	华南	Guangxi		Guangxi	1995.11.13	aroC(1)	dnaN(1)	hemD(2)	hisD(1)	purE(1)	sucA(1)	thrA(5)		80	0	0	0	0	0	0	0	0	0	0	0	0	0	0	0
81	81	83	SRR21375417	2	3	3.2	3.2.1	3.2.1	0~2	1	0	0	1995	1991~1995	blood	male	9	B	华南	80	华南	Guangxi		Guangxi	1995.11.9	aroC(1)	dnaN(1)	hemD(2)	hisD(1)	purE(1)	sucA(1)	thrA(5)		81	0	0	0	0	0	0	0	0	0	0	0	0	0	0	0
82	82	84	SRR21375416	1	4	4.1	4.1	No match	0~2	1	0	0	1995	1991~1995	blood	male	15	B	华南	81	华南	Guangxi		Guangxi	1995.11.3	aroC(1)	dnaN(1)	hemD(1)	hisD(1)	purE(1)	sucA(1)	thrA(5)		82	0	0	0	0	0	0	0	0	0	0	0	0	0	0	0
83	83	85	SRR21375415	2	3	3.2	3.2.1	3.2.1	0~2	1	0	0	1995	1991~1995	blood	female	12	S	华南	82	华南	Guangxi		Guangxi	1995.6.21	aroC(1)	dnaN(1)	hemD(2)	hisD(1)	purE(1)	sucA(1)	thrA(5)		83	0	0	0	0	0	0	0	0	0	0	0	0	0	0	0
84	84	86	SRR21375414	2	3	3.2	3.2.1	3.2.1	0~2	1	0	0	1995	1991~1995	blood	male	7	B	华南	83	华南	Guangxi		Guangxi	1995.11.21	aroC(1)	dnaN(1)	hemD(2)	hisD(1)	purE(1)	sucA(1)	thrA(5)		84	0	0	0	0	0	0	0	0	0	0	0	0	0	0	0
85	85	87	SRR21375413	1	3	3.5	3.5	No match	0~2	1	1	0	1995	1991~1995	blood	male	8	B	华南	84	华南	Guangxi		Guangxi	1995.11.23	aroC(1)	dnaN(1)	hemD(1)	hisD(1)	purE(1)	sucA(1)	thrA(5)		85	1	0	0	0	0	0	1	0	0	0	0	0	0	0	0
86	86	89	SRR21375412	2	2	2.3	2.3	No match	0~2	1	0	0	1995	1991~1995	blood	male	12	B	华南	85	华南	Guangxi		Guangxi	1995.11.24	aroC(1)	dnaN(1)	hemD(2)	hisD(1)	purE(1)	sucA(1)	thrA(5)		86	0	0	0	0	0	0	0	0	0	0	0	0	0	0	0
87	87	90	SRR21375411	2	2	2.3	2.3.4	2.3.4	3~5	4	1	1	1995	1991~1995	blood	male	15	S	华南	86	华南	Guangxi		Guangxi	1995.3.19	aroC(1)	dnaN(1)	hemD(2)	hisD(1)	purE(1)	sucA(1)	thrA(5)		87	1	0	0	1	0	0	0	0	0	0	0	0	0	0	0
88	88	92	SRR21375410	1	3	3.5	3.5	No match	0~2	1	1	0	1995	1991~1995	blood	male	16	S	华南	87	华南	Guangxi		Guangxi	1995.4.6	aroC(1)	dnaN(1)	hemD(1)	hisD(1)	purE(1)	sucA(1)	thrA(5)		88	1	0	0	0	0	0	1	0	0	0	0	0	0	0	0
89	89	95	SRR21375409	2	2	2.3	2.3	No match	0~2	1	0	0	1995	1991~1995	blood	female	11	S	华南	88	华南	Guangxi		Guangxi	1995.11.12	aroC(1)	dnaN(1)	hemD(2)	hisD(1)	purE(1)	sucA(1)	thrA(5)		89	0	0	0	0	0	0	0	0	0	0	0	0	0	0	0
90	90	96	SRR21375407	2	2	2.3	2.3	No match	0~2	1	0	0	1995	1991~1995	blood	female	12	S	华南	89	华南	Guangxi		Guangxi	1995.6.1	aroC(1)	dnaN(1)	hemD(2)	hisD(1)	purE(1)	sucA(1)	thrA(5)		90	0	0	0	0	0	0	0	0	0	0	0	0	0	0	0
91	91	97	SRR21375406	2	2	2.1	2.1	No match	0~2	1	0	0	1995	1991~1995	blood	male	>=18	S	华南	90	华南	Guangxi		Guangxi	1995.5.8	aroC(1)	dnaN(1)	hemD(2)	hisD(1)	purE(1)	sucA(1)	thrA(5)		91	0	0	0	0	0	0	0	0	0	0	0	0	0	0	0
92	92	98	SRR21375405	2	2	2.1	2.1	No match	0~2	1	0	0	1995	1991~1995	blood	male	>=18	S	华南	91	华南	Guangxi		Guangxi	1995.5.8	aroC(1)	dnaN(1)	hemD(2)	hisD(1)	purE(1)	sucA(1)	thrA(5)		92	0	0	0	0	0	0	0	0	0	0	0	0	0	0	0
93	93	99	SRR21375404	2	3	3.2	3.2.1	3.2.1	0~2	1	0	0	1995	1991~1995	blood	male	>=18	B	华南	92	华南	Guangxi		Guangxi	1995.5.9	aroC(1)	dnaN(1)	hemD(2)	hisD(1)	purE(1)	sucA(1)	thrA(5)		93	0	0	0	0	0	0	0	0	0	0	0	0	0	0	0
94	94	100	SRR21375403	2	2	2.3	2.3.4	2.3.4	0~2	1	1	1	1995	1991~1995	blood	female	32	B	华南	93	华南	Guangxi		Guangxi	1995.6.12	aroC(1)	dnaN(1)	hemD(2)	hisD(1)	purE(1)	sucA(1)	thrA(5)		94	1	0	0	1	0	0	0	0	0	0	0	0	0	0	0
95	95	114	SRR21375402	2	2	2.1	2.1	No match	0~2	1	0	0	1995	1991~1995	blood	female	26	B	华南	94	华南	Guangxi		Guangxi	1995.6.30	aroC(1)	dnaN(1)	hemD(2)	hisD(1)	purE(1)	sucA(1)	thrA(5)		95	0	0	0	0	0	0	0	0	0	0	0	0	0	0	0
96	96	115	SRR21375401	2	3	3.2	3.2.1	3.2.1	0~2	1	0	0	1995	1991~1995	blood	female	41	B	华南	95	华南	Guangxi		Guangxi	1995.6.29	aroC(1)	dnaN(1)	hemD(2)	hisD(1)	purE(1)	sucA(1)	thrA(5)		96	0	0	0	0	0	0	0	0	0	0	0	0	0	0	0
97	97	116	SRR21375400	2	3	3.2	3.2.1	3.2.1	0~2	1	0	0	1995	1991~1995	blood	female	25	S	华南	96	华南	Guangxi		Guangxi	1995.7.12	aroC(1)	dnaN(1)	hemD(2)	hisD(1)	purE(1)	sucA(1)	thrA(5)		97	0	0	0	0	0	0	0	0	0	0	0	0	0	0	0
98	98	117	SRR21375399	2	2	2.3	2.3	No match	0~2	1	0	0	1995	1991~1995	blood	male	34	S	华南	97	华南	Guangxi		Guangxi	1995.8.8	aroC(1)	dnaN(1)	hemD(2)	hisD(1)	purE(1)	sucA(1)	thrA(5)		98	0	0	0	0	0	0	0	0	0	0	0	0	0	0	0
99	99	118	SRR21375398	2	0	0.X	0	No match	0~2	1	0	0	1995	1991~1995	blood	male	35	S	华南	98	华南	Guangxi		Guangxi	1995.8.23	aroC(1)	dnaN(1)	hemD(2)	hisD(1)	purE(1)	sucA(1)	thrA(5)		99	0	0	0	0	0	0	0	0	0	0	0	0	0	0	0
100	100	119	SRR21375396	UnknownST1	2	2.1	2.1.7	2.1.7	0~2	1	0	0	1995	1991~1995	blood	male	53	S	华南	99	华南	Guangxi		Guangxi	1995.9.18	aroC(1)	dnaN(1)	hemD(2)	NaN	purE(new allele1)	sucA(1)	thrA(5)		100	0	0	0	0	0	0	0	0	0	0	0	0	0	0	0
102	102	122	SRR21375395	1	3	3.5	3.5	No match	0~2	1	1	0	1995	1991~1995	blood	female	21	S	华南	100	华南	Guangxi		Guangxi	1995.10.24	aroC(1)	dnaN(1)	hemD(1)	hisD(1)	purE(1)	sucA(1)	thrA(5)		102	1	0	0	0	0	0	1	0	0	0	0	0	0	0	0
103	103	138	SRR21375394	2	2	2.1	2.1	No match	0~2	1	0	0	1996	1996~2000	blood	male	8	S	华南	102	华南	Guangxi		Guangxi	1996.4.1	aroC(1)	dnaN(1)	hemD(2)	hisD(1)	purE(1)	sucA(1)	thrA(5)		103	0	0	0	0	0	0	0	0	0	0	0	0	0	0	0
104	104	140	SRR21375393	2	2	2.1	2.1	No match	0~2	1	0	0	1996	1996~2000	feces	female	16	S	华南	103	华南	Guangxi		Guangxi	1996.7.23	aroC(1)	dnaN(1)	hemD(2)	hisD(1)	purE(1)	sucA(1)	thrA(5)		104	0	0	0	0	0	0	0	0	0	0	0	0	0	0	0
105	105	141	SRR21375392	2	2	2.1	2.1	No match	0~2	1	0	0	1996	1996~2000	blood	male	18	S	华南	104	华南	Guangxi		Guangxi	1996.7.28	aroC(1)	dnaN(1)	hemD(2)	hisD(1)	purE(1)	sucA(1)	thrA(5)		105	0	0	0	0	0	0	0	0	0	0	0	0	0	0	0
106	106	143	SRR21375391	2	2	2.1	2.1	No match	0~2	1	0	0	1996	1996~2000	blood	male	38	S	华南	105	华南	Guangxi		Guangxi	1996	aroC(1)	dnaN(1)	hemD(2)	hisD(1)	purE(1)	sucA(1)	thrA(5)		106	0	0	0	0	0	0	0	0	0	0	0	0	0	0	0
107	107	144	SRR21375390	2	2	2.1	2.1	No match	0~2	1	0	0	1996	1996~2000	blood	male	19	S	华南	106	华南	Guangxi		Guangxi	1996	aroC(1)	dnaN(1)	hemD(2)	hisD(1)	purE(1)	sucA(1)	thrA(5)		107	0	0	0	0	0	0	0	0	0	0	0	0	0	0	0
108	108	145	SRR21375389	2	2	2.1	2.1	No match	0~2	1	0	0	1996	1996~2000	feces	male	54	S	华南	107	华南	Guangxi		Guangxi	1996	aroC(1)	dnaN(1)	hemD(2)	hisD(1)	purE(1)	sucA(1)	thrA(5)		108	0	0	0	0	0	0	0	0	0	0	0	0	0	0	0
109	109	146	SRR21374909	2	2	2.1	2.1	No match	0~2	1	0	0	1996	1996~2000	blood	male	23	S	华南	108	华南	Guangxi		Guangxi	1996	aroC(1)	dnaN(1)	hemD(2)	hisD(1)	purE(1)	sucA(1)	thrA(5)		109	0	0	0	0	0	0	0	0	0	0	0	0	0	0	0
110	110	147	SRR21374907	2	2	2.1	2.1	No match	0~2	1	0	0	1996	1996~2000	blood	male	34	S	华南	109	华南	Guangxi		Guangxi	1996	aroC(1)	dnaN(1)	hemD(2)	hisD(1)	purE(1)	sucA(1)	thrA(5)		110	0	0	0	0	0	0	0	0	0	0	0	0	0	0	0
111	111	148	SRR21375301	2	2	2.1	2.1	No match	0~2	1	0	0	1996	1996~2000	blood	male	53	S	华南	110	华南	Guangxi		Guangxi	1996	aroC(1)	dnaN(1)	hemD(2)	hisD(1)	purE(1)	sucA(1)	thrA(5)		111	0	0	0	0	0	0	0	0	0	0	0	0	0	0	0
112	112	150	SRR21375300	2	2	2.3	2.3.4	2.3.4	0~2	1	0	0	1996	1996~2000	blood	male	34	S	华南	111	华南	Guangxi		Guangxi	1996	aroC(1)	dnaN(1)	hemD(2)	hisD(1)	purE(1)	sucA(1)	thrA(5)		112	0	0	0	0	0	0	0	0	0	0	0	0	0	0	0
113	113	151	SRR21375299	2	2	2.3	2.3.4	2.3.4	0~2	1	0	0	1996	1996~2000	blood	female	18	S	华南	112	华南	Guangxi		Guangxi	1996	aroC(1)	dnaN(1)	hemD(2)	hisD(1)	purE(1)	sucA(1)	thrA(5)		113	0	0	0	0	0	0	0	0	0	0	0	0	0	0	0
114	114	152	SRR21375298	2	3	3.0	3.0.1	3.0.1	0~2	1	0	0	1996	1996~2000	blood	male	16	S	华南	113	华南	Guangxi		Guangxi	1996	aroC(1)	dnaN(1)	hemD(2)	hisD(1)	purE(1)	sucA(1)	thrA(5)		114	0	0	0	0	0	0	0	0	0	0	0	0	0	0	0
115	115	153	SRR21375297	2	2	2.1	2.1	No match	0~2	1	0	0	1996	1996~2000	blood	male	25	S	华南	114	华南	Guangxi		Guangxi	1996	aroC(1)	dnaN(1)	hemD(2)	hisD(1)	purE(1)	sucA(1)	thrA(5)		115	0	0	0	0	0	0	0	0	0	0	0	0	0	0	0
116	116	154	SRR21375296	2	2	2.1	2.1	No match	0~2	1	0	0	1996	1996~2000	blood	female	26	S	华南	115	华南	Guangxi		Guangxi	1996	aroC(1)	dnaN(1)	hemD(2)	hisD(1)	purE(1)	sucA(1)	thrA(5)		116	0	0	0	0	0	0	0	0	0	0	0	0	0	0	0
117	117	156	SRR21375295	2	2	2.1	2.1	No match	0~2	1	0	0	1996	1996~2000	blood	male	31	S	华南	116	华南	Guangxi		Guangxi	1996	aroC(1)	dnaN(1)	hemD(2)	hisD(1)	purE(1)	sucA(1)	thrA(5)		117	0	0	0	0	0	0	0	0	0	0	0	0	0	0	0
118	118	157	SRR21375294	2	2	2.3	2.3.3	2.3.3	0~2	1	0	0	1996	1996~2000	blood	female	14	B	华南	117	华南	Guangxi		Guangxi	1996.10.25	aroC(1)	dnaN(1)	hemD(2)	hisD(1)	purE(1)	sucA(1)	thrA(5)		118	0	0	0	0	0	0	0	0	0	0	0	0	0	0	0
119	119	186	SRR21375293	2	2	2.3	2.3.3	2.3.3	0~2	1	0	0	1996	1996~2000	blood	female	12	B	华南	118	华南	Guangxi		Guangxi	1996.10.29	aroC(1)	dnaN(1)	hemD(2)	hisD(1)	purE(1)	sucA(1)	thrA(5)		119	0	0	0	0	0	0	0	0	0	0	0	0	0	0	0
120.2	120--2	187	SRR21375292	2	2	2.3	2.3.3	2.3.3	0~2	1	0	0	1996	1996~2000	blood	male	13	B	华南	119	华南	Guangxi		Guangxi	1996.10.15	aroC(1)	dnaN(1)	hemD(2)	hisD(1)	purE(1)	sucA(1)	thrA(5)		120	0	0	0	0	0	0	0	0	0	0	0	0	0	0	0
121	121	188	SRR21375290	2	2	2.X	2	No match	0~2	1	0	0	1997	1996~2000	blood	male	16	B	华南	120--2	华南	Guangxi		Guangxi	1997.11.19	aroC(1)	dnaN(1)	hemD(2)	hisD(1)	purE(1)	sucA(1)	thrA(5)		121	0	0	0	0	0	0	0	0	0	0	0	0	0	0	0
122	122	189	SRR21375289	2	2	2.X	2	No match	0~2	1	0	0	1997	1996~2000	blood	male	23	B	华南	121	华南	Guangxi		Guangxi	1997.11.20	aroC(1)	dnaN(1)	hemD(2)	hisD(1)	purE(1)	sucA(1)	thrA(5)		122	0	0	0	0	0	0	0	0	0	0	0	0	0	0	0
123	123	192	SRR21375288	2	2	2.X	2	No match	0~2	1	0	0	1997	1996~2000	blood	female	12	B	华南	122	华南	Guangxi		Guangxi	1997.11.8	aroC(1)	dnaN(1)	hemD(2)	hisD(1)	purE(1)	sucA(1)	thrA(5)		123	0	0	0	0	0	0	0	0	0	0	0	0	0	0	0
124	124	193	SRR21375287	892	2	2.X	2	No match	0~2	1	0	0	1997	1996~2000	blood	male	14	B	华南	123	华南	Guangxi		Guangxi	1997.11.22	aroC(305)	dnaN(1)	hemD(2)	hisD(1)	purE(1)	sucA(1)	thrA(5)		124	0	0	0	0	0	0	0	0	0	0	0	0	0	0	0
125	125	194	SRR21375286	2	2	2.3	2.3	No match	0~2	1	0	0	1996	1996~2000	blood	unknown	unknown	B	华南	124	华南	Guangxi		Guangxi	unknown	aroC(1)	dnaN(1)	hemD(2)	hisD(1)	purE(1)	sucA(1)	thrA(5)		125	0	0	0	0	0	0	0	0	0	0	0	0	0	0	0
126	126	195	SRR21375285	2	2	2.3	2.3	No match	0~2	1	0	0	1996	1996~2000	blood	unknown	unknown	B	华南	125	华南	Guangxi		Guangxi	unknown	aroC(1)	dnaN(1)	hemD(2)	hisD(1)	purE(1)	sucA(1)	thrA(5)		126	0	0	0	0	0	0	0	0	0	0	0	0	0	0	0
127	127	196	SRR21375284	2	2	2.3	2.3	No match	0~2	1	0	0	1996	1996~2000	blood	unknown	unknown	B	华南	126	华南	Guangxi		Guangxi	unknown	aroC(1)	dnaN(1)	hemD(2)	hisD(1)	purE(1)	sucA(1)	thrA(5)		127	0	0	0	0	0	0	0	0	0	0	0	0	0	0	0
128	128	197	SRR21375283	2	2	2.3	2.3	No match	0~2	1	0	0	1996	1996~2000	blood	unknown	unknown	B	华南	127	华南	Guangxi		Guangxi	unknown	aroC(1)	dnaN(1)	hemD(2)	hisD(1)	purE(1)	sucA(1)	thrA(5)		128	0	0	0	0	0	0	0	0	0	0	0	0	0	0	0
129	129	205	SRR21375282	2	2	2.X	2	No match	0~2	1	0	0	1997	1996~2000	blood	male	16	B	华南	128	华南	Guangxi		Guangxi	1997.11.20	aroC(1)	dnaN(1)	hemD(2)	hisD(1)	purE(1)	sucA(1)	thrA(5)		129	0	0	0	0	0	0	0	0	0	0	0	0	0	0	0
130	130	206	SRR21375281	2	2	2.X	2	No match	0~2	1	0	0	1997	1996~2000	blood	male	45	B	华南	129	华南	Guangxi		Guangxi	unknown	aroC(1)	dnaN(1)	hemD(2)	hisD(1)	purE(1)	sucA(1)	thrA(5)		130	0	0	0	0	0	0	0	0	0	0	0	0	0	0	0
131	131	216	SRR21375279	892	2	2.X	2	No match	0~2	1	0	0	1998	1996~2000	blood	female	48	B	华南	130	华南	Guangxi		Guangxi	1998.5.14	aroC(305)	dnaN(1)	hemD(2)	hisD(1)	purE(1)	sucA(1)	thrA(5)		131	0	0	0	0	0	0	0	0	0	0	0	0	0	0	0
132	132	217	SRR21375278	892	2	2.X	2	No match	0~2	1	0	0	1998	1996~2000	blood	male	14	B	华南	131	华南	Guangxi		Guangxi	1998.5.19	aroC(305)	dnaN(1)	hemD(2)	hisD(1)	purE(1)	sucA(1)	thrA(5)		132	0	0	0	0	0	0	0	0	0	0	0	0	0	0	0
133	133	234	SRR21375277	2	2	2.3	2.3	No match	0~2	1	0	0	1998	1996~2000	blood	female	34	B	华南	132	华南	Guangxi		Guangxi	1998.10.26	aroC(1)	dnaN(1)	hemD(2)	hisD(1)	purE(1)	sucA(1)	thrA(5)		133	0	0	0	0	0	0	0	0	0	0	0	0	0	0	0
134	134	235	SRR21375276	892	2	2.X	2	No match	0~2	1	0	0	1998	1996~2000	blood	female	34	B	华南	133	华南	Guangxi		Guangxi	1998.11.9	aroC(305)	dnaN(1)	hemD(2)	hisD(1)	purE(1)	sucA(1)	thrA(5)		134	0	0	0	0	0	0	0	0	0	0	0	0	0	0	0
135	135	238	SRR21375275	2	2	2.3	2.3	No match	0~2	1	0	0	1999	1996~2000	blood	male	14	B	华南	134	华南	Guangxi		Guangxi	1999.6.15	aroC(1)	dnaN(1)	hemD(2)	hisD(1)	purE(1)	sucA(1)	thrA(5)		135	0	0	0	0	0	0	0	0	0	0	0	0	0	0	0
136	136	239	SRR21375274	892	2	2.X	2	No match	0~2	1	0	0	1999	1996~2000	urine	male	22	B	华南	135	华南	Guangxi		Guangxi	1999.4.4	aroC(305)	dnaN(1)	hemD(2)	hisD(1)	purE(1)	sucA(1)	thrA(5)		136	0	0	0	0	0	0	0	0	0	0	0	0	0	0	0
137	137	256	SRR21375077	2	2	2.3	2.3	No match	0~2	1	0	0	1999	1996~2000	anal swab	female	44	S	华南	136	华南	Guangxi		Guangxi	1999.7.25	aroC(1)	dnaN(1)	hemD(2)	hisD(1)	purE(1)	sucA(1)	thrA(5)		137	0	0	0	0	0	0	0	0	0	0	0	0	0	0	0
138	138	301	SRR21375076	2	2	2.1	2.1	No match	0~2	1	0	0	1999	1996~2000	blood	female	23	S	华南	137	华南	Guangxi		Guangxi	1999.10.23	aroC(1)	dnaN(1)	hemD(2)	hisD(1)	purE(1)	sucA(1)	thrA(5)		138	0	0	0	0	0	0	0	0	0	0	0	0	0	0	0
139	139	391	SRR21375075	2	3	3.0	3.0.1	3.0.1	0~2	1	0	0	2000	1996~2000	blood	male	14	S	华南	138	华南	Guangxi		Guangxi	2000.4.19	aroC(1)	dnaN(1)	hemD(2)	hisD(1)	purE(1)	sucA(1)	thrA(5)		139	0	0	0	0	0	0	0	0	0	0	0	0	0	0	0
140	140	392	SRR21375074	2	3	3.0	3.0.1	3.0.1	0~2	1	0	0	2000	1996~2000	blood	female	65	B	华南	139	华南	Guangxi		Guangxi	2000.5.28	aroC(1)	dnaN(1)	hemD(2)	hisD(1)	purE(1)	sucA(1)	thrA(5)		140	0	0	0	0	0	0	0	0	0	0	0	0	0	0	0
141	141	415	SRR21375072	2	2	2.3	2.3.4	2.3.4	0~2	1	0	0	2000	1996~2000	feces	male	14	B	华南	140	华南	Guangxi		Guangxi	2000.9.10	aroC(1)	dnaN(1)	hemD(2)	hisD(1)	purE(1)	sucA(1)	thrA(5)		141	0	0	0	0	0	0	0	0	0	0	0	0	0	0	0
142	142	424	SRR21375071	2	2	2.3	2.3.4	2.3.4	0~2	1	0	0	2000	1996~2000	blood	male	12	B	华南	141	华南	Guangxi		Guangxi	2000.11.20	aroC(1)	dnaN(1)	hemD(2)	hisD(1)	purE(1)	sucA(1)	thrA(5)		142	0	0	0	0	0	0	0	0	0	0	0	0	0	0	0
144	144	864	SRR21375070	2	3	3.2	3.2.1	3.2.1	0~2	1	0	0	2001	2001~2005	blood	male	30	S	华南	142	华南	Guangxi		Guangxi	2001.9.3	aroC(1)	dnaN(1)	hemD(2)	hisD(1)	purE(1)	sucA(1)	thrA(5)		144	0	0	0	0	0	0	0	0	0	0	0	0	0	0	0
145	145	1113	SRR21375069	1	3	3.5	3.5	No match	0~2	1	0	0	2001	2001~2005	blood	male	59	S	华南	144	华南	Guangxi		Guangxi	2001.11.21	aroC(1)	dnaN(1)	hemD(1)	hisD(1)	purE(1)	sucA(1)	thrA(5)		145	0	0	0	0	0	0	0	0	0	0	0	0	0	0	0
146	146	1120	SRR21375068	1	3	3.5	3.5	No match	0~2	1	0	0	2002	2001~2005	blood	male	38	S	华南	145	华南	Guangxi		Guangxi	2002.4.4	aroC(1)	dnaN(1)	hemD(1)	hisD(1)	purE(1)	sucA(1)	thrA(5)		146	0	0	0	0	0	0	0	0	0	0	0	0	0	0	0
147	147	1122	SRR21375067	1	3	3.5	3.5	No match	0~2	1	1	0	2002	2001~2005	blood	female	40	S	华南	146	华南	Guangxi		Guangxi	2002.4.4	aroC(1)	dnaN(1)	hemD(1)	hisD(1)	purE(1)	sucA(1)	thrA(5)		147	1	0	0	0	0	0	1	0	0	0	0	0	0	0	0
148	148	1123	SRR21375066	1	3	3.5	3.5	No match	0~2	1	1	0	2002	2001~2005	blood	female	39	S	华南	147	华南	Guangxi		Guangxi	2002.4.7	aroC(1)	dnaN(1)	hemD(1)	hisD(1)	purE(1)	sucA(1)	thrA(5)		148	1	0	0	0	0	0	1	0	0	0	0	0	0	0	0
149	149	1124	SRR21375065	2	2	2.X	2	No match	0~2	1	0	0	2002	2001~2005	blood	male	9	S	华南	148	华南	Guangxi		Guangxi	2002.4.25	aroC(1)	dnaN(1)	hemD(2)	hisD(1)	purE(1)	sucA(1)	thrA(5)		149	0	0	0	0	0	0	0	0	0	0	0	0	0	0	0
150	150	1126	SRR21375064	1	4	4.1	4.1	No match	0~2	1	0	0	2002	2001~2005	blood	female	35	B	华南	149	华南	Guangxi		Guangxi	2002.5	aroC(1)	dnaN(1)	hemD(1)	hisD(1)	purE(1)	sucA(1)	thrA(5)		150	0	0	0	0	0	0	0	0	0	0	0	0	0	0	0
151	151	1136	SRR21375063	2	2	2.3	2.3.4	2.3.4	0~2	1	0	0	2002	2001~2005	blood	male	51	B	华南	150	华南	Guangxi		Guangxi	2002.5	aroC(1)	dnaN(1)	hemD(2)	hisD(1)	purE(1)	sucA(1)	thrA(5)		151	0	0	0	0	0	0	0	0	0	0	0	0	0	0	0
152	152	1143	SRR21375061	2	2	2.3	2.3.4	2.3.4	0~2	1	0	0	2002	2001~2005	blood	unknown	unknown	B	华南	151	华南	Guangxi		Guangxi	2002.5	aroC(1)	dnaN(1)	hemD(2)	hisD(1)	purE(1)	sucA(1)	thrA(5)		152	0	0	0	0	0	0	0	0	0	0	0	0	0	0	0
153	153	1157	SRR21375060	2	2	2.X	2	No match	0~2	1	0	0	2002	2001~2005	blood	male	19	S	华南	152	华南	Guangxi		Guangxi	2002.6.22	aroC(1)	dnaN(1)	hemD(2)	hisD(1)	purE(1)	sucA(1)	thrA(5)		153	0	0	0	0	0	0	0	0	0	0	0	0	0	0	0
154	154	1159	SRR21375059	2	2	2.1	2.1.7	2.1.7	0~2	1	0	1	2002	2001~2005	blood	female	21	S	华南	153	华南	Guangxi		Guangxi	2002.7.7	aroC(1)	dnaN(1)	hemD(2)	hisD(1)	purE(1)	sucA(1)	thrA(5)		154	0	0	0	0	0	0	0	0	0	0	0	0	0	0	0
155	155	1160	SRR21375058	2	0	0.0	0.0.3	0.0.3	0~2	1	0	0	2002	2001~2005	blood	male	12	S	华南	154	华南	Guangxi		Guangxi	2002.7.5	aroC(1)	dnaN(1)	hemD(2)	hisD(1)	purE(1)	sucA(1)	thrA(5)		155	0	0	0	0	0	0	0	0	0	0	0	0	0	0	0
156	156	1163	SRR21375057	1	3	3.5	3.5	No match	0~2	1	0	0	2002	2001~2005	blood	male	18	S	华南	155	华南	Guangxi		Guangxi	2002.8.2	aroC(1)	dnaN(1)	hemD(1)	hisD(1)	purE(1)	sucA(1)	thrA(5)		156	0	0	0	0	0	0	0	0	0	0	0	0	0	0	0
157	157	1164	SRR21375056	1	3	3.5	3.5	No match	0~2	1	1	0	2002	2001~2005	blood	male	16	S	华南	156	华南	Guangxi		Guangxi	2002.8.20	aroC(1)	dnaN(1)	hemD(1)	hisD(1)	purE(1)	sucA(1)	thrA(5)		157	1	0	0	0	0	0	1	0	0	0	0	0	0	0	0
158	158	1230	SRR21375055	2	3	3.2	3.2.1	3.2.1	0~2	1	0	0	2002	2001~2005	blood	female	38	S	华南	157	华南	Guangxi		Guangxi	2002.6.6	aroC(1)	dnaN(1)	hemD(2)	hisD(1)	purE(1)	sucA(1)	thrA(5)		158	0	0	0	0	0	0	0	0	0	0	0	0	0	0	0
160	160	1243	SRR21375054	2	2	2.1	2.1	No match	0~2	1	0	0	2002	2001~2005	blood	male	36	S	华南	158	华南	Guangxi		Guangxi	2002.3.21	aroC(1)	dnaN(1)	hemD(2)	hisD(1)	purE(1)	sucA(1)	thrA(5)		160	0	0	0	0	0	0	0	0	0	0	0	0	0	0	0
161	161	1254	SRR21375053	2	2	2.X	2	No match	0~2	0	0	0	2002	2001~2005	blood	male	21	S	华南	160	华南	Guangxi		Guangxi	2002.10.4	aroC(1)	dnaN(1)	hemD(2)	hisD(1)	purE(1)	sucA(1)	thrA(5)		161	0	0	0	0	0	0	0	0	0	0	0	0	0	0	0
162	162	1255	SRR21375052	2	2	2.X	2	No match	0~2	1	0	0	2002	2001~2005	blood	male	21	S	华南	161	华南	Guangxi		Guangxi	2002.10.21	aroC(1)	dnaN(1)	hemD(2)	hisD(1)	purE(1)	sucA(1)	thrA(5)		162	0	0	0	0	0	0	0	0	0	0	0	0	0	0	0
163	163	1258	SRR21375050	2	3	3.0	3.0.1	3.0.1	0~2	1	0	0	2002	2001~2005	blood	male	1	S	华南	162	华南	Guangxi		Guangxi	2002.6.20	aroC(1)	dnaN(1)	hemD(2)	hisD(1)	purE(1)	sucA(1)	thrA(5)		163	0	0	0	0	0	0	0	0	0	0	0	0	0	0	0
164	164	1266	SRR21375273	2	3	3.2	3.2.1	3.2.1	0~2	1	0	0	2002	2001~2005	blood	male	33	S	华南	163	华南	Guangxi		Guangxi	2002.7.14	aroC(1)	dnaN(1)	hemD(2)	hisD(1)	purE(1)	sucA(1)	thrA(5)		164	0	0	0	0	0	0	0	0	0	0	0	0	0	0	0
165	165	1286	SRR21375272	2	2	2.1	2.1.7	2.1.7	0~2	1	0	0	2002	2001~2005	blood	male	38	S	华南	164	华南	Guangxi		Guangxi	2002.8.14	aroC(1)	dnaN(1)	hemD(2)	hisD(1)	purE(1)	sucA(1)	thrA(5)		165	0	0	0	0	0	0	0	0	0	0	0	0	0	0	0
166	166	1287	SRR21375271	2	2	2.1	2.1	No match	0~2	1	0	0	2002	2001~2005	blood	male	53	S	华南	165	华南	Guangxi		Guangxi	2002.8.14	aroC(1)	dnaN(1)	hemD(2)	hisD(1)	purE(1)	sucA(1)	thrA(5)		166	0	0	0	0	0	0	0	0	0	0	0	0	0	0	0
167	167	1314	SRR21375270	1	3	3.X	3	No match	0~2	1	0	0	2002	2001~2005	blood	unknown	30	S	华南	166	华南	Guangxi		Guangxi	2002.9.12	aroC(1)	dnaN(1)	hemD(1)	hisD(1)	purE(1)	sucA(1)	thrA(5)		167	0	0	0	0	0	0	0	0	0	0	0	0	0	0	0
168	168	1321	SRR21375269	2	2	2.1	2.1	No match	0~2	1	0	0	2002	2001~2005	blood	male	39	S	华南	167	华南	Guangxi		Guangxi	2002.10.10	aroC(1)	dnaN(1)	hemD(2)	hisD(1)	purE(1)	sucA(1)	thrA(5)		168	0	0	0	0	0	0	0	0	0	0	0	0	0	0	0
170	170	1391	SRR21375268	1	3	3.5	3.5	No match	0~2	1	1	0	2003	2001~2005	blood	male	15	S	华南	168	华南	Guangxi		Guangxi	2003.3.29	aroC(1)	dnaN(1)	hemD(1)	hisD(1)	purE(1)	sucA(1)	thrA(5)		170	1	0	0	0	0	0	1	0	0	0	0	0	0	0	0
171	171	1666	SRR21375267	892	2	2.X	2	No match	0~2	1	0	0	2004	2001~2005	blood	female	9	B	华南	170	华南	Guangxi		Guangxi	2004.6.17	aroC(305)	dnaN(1)	hemD(2)	hisD(1)	purE(1)	sucA(1)	thrA(5)		171	0	0	0	0	0	0	0	0	0	0	0	0	0	0	0
172	172	1715	SRR21375266	1	3	3.5	3.5	No match	0~2	1	1	0	2004	2001~2005	blood	female	16	S	华南	171	华南	Guangxi		Guangxi	2004.05.31	aroC(1)	dnaN(1)	hemD(1)	hisD(1)	purE(1)	sucA(1)	thrA(5)		172	1	0	0	0	0	0	1	0	0	0	0	0	0	0	0
173	173	1716	SRR21375265	1	3	3.5	3.5	No match	0~2	1	0	1	2004	2001~2005	blood	female	23	S	华南	172	华南	Guangxi		Guangxi	2004.06.22	aroC(1)	dnaN(1)	hemD(1)	hisD(1)	purE(1)	sucA(1)	thrA(5)		173	0	0	0	0	0	0	0	0	0	0	0	0	0	0	0
174	174	1724	SRR21375263	1	3	3.5	3.5	No match	0~2	1	0	0	2004	2001~2005	blood	male	19	S	华南	173	华南	Guangxi		Guangxi	2004.07.23	aroC(1)	dnaN(1)	hemD(1)	hisD(1)	purE(1)	sucA(1)	thrA(5)		174	0	0	0	0	0	0	0	0	0	0	0	0	0	0	0
176	176	1762	SRR21375262	2	2	2.1	2.1	No match	0~2	1	0	0	2004	2001~2005	blood	female	44	S	华南	174	华南	Guangxi		Guangxi	2004.04.21	aroC(1)	dnaN(1)	hemD(2)	hisD(1)	purE(1)	sucA(1)	thrA(5)		176	0	0	0	0	0	0	0	0	0	0	0	0	0	0	0
177	177	1763	SRR21375261	2	2	2.1	2.1	No match	0~2	1	0	0	2004	2001~2005	blood	female	52	S	华南	176	华南	Guangxi		Guangxi	2004.06.02	aroC(1)	dnaN(1)	hemD(2)	hisD(1)	purE(1)	sucA(1)	thrA(5)		177	0	0	0	0	0	0	0	0	0	0	0	0	0	0	0
179	179	1772	SRR21375260	2	2	2.1	2.1	No match	0~2	1	0	0	2004	2001~2005	blood	male	38	S	华南	177	华南	Guangxi		Guangxi	2004.07.25	aroC(1)	dnaN(1)	hemD(2)	hisD(1)	purE(1)	sucA(1)	thrA(5)		179	0	0	0	0	0	0	0	0	0	0	0	0	0	0	0
180	180	1776	SRR21375259	2	2	2.1	2.1	No match	0~2	1	0	0	2004	2001~2005	blood	male	14	S	华南	179	华南	Guangxi		Guangxi	2004	aroC(1)	dnaN(1)	hemD(2)	hisD(1)	purE(1)	sucA(1)	thrA(5)		180	0	0	0	0	0	0	0	0	0	0	0	0	0	0	0
181	181	1790	SRR21375258	2	2	2.1	2.1	No match	0~2	1	0	0	2004	2001~2005	blood	male	34	S	华南	180	华南	Guangxi		Guangxi	2004	aroC(1)	dnaN(1)	hemD(2)	hisD(1)	purE(1)	sucA(1)	thrA(5)		181	0	0	0	0	0	0	0	0	0	0	0	0	0	0	0
182	182	1795	SRR21375257	2	2	2.1	2.1	No match	0~2	1	0	0	2004	2001~2005	blood	male	28	S	华南	181	华南	Guangxi		Guangxi	2004	aroC(1)	dnaN(1)	hemD(2)	hisD(1)	purE(1)	sucA(1)	thrA(5)		182	0	0	0	0	0	0	0	0	0	0	0	0	0	0	0
183	183	1964	SRR21375256	1	3	3.X	3	No match	0~2	1	0	0	2004	2001~2005	blood	female	21	S	华南	182	华南	Guangxi		Guangxi	2004.12.20	aroC(1)	dnaN(1)	hemD(1)	hisD(1)	purE(1)	sucA(1)	thrA(5)		183	0	0	0	0	0	0	0	0	0	0	0	0	0	0	0
184	184	1965	SRR21375255	1	3	3.X	3	No match	0~2	1	0	0	2005	2001~2005	blood	male	26	S	华南	183	华南	Guangxi		Guangxi	2004.12.31	aroC(1)	dnaN(1)	hemD(1)	hisD(1)	purE(1)	sucA(1)	thrA(5)		184	0	0	0	0	0	0	0	0	0	0	0	0	0	0	0
185	185	1966	SRR21375254	1	3	3.X	3	No match	0~2	1	0	0	2005	2001~2005	blood	female	33	S	华南	184	华南	Guangxi		Guangxi	2005.01.09	aroC(1)	dnaN(1)	hemD(1)	hisD(1)	purE(1)	sucA(1)	thrA(5)		185	0	0	0	0	0	0	0	0	0	0	0	0	0	0	0
191	191	1997	SRR21375252	1	3	3.5	3.5	No match	0~2	1	1	0	2005	2001~2005	blood	male	11	S	华南	185	华南	Guangxi		Guangxi	2005.03.31	aroC(1)	dnaN(1)	hemD(1)	hisD(1)	purE(1)	sucA(1)	thrA(5)		191	1	0	0	0	0	0	1	0	0	0	0	0	0	0	0
192	192	2043	SRR21375251	2	3	3.0	3.0.1	3.0.1	0~2	1	0	0	2005	2001~2005	blood	female	5	S	华南	191	华南	Guangxi		Guangxi	2005.9.26	aroC(1)	dnaN(1)	hemD(2)	hisD(1)	purE(1)	sucA(1)	thrA(5)		192	0	0	0	0	0	0	0	0	0	0	0	0	0	0	0
193	193	2048	SRR21375250	2	2	2.1	2.1.7	2.1.7	0~2	1	0	1	2005	2001~2005	blood	male	50	S	华南	192	华南	Guangxi		Guangxi	2005.10.15	aroC(1)	dnaN(1)	hemD(2)	hisD(1)	purE(1)	sucA(1)	thrA(5)		193	0	0	0	0	0	0	0	0	0	0	0	0	0	0	0
194	194	2069	SRR21375249	2	2	2.1	2.1	No match	0~2	1	0	1	2005	2001~2005	blood	female	15	B	华南	193	华南	Guangxi		Guangxi	2005.11.12	aroC(1)	dnaN(1)	hemD(2)	hisD(1)	purE(1)	sucA(1)	thrA(5)		194	0	0	0	0	0	0	0	0	0	0	0	0	0	0	0
195	195	2101	SRR21375248	2	3	3.2	3.2.1	3.2.1	0~2	1	0	0	2006	2006~2010	blood	male	17	B	华南	194	华南	Guangxi		Guangxi	2006.4.25	aroC(1)	dnaN(1)	hemD(2)	hisD(1)	purE(1)	sucA(1)	thrA(5)		195	0	0	0	0	0	0	0	0	0	0	0	0	0	0	0
196	196	2115	SRR21375247	2	2	2.1	2.1	No match	0~2	1	0	1	2006	2006~2010	blood	female	17	B	华南	195	华南	Guangxi		Guangxi	2006	aroC(1)	dnaN(1)	hemD(2)	hisD(1)	purE(1)	sucA(1)	thrA(5)		196	0	0	0	0	0	0	0	0	0	0	0	0	0	0	0
197	197	2133	SRR21375246	1	3	3.5	3.5	No match	0~2	1	1	0	2006	2006~2010	blood	male	14	S	华南	196	华南	Guangxi		Guangxi	2006.5.16	aroC(1)	dnaN(1)	hemD(1)	hisD(1)	purE(1)	sucA(1)	thrA(5)		197	1	0	0	0	0	0	1	0	0	0	0	0	0	0	0
198	198	2134	SRR21374908	1	3	3.5	3.5	No match	0~2	1	1	0	2006	2006~2010	blood	male	13	S	华南	197	华南	Guangxi		Guangxi	2006.6.11	aroC(1)	dnaN(1)	hemD(1)	hisD(1)	purE(1)	sucA(1)	thrA(5)		198	1	0	0	0	0	0	1	0	0	0	0	0	0	0	0
199	199	2135	SRR21374906	892	2	2.X	2	No match	0~2	1	0	0	2006	2006~2010	blood	male	14	B	华南	198	华南	Guangxi		Guangxi	2006.6.7	aroC(305)	dnaN(1)	hemD(2)	hisD(1)	purE(1)	sucA(1)	thrA(5)		199	0	0	0	0	0	0	0	0	0	0	0	0	0	0	0
200	200	2136	SRR21374905	892	2	2.X	2	No match	0~2	1	0	0	2006	2006~2010	blood	male	33	B	华南	199	华南	Guangxi		Guangxi	2006.6.26	aroC(305)	dnaN(1)	hemD(2)	hisD(1)	purE(1)	sucA(1)	thrA(5)		200	0	0	0	0	0	0	0	0	0	0	0	0	0	0	0
201	201	2153	SRR21374903	2	2	2.1	2.1	No match	0~2	1	0	1	2006	2006~2010	blood	female	6	S	华南	200	华南	Guangxi		Guangxi	2006.10.4	aroC(1)	dnaN(1)	hemD(2)	hisD(1)	purE(1)	sucA(1)	thrA(5)		201	0	0	0	0	0	0	0	0	0	0	0	0	0	0	0
202.3	202--3	2154	SRR21374902	2	2	2.1	2.1	No match	0~2	1	0	1	2006	2006~2010	blood	male	33	S	华南	201	华南	Guangxi		Guangxi	2006.12.1	aroC(1)	dnaN(1)	hemD(2)	hisD(1)	purE(1)	sucA(1)	thrA(5)		202	0	0	0	0	0	0	0	0	0	0	0	0	0	0	0
203	203	2194	SRR21374901	2	2	2.1	2.1	No match	0~2	1	0	1	2006	2006~2010	blood	male	34	S	华南	202--3	华南	Guangxi		Guangxi	2006.11.4	aroC(1)	dnaN(1)	hemD(2)	hisD(1)	purE(1)	sucA(1)	thrA(5)		203	0	0	0	0	0	0	0	0	0	0	0	0	0	0	0
204	204	2195	SRR21374900	2	3	3.2	3.2.1	3.2.1	0~2	1	0	1	2006	2006~2010	blood	male	24	S	华南	203	华南	Guangxi		Guangxi	2006.11.27	aroC(1)	dnaN(1)	hemD(2)	hisD(1)	purE(1)	sucA(1)	thrA(5)		204	0	0	0	0	0	0	0	0	0	0	0	0	0	0	0
205	205	2234	SRR21374899	1	3	3.X	3	No match	0~2	1	0	0	2007	2006~2010	blood	female	8	S	华南	204	华南	Guangxi		Guangxi	2007.3.25	aroC(1)	dnaN(1)	hemD(1)	hisD(1)	purE(1)	sucA(1)	thrA(5)		205	0	0	0	0	0	0	0	0	0	0	0	0	0	0	0
206	206	2246	SRR21374898	1	3	3.X	3	No match	0~2	1	0	0	2007	2006~2010	blood	female	38	S	华南	205	华南	Guangxi		Guangxi	2007.6.5	aroC(1)	dnaN(1)	hemD(1)	hisD(1)	purE(1)	sucA(1)	thrA(5)		206	0	0	0	0	0	0	0	0	0	0	0	0	0	0	0
207	207	2268	SRR21374897	1	3	3.X	3	No match	0~2	1	0	1	2007	2006~2010	blood	male	23	S	华南	206	华南	Guangxi		Guangxi	2007.6.30	aroC(1)	dnaN(1)	hemD(1)	hisD(1)	purE(1)	sucA(1)	thrA(5)		207	0	0	0	0	0	0	0	0	0	0	0	0	0	0	0
208	208	2273	SRR21374896	2	3	3.2	3.2.1	3.2.1	0~2	1	0	1	2007	2006~2010	blood	male	11	S	华南	207	华南	Guangxi		Guangxi	2007.9.11	aroC(1)	dnaN(1)	hemD(2)	hisD(1)	purE(1)	sucA(1)	thrA(5)		208	0	0	0	0	0	0	0	0	0	0	0	0	0	0	0
209	209	2275	SRR21374895	1	3	3.X	3	No match	0~2	1	0	1	2007	2006~2010	blood	female	46	S	华南	208	华南	Guangxi		Guangxi	2007.8.24	aroC(1)	dnaN(1)	hemD(1)	hisD(1)	purE(1)	sucA(1)	thrA(5)		209	0	0	0	0	0	0	0	0	0	0	0	0	0	0	0
210	210	2277	SRR21374894	2	3	3.2	3.2.1	3.2.1	0~2	1	0	1	2007	2006~2010	blood	male	32	S	华南	209	华南	Guangxi		Guangxi	2007.5.25	aroC(1)	dnaN(1)	hemD(2)	hisD(1)	purE(1)	sucA(1)	thrA(5)		210	0	0	0	0	0	0	0	0	0	0	0	0	0	0	0
211	211	2279	SRR21374892	1	4	4.3	4.3.1.3	4.3.1.3	6~7	6	1	0	2007	2006~2010	blood	female	18	S	华南	210	华南	Guangxi		Guangxi	2007.9.5	aroC(1)	dnaN(1)	hemD(1)	hisD(1)	purE(1)	sucA(1)	thrA(5)		211	4	0	0	0	1	0	0	0	1	1	0	0	1	0	0
212	212	2292	SRR21374891	2	3	3.2	3.2.1	3.2.1	0~2	1	0	0	2007	2006~2010	blood	female	18	B	华南	211	华南	Guangxi		Guangxi	2007.11.20	aroC(1)	dnaN(1)	hemD(2)	hisD(1)	purE(1)	sucA(1)	thrA(5)		212	0	0	0	0	0	0	0	0	0	0	0	0	0	0	0
213	213	2306	SRR21374890	2	2	2.1	2.1	No match	0~2	1	0	0	2008	2006~2010	blood	male	44	S	华南	212	华南	Guangxi		Guangxi	2008.1.24	aroC(1)	dnaN(1)	hemD(2)	hisD(1)	purE(1)	sucA(1)	thrA(5)		213	0	0	0	0	0	0	0	0	0	0	0	0	0	0	0
214	214	2318	SRR21374889	2	3	3.2	3.2.1	3.2.1	0~2	1	0	0	2008	2006~2010	blood	male	40	S	华南	213	华南	Guangxi		Guangxi	2008.2.18	aroC(1)	dnaN(1)	hemD(2)	hisD(1)	purE(1)	sucA(1)	thrA(5)		214	0	0	0	0	0	0	0	0	0	0	0	0	0	0	0
215	215	2327	SRR21374888	2	2	2.3	2.3.4	2.3.4	0~2	1	0	0	2008	2006~2010	blood	female	40	S	华南	214	华南	Guangxi		Guangxi	2008.4.9	aroC(1)	dnaN(1)	hemD(2)	hisD(1)	purE(1)	sucA(1)	thrA(5)		215	0	0	0	0	0	0	0	0	0	0	0	0	0	0	0
216	216	2332	SRR21374887	2	2	2.3	2.3.4	2.3.4	0~2	2	1	1	2008	2006~2010	blood	male	37	S	华南	215	华南	Guangxi		Guangxi	2008.4.29	aroC(1)	dnaN(1)	hemD(2)	hisD(1)	purE(1)	sucA(1)	thrA(5)		216	1	0	0	1	0	0	0	0	0	0	0	0	0	0	0
217	217	2334	SRR21374886	2	3	3.2	3.2.1	3.2.1	0~2	1	0	1	2008	2006~2010	blood	female	33	S	华南	216	华南	Guangxi		Guangxi	2008.5.1	aroC(1)	dnaN(1)	hemD(2)	hisD(1)	purE(1)	sucA(1)	thrA(5)		217	0	0	0	0	0	0	0	0	0	0	0	0	0	0	0
218	218	2345	SRR21374885	2	2	2.1	2.1.7	2.1.7	0~2	1	0	0	2008	2006~2010	blood	female	24	S	华南	217	华南	Guangxi		Guangxi	2008.5.26	aroC(1)	dnaN(1)	hemD(2)	hisD(1)	purE(1)	sucA(1)	thrA(5)		218	0	0	0	0	0	0	0	0	0	0	0	0	0	0	0
219	219	2346	SRR21374884	2	2	2.1	2.1.7	2.1.7	0~2	1	0	0	2008	2006~2010	blood	female	44	S	华南	218	华南	Guangxi		Guangxi	2008.5.28	aroC(1)	dnaN(1)	hemD(2)	hisD(1)	purE(1)	sucA(1)	thrA(5)		219	0	0	0	0	0	0	0	0	0	0	0	0	0	0	0
220	220	2349	SRR21374883	2	2	2.1	2.1.7	2.1.7	0~2	1	0	0	2008	2006~2010	blood	female	27	S	华南	219	华南	Guangxi		Guangxi	2008.5.29	aroC(1)	dnaN(1)	hemD(2)	hisD(1)	purE(1)	sucA(1)	thrA(5)		220	0	0	0	0	0	0	0	0	0	0	0	0	0	0	0
221	221	2352	SRR21374880	2	2	2.1	2.1.7	2.1.7	0~2	1	0	0	2008	2006~2010	blood	female	5	S	华南	220	华南	Guangxi		Guangxi	2008.6.6	aroC(1)	dnaN(1)	hemD(2)	hisD(1)	purE(1)	sucA(1)	thrA(5)		221	0	0	0	0	0	0	0	0	0	0	0	0	0	0	0
222	222	2367	SRR21375245	2	2	2.1	2.1.7	2.1.7	0~2	1	0	0	2008	2006~2010	blood	female	23	S	华南	221	华南	Guangxi		Guangxi	2008.7.9	aroC(1)	dnaN(1)	hemD(2)	hisD(1)	purE(1)	sucA(1)	thrA(5)		222	0	0	0	0	0	0	0	0	0	0	0	0	0	0	0
223	223	2371	SRR21375244	2	3	3.2	3.2.1	3.2.1	0~2	1	0	0	2008	2006~2010	blood	female	42	S	华南	222	华南	Guangxi		Guangxi	2008.7.24	aroC(1)	dnaN(1)	hemD(2)	hisD(1)	purE(1)	sucA(1)	thrA(5)		223	0	0	0	0	0	0	0	0	0	0	0	0	0	0	0
224	224	2373	SRR21375243	2	2	2.X	2	No match	0~2	1	0	0	2008	2006~2010	blood	unknown	unknown	unknown	华南	223	华南	Guangxi		Guangxi	2008	aroC(1)	dnaN(1)	hemD(2)	hisD(1)	purE(1)	sucA(1)	thrA(5)		224	0	0	0	0	0	0	0	0	0	0	0	0	0	0	0
225	225	2376	SRR21375242	2	3	3.2	3.2.1	3.2.1	3~5	3	1	0	2008	2006~2010	blood	male	2	S	华南	224	华南	Guangxi		Guangxi	2008.11.2	aroC(1)	dnaN(1)	hemD(2)	hisD(1)	purE(1)	sucA(1)	thrA(5)		225	1	0	0	1	0	0	0	0	0	0	0	0	0	0	0
226	226	2385	SRR21375241	2	2	2.3	2.3	No match	0~2	1	0	0	2008	2006~2010	blood	female	23	S	华南	225	华南	Guangxi		Guangxi	2008.9.1	aroC(1)	dnaN(1)	hemD(2)	hisD(1)	purE(1)	sucA(1)	thrA(5)		226	0	0	0	0	0	0	0	0	0	0	0	0	0	0	0
227	227	2389	SRR21375240	2	3	3.2	3.2.1	3.2.1	0~2	1	0	0	2008	2006~2010	blood	male	41	S	华南	226	华南	Guangxi		Guangxi	2008.8.2	aroC(1)	dnaN(1)	hemD(2)	hisD(1)	purE(1)	sucA(1)	thrA(5)		227	0	0	0	0	0	0	0	0	0	0	0	0	0	0	0
228	228	2441	SRR21375239	2	3	3.2	3.2.1	3.2.1	0~2	1	0	0	2009	2006~2010	blood	male	16	S	华南	227	华南	Guangxi		Guangxi	2009.9.2	aroC(1)	dnaN(1)	hemD(2)	hisD(1)	purE(1)	sucA(1)	thrA(5)		228	0	0	0	0	0	0	0	0	0	0	0	0	0	0	0
229	229	2443	SRR21375238	2	3	3.2	3.2.1	3.2.1	0~2	1	0	0	2009	2006~2010	blood	male	23	S	华南	228	华南	Guangxi		Guangxi	2009.9.14	aroC(1)	dnaN(1)	hemD(2)	hisD(1)	purE(1)	sucA(1)	thrA(5)		229	0	0	0	0	0	0	0	0	0	0	0	0	0	0	0
230	230	2444	SRR21375237	2	3	3.2	3.2.1	3.2.1	0~2	1	0	0	2009	2006~2010	blood	female	21	S	华南	229	华南	Guangxi		Guangxi	2009.9.15	aroC(1)	dnaN(1)	hemD(2)	hisD(1)	purE(1)	sucA(1)	thrA(5)		230	0	0	0	0	0	0	0	0	0	0	0	0	0	0	0
231	231	2445	SRR21375235	2	3	3.2	3.2.1	3.2.1	0~2	1	0	0	2009	2006~2010	blood	male	18	S	华南	230	华南	Guangxi		Guangxi	2009.10.11	aroC(1)	dnaN(1)	hemD(2)	hisD(1)	purE(1)	sucA(1)	thrA(5)		231	0	0	0	0	0	0	0	0	0	0	0	0	0	0	0
232	232	2446	SRR21375234	2	3	3.2	3.2.1	3.2.1	0~2	1	0	0	2009	2006~2010	blood	male	11	S	华南	231	华南	Guangxi		Guangxi	2009.10.19	aroC(1)	dnaN(1)	hemD(2)	hisD(1)	purE(1)	sucA(1)	thrA(5)		232	0	0	0	0	0	0	0	0	0	0	0	0	0	0	0
233	233	2447	SRR21375233	2	3	3.2	3.2.1	3.2.1	0~2	1	0	0	2009	2006~2010	blood	male	23	S	华南	232	华南	Guangxi		Guangxi	2009.10.20	aroC(1)	dnaN(1)	hemD(2)	hisD(1)	purE(1)	sucA(1)	thrA(5)		233	0	0	0	0	0	0	0	0	0	0	0	0	0	0	0
234	234	2448	SRR21375232	2	3	3.2	3.2.1	3.2.1	0~2	1	0	0	2009	2006~2010	blood	male	25	S	华南	233	华南	Guangxi		Guangxi	2009.10.21	aroC(1)	dnaN(1)	hemD(2)	hisD(1)	purE(1)	sucA(1)	thrA(5)		234	0	0	0	0	0	0	0	0	0	0	0	0	0	0	0
235	235	2449	SRR21375231	2	3	3.2	3.2.1	3.2.1	0~2	1	0	0	2009	2006~2010	blood	female	35	S	华南	234	华南	Guangxi		Guangxi	unknown	aroC(1)	dnaN(1)	hemD(2)	hisD(1)	purE(1)	sucA(1)	thrA(5)		235	0	0	0	0	0	0	0	0	0	0	0	0	0	0	0
236	236	2458	SRR21375230	2	3	3.2	3.2.1	3.2.1	0~2	1	0	0	2009	2006~2010	blood	male	54	S	华南	235	华南	Guangxi		Guangxi	2009.8.22	aroC(1)	dnaN(1)	hemD(2)	hisD(1)	purE(1)	sucA(1)	thrA(5)		236	0	0	0	0	0	0	0	0	0	0	0	0	0	0	0
237	237	2459	SRR21375229	2	3	3.2	3.2.1	3.2.1	0~2	1	0	0	2009	2006~2010	blood	female	11	S	华南	236	华南	Guangxi		Guangxi	2009.10.12	aroC(1)	dnaN(1)	hemD(2)	hisD(1)	purE(1)	sucA(1)	thrA(5)		237	0	0	0	0	0	0	0	0	0	0	0	0	0	0	0
238	238	2460	SRR21375228	2	3	3.2	3.2.1	3.2.1	0~2	1	0	0	2009	2006~2010	blood	male	15	S	华南	237	华南	Guangxi		Guangxi	2009.8.18	aroC(1)	dnaN(1)	hemD(2)	hisD(1)	purE(1)	sucA(1)	thrA(5)		238	0	0	0	0	0	0	0	0	0	0	0	0	0	0	0
239	239	2462	SRR21375227	2	3	3.2	3.2.1	3.2.1	0~2	1	0	0	2009	2006~2010	blood	female	54	S	华南	238	华南	Guangxi		Guangxi	2009.8.19	aroC(1)	dnaN(1)	hemD(2)	hisD(1)	purE(1)	sucA(1)	thrA(5)		239	0	0	0	0	0	0	0	0	0	0	0	0	0	0	0
240	240	2463	SRR21375226	2	3	3.2	3.2.1	3.2.1	0~2	1	0	0	2009	2006~2010	blood	male	26	S	华南	239	华南	Guangxi		Guangxi	2009.9.3	aroC(1)	dnaN(1)	hemD(2)	hisD(1)	purE(1)	sucA(1)	thrA(5)		240	0	0	0	0	0	0	0	0	0	0	0	0	0	0	0
241.2	241--2	2465	SRR21375224	2	3	3.2	3.2.1	3.2.1	0~2	1	0	0	2009	2006~2010	blood	male	56	S	华南	240	华南	Guangxi		Guangxi	2009.9.19	aroC(1)	dnaN(1)	hemD(2)	hisD(1)	purE(1)	sucA(1)	thrA(5)		241	0	0	0	0	0	0	0	0	0	0	0	0	0	0	0
242	242	2466	SRR21375223	2	3	3.2	3.2.1	3.2.1	0~2	1	0	0	2009	2006~2010	blood	female	34	S	华南	241--2	华南	Guangxi		Guangxi	2009.9.26	aroC(1)	dnaN(1)	hemD(2)	hisD(1)	purE(1)	sucA(1)	thrA(5)		242	0	0	0	0	0	0	0	0	0	0	0	0	0	0	0
243	243	2467	SRR21375222	2	3	3.2	3.2.1	3.2.1	0~2	1	0	0	2009	2006~2010	blood	male	55	S	华南	242	华南	Guangxi		Guangxi	2009.9.30	aroC(1)	dnaN(1)	hemD(2)	hisD(1)	purE(1)	sucA(1)	thrA(5)		243	0	0	0	0	0	0	0	0	0	0	0	0	0	0	0
244	244	2468	SRR21375221	2	3	3.2	3.2.1	3.2.1	0~2	1	0	0	2009	2006~2010	blood	male	16	S	华南	243	华南	Guangxi		Guangxi	2009.11.1	aroC(1)	dnaN(1)	hemD(2)	hisD(1)	purE(1)	sucA(1)	thrA(5)		244	0	0	0	0	0	0	0	0	0	0	0	0	0	0	0
245	245	2471	SRR21375220	2	3	3.2	3.2.1	3.2.1	0~2	1	0	0	2009	2006~2010	blood	male	45	S	华南	244	华南	Guangxi		Guangxi	2009.12.1	aroC(1)	dnaN(1)	hemD(2)	hisD(1)	purE(1)	sucA(1)	thrA(5)		245	0	0	0	0	0	0	0	0	0	0	0	0	0	0	0
246	246	2473	SRR21375219	2	3	3.2	3.2.1	3.2.1	0~2	1	0	0	2009	2006~2010	blood	female	14	S	华南	245	华南	Guangxi		Guangxi	2009.12.24	aroC(1)	dnaN(1)	hemD(2)	hisD(1)	purE(1)	sucA(1)	thrA(5)		246	0	0	0	0	0	0	0	0	0	0	0	0	0	0	0
247	247	2474	SRR21375218	2	3	3.2	3.2.1	3.2.1	0~2	1	0	0	2010	2006~2010	blood	male	50	S	华南	246	华南	Guangxi		Guangxi	2009.12.31	aroC(1)	dnaN(1)	hemD(2)	hisD(1)	purE(1)	sucA(1)	thrA(5)		247	0	0	0	0	0	0	0	0	0	0	0	0	0	0	0
248	248	2475	SRR21375217	2	3	3.2	3.2.1	3.2.1	0~2	1	0	0	2010	2006~2010	blood	male	36	S	华南	247	华南	Guangxi		Guangxi	2010.1.2	aroC(1)	dnaN(1)	hemD(2)	hisD(1)	purE(1)	sucA(1)	thrA(5)		248	0	0	0	0	0	0	0	0	0	0	0	0	0	0	0
249	249	2476	SRR21375216	2	3	3.2	3.2.1	3.2.1	0~2	1	0	0	2010	2006~2010	blood	female	15	S	华南	248	华南	Guangxi		Guangxi	2010.1.14	aroC(1)	dnaN(1)	hemD(2)	hisD(1)	purE(1)	sucA(1)	thrA(5)		249	0	0	0	0	0	0	0	0	0	0	0	0	0	0	0
250	250	2477	SRR21375215	2	3	3.2	3.2.1	3.2.1	0~2	1	0	0	2010	2006~2010	blood	male	15	S	华南	249	华南	Guangxi		Guangxi	2010.1.13	aroC(1)	dnaN(1)	hemD(2)	hisD(1)	purE(1)	sucA(1)	thrA(5)		250	0	0	0	0	0	0	0	0	0	0	0	0	0	0	0
252	252	2479	SRR21375213	2	3	3.2	3.2.1	3.2.1	0~2	1	0	0	2010	2006~2010	blood	female	36	S	华南	250	华南	Guangxi		Guangxi	2010.1.23	aroC(1)	dnaN(1)	hemD(2)	hisD(1)	purE(1)	sucA(1)	thrA(5)		252	0	0	0	0	0	0	0	0	0	0	0	0	0	0	0
253	253	2480	SRR21375212	2	3	3.2	3.2.1	3.2.1	0~2	1	0	0	2010	2006~2010	blood	female	21	S	华南	252	华南	Guangxi		Guangxi	2010.1.24	aroC(1)	dnaN(1)	hemD(2)	hisD(1)	purE(1)	sucA(1)	thrA(5)		253	0	0	0	0	0	0	0	0	0	0	0	0	0	0	0
254	254	2481	SRR21375211	2	3	3.2	3.2.1	3.2.1	0~2	1	0	0	2010	2006~2010	blood	male	55	S	华南	253	华南	Guangxi		Guangxi	2010.1.23	aroC(1)	dnaN(1)	hemD(2)	hisD(1)	purE(1)	sucA(1)	thrA(5)		254	0	0	0	0	0	0	0	0	0	0	0	0	0	0	0
255	255	2483	SRR21375210	2	3	3.2	3.2.1	3.2.1	0~2	1	0	0	2010	2006~2010	blood	female	34	S	华南	254	华南	Guangxi		Guangxi	2010.2.6	aroC(1)	dnaN(1)	hemD(2)	hisD(1)	purE(1)	sucA(1)	thrA(5)		255	0	0	0	0	0	0	0	0	0	0	0	0	0	0	0
256	256	2484	SRR21375209	2	3	3.2	3.2.1	3.2.1	0~2	1	0	0	2010	2006~2010	blood	male	24	S	华南	255	华南	Guangxi		Guangxi	2010.2.14	aroC(1)	dnaN(1)	hemD(2)	hisD(1)	purE(1)	sucA(1)	thrA(5)		256	0	0	0	0	0	0	0	0	0	0	0	0	0	0	0
257	257	2485	SRR21375208	2	3	3.2	3.2.1	3.2.1	0~2	1	0	0	2010	2006~2010	blood	male	45	S	华南	256	华南	Guangxi		Guangxi	2010.2.15	aroC(1)	dnaN(1)	hemD(2)	hisD(1)	purE(1)	sucA(1)	thrA(5)		257	0	0	0	0	0	0	0	0	0	0	0	0	0	0	0
258	258	2486	SRR21375207	2	3	3.2	3.2.1	3.2.1	0~2	1	0	0	2010	2006~2010	blood	female	25	S	华南	257	华南	Guangxi		Guangxi	2010.2.18	aroC(1)	dnaN(1)	hemD(2)	hisD(1)	purE(1)	sucA(1)	thrA(5)		258	0	0	0	0	0	0	0	0	0	0	0	0	0	0	0
260	260	2545	SRR21375206	2	0	0.X	0	No match	6~7	6	1	0	2011	2011~2015	blood	female	8	S	华南	258	华南	Guangxi		Guangxi	2011.9.15	aroC(1)	dnaN(1)	hemD(2)	hisD(1)	purE(1)	sucA(1)	thrA(5)		260	5	0	0	0	1	0	0	0	1	1	0	0	1	0	0
261	261	2548	SRR21375205	2	3	3.0	3.0.1	3.0.1	6~7	6	1	1	2012	2011~2015	blood	female	27	S	华南	260	华南	Guangxi		Guangxi	2012.7.5	aroC(1)	dnaN(1)	hemD(2)	hisD(1)	purE(1)	sucA(1)	thrA(5)		261	4	0	0	0	1	0	0	0	1	1	0	0	1	0	0
262	262	2549	SRR21375204	2	3	3.0	3.0.1	3.0.1	0~2	1	0	1	2012	2011~2015	blood	female	36	S	华南	261	华南	Guangxi		Guangxi	2012.8.1	aroC(1)	dnaN(1)	hemD(2)	hisD(1)	purE(1)	sucA(1)	thrA(5)		262	0	0	0	0	0	0	0	0	0	0	0	0	0	0	0
263	263	2550	SRR21375202	2	3	3.2	3.2.1	3.2.1	0~2	1	0	0	2012	2011~2015	blood	female	9	S	华南	262	华南	Guangxi		Guangxi	2012.8.20	aroC(1)	dnaN(1)	hemD(2)	hisD(1)	purE(1)	sucA(1)	thrA(5)		263	0	0	0	0	0	0	0	0	0	0	0	0	0	0	0
264	264	2551	SRR21375201	2	3	3.2	3.2.1	3.2.1	0~2	1	0	0	2012	2011~2015	blood	male	9	S	华南	263	华南	Guangxi		Guangxi	2012.9.3	aroC(1)	dnaN(1)	hemD(2)	hisD(1)	purE(1)	sucA(1)	thrA(5)		264	0	0	0	0	0	0	0	0	0	0	0	0	0	0	0
266	266	2553	SRR21375200	2	3	3.2	3.2.1	3.2.1	0~2	1	0	0	2012	2011~2015	blood	female	11	S	华南	264	华南	Guangxi		Guangxi	2012.8.21	aroC(1)	dnaN(1)	hemD(2)	hisD(1)	purE(1)	sucA(1)	thrA(5)		266	0	0	0	0	0	0	0	0	0	0	0	0	0	0	0
267	267	2554	SRR21375199	2	3	3.2	3.2.1	3.2.1	0~2	1	0	0	2012	2011~2015	blood	female	8	S	华南	266	华南	Guangxi		Guangxi	2012.9.3	aroC(1)	dnaN(1)	hemD(2)	hisD(1)	purE(1)	sucA(1)	thrA(5)		267	0	0	0	0	0	0	0	0	0	0	0	0	0	0	0
268	268	2555	SRR21375198	2	3	3.2	3.2.1	3.2.1	0~2	1	0	0	2012	2011~2015	blood	female	7	S	华南	267	华南	Guangxi		Guangxi	2012.8.31	aroC(1)	dnaN(1)	hemD(2)	hisD(1)	purE(1)	sucA(1)	thrA(5)		268	0	0	0	0	0	0	0	0	0	0	0	0	0	0	0
271	271	2561	SRR21375197	2	3	3.2	3.2.1	3.2.1	0~2	1	0	1	2013	2011~2015	blood	male	15	B	华南	268	华南	Guangxi		Guangxi	2013.7.3	aroC(1)	dnaN(1)	hemD(2)	hisD(1)	purE(1)	sucA(1)	thrA(5)		271	0	0	0	0	0	0	0	0	0	0	0	0	0	0	0
272	272	2562	SRR21375196	2	3	3.2	3.2.1	3.2.1	0~2	1	0	1	2013	2011~2015	blood	male	8	B	华南	271	华南	Guangxi		Guangxi	2013.7.9	aroC(1)	dnaN(1)	hemD(2)	hisD(1)	purE(1)	sucA(1)	thrA(5)		272	0	0	0	0	0	0	0	0	0	0	0	0	0	0	0
273	273	2580	SRR21375195	2	3	3.2	3.2.1	3.2.1	0~2	1	0	1	2013	2011~2015	blood	male	4	B	华南	272	华南	Guangxi		Guangxi	2013.7.20	aroC(1)	dnaN(1)	hemD(2)	hisD(1)	purE(1)	sucA(1)	thrA(5)		273	0	0	0	0	0	0	0	0	0	0	0	0	0	0	0
274	274	SH09G022	SRR21375194	UnknownST2	3	3.2	3.2.1	3.2.1	0~2	1	0	0	2009	2006~2010	feces	male	46	unknown	华东	273	华南	Guangxi		Shanghai	unknown	aroC(1)	dnaN(1)	hemD(2)	NaN	purE(1)	sucA(1)	thrA(5)		274	0	0	0	0	0	0	0	0	0	0	0	0	0	0	0
275	275	SH10G480	SRR21375193	1	4	4.1	4.1	No match	0~2	1	0	0	2010	2006~2010	blood	male	65	unknown	华东	274	华东	Shanghai		Shanghai	unknown	aroC(1)	dnaN(1)	hemD(1)	hisD(1)	purE(1)	sucA(1)	thrA(5)		275	0	0	0	0	0	0	0	0	0	0	0	0	0	0	0
276	276	SH10G481	SRR21375191	2	2	2.1	2.1.7	2.1.7	0~2	1	0	1	2010	2006~2010	blood	female	57	unknown	华东	275	华东	Shanghai		Shanghai	unknown	aroC(1)	dnaN(1)	hemD(2)	hisD(1)	purE(1)	sucA(1)	thrA(5)		276	0	0	0	0	0	0	0	0	0	0	0	0	0	0	0
277	277	SH10G553	SRR21375190	2	2	2.1	2.1.7	2.1.7	0~2	1	1	0	2010	2006~2010	blood	female	3	unknown	华东	276	华东	Shanghai		Shanghai	unknown	aroC(1)	dnaN(1)	hemD(2)	hisD(1)	purE(1)	sucA(1)	thrA(5)		277	1	0	0	0	0	0	1	0	0	0	0	0	0	0	0
278	278	SH10G677	SRR21375049	1	4	4.3	4.3.1	4.3.1	0~2	1	0	1	2010	2006~2010	blood	male	49	unknown	华东	277	华东	Shanghai		Shanghai	unknown	aroC(1)	dnaN(1)	hemD(1)	hisD(1)	purE(1)	sucA(1)	thrA(5)		278	0	0	0	0	0	0	0	0	0	0	0	0	0	0	0
279	279	SH11G1340	SRR21375048	2	2	2.3	2.3.4	2.3.4	0~2	1	1	0	2011	2011~2015	feces	male	41	unknown	华东	278	华东	Shanghai		Shanghai	unknown	aroC(1)	dnaN(1)	hemD(2)	hisD(1)	purE(1)	sucA(1)	thrA(5)		279	1	0	0	1	0	0	0	0	0	0	0	0	0	0	0
280	280	SH12G342	SRR21375047	2	2	2.1	2.1	No match	0~2	1	0	0	2012	2011~2015	feces	male	23	unknown	华东	279	华东	Shanghai		Shanghai	unknown	aroC(1)	dnaN(1)	hemD(2)	hisD(1)	purE(1)	sucA(1)	thrA(5)		280	0	0	0	0	0	0	0	0	0	0	0	0	0	0	0
281	281	SH12G654	SRR21375046	1	4	4.3	4.3.1.2	4.3.1.2	0~2	1	0	1	2012	2011~2015	blood	female	19	unknown	华东	280	华东	Shanghai		Shanghai	unknown	aroC(1)	dnaN(1)	hemD(1)	hisD(1)	purE(1)	sucA(1)	thrA(5)		281	0	0	0	0	0	0	0	0	0	0	0	0	0	0	0
282	282	SH13G741	SRR21375045	2	3	3.1	3.1.2	3.1.2	0~2	1	0	1	2013	2011~2015	blood	male	26	unknown	华东	281	华东	Shanghai		Shanghai	unknown	aroC(1)	dnaN(1)	hemD(2)	hisD(1)	purE(1)	sucA(1)	thrA(5)		282	0	0	0	0	0	0	0	0	0	0	0	0	0	0	0
283	283	SH13G1228	SRR21375044	1	4	4.3	4.3.1.2	4.3.1.2	0~2	1	0	1	2013	2011~2015	feces	male	24	unknown	华东	282	华东	Shanghai		Shanghai	unknown	aroC(1)	dnaN(1)	hemD(1)	hisD(1)	purE(1)	sucA(1)	thrA(5)		283	0	0	0	0	0	0	0	0	0	0	0	0	0	0	0
284	284	SH13G1847	SRR21375043	1	4	4.3	4.3.1.2	4.3.1.2	0~2	1	0	1	2013	2011~2015	blood	male	45	unknown	华东	283	华东	Shanghai		Shanghai	unknown	aroC(1)	dnaN(1)	hemD(1)	hisD(1)	purE(1)	sucA(1)	thrA(5)		284	0	0	0	0	0	0	0	0	0	0	0	0	0	0	0
285	285	SH14G645	SRR21375042	2	3	3.0	3.0.1	3.0.1	0~2	1	0	1	2014	2011~2015	blood	female	31	unknown	华东	284	华东	Shanghai		Shanghai	unknown	aroC(1)	dnaN(1)	hemD(2)	hisD(1)	purE(1)	sucA(1)	thrA(5)		285	0	0	0	0	0	0	0	0	0	0	0	0	0	0	0
286	286	SH14G1160	SRR21375040	2	0	0.0	0.0.2	0.0.2	0~2	1	1	0	2014	2011~2015	blood	male	9 month	unknown	华东	285	华东	Shanghai		Shanghai	unknown	aroC(1)	dnaN(1)	hemD(2)	hisD(1)	purE(1)	sucA(1)	thrA(5)		286	1	0	0	0	0	0	1	0	0	0	0	0	0	0	0
287	287	SH15G1893	SRR21375039	1	4	4.3	4.3.1	4.3.1	6~7	6	1	0	2010	2006~2010	blood	female	8	unknown	西北	286	华东	Shanghai		Xinjiang	unknown	aroC(1)	dnaN(1)	hemD(1)	hisD(1)	purE(1)	sucA(1)	thrA(5)		287	4	0	0	0	1	0	0	0	1	1	0	0	1	0	0
288	288	SH15G1957	SRR21375038	1	4	4.3	4.3.1	4.3.1	0~2	1	0	0	2014	2011~2015	blood	male	25	unknown	西北	287	西北	Xinjiang		Xinjiang	unknown	aroC(1)	dnaN(1)	hemD(1)	hisD(1)	purE(1)	sucA(1)	thrA(5)		288	0	0	0	0	0	0	0	0	0	0	0	0	0	0	0
289	289	SH15G1969	SRR21375037	1	4	4.3	4.3.1	4.3.1	0~2	1	0	0	2015	2011~2015	feces	female	50	unknown	西北	288	西北	Xinjiang		Xinjiang	unknown	aroC(1)	dnaN(1)	hemD(1)	hisD(1)	purE(1)	sucA(1)	thrA(5)		289	0	0	0	0	0	0	0	0	0	0	0	0	0	0	0
290	290	SH15G1971	SRR21375036	1	4	4.3	4.3.1	4.3.1	0~2	1	0	0	2015	2011~2015	feces	female	16	unknown	西北	289	西北	Xinjiang		Xinjiang	unknown	aroC(1)	dnaN(1)	hemD(1)	hisD(1)	purE(1)	sucA(1)	thrA(5)		290	0	0	0	0	0	0	0	0	0	0	0	0	0	0	0
291	291	SH15G1972	SRR21375035	1	4	4.3	4.3.1	4.3.1	0~2	1	0	0	2015	2011~2015	feces	female	8	unknown	西北	290	西北	Xinjiang		Xinjiang	unknown	aroC(1)	dnaN(1)	hemD(1)	hisD(1)	purE(1)	sucA(1)	thrA(5)		291	0	0	0	0	0	0	0	0	0	0	0	0	0	0	0
292	292	SH15G1973	SRR21375034	1	4	4.3	4.3.1	4.3.1	0~2	1	0	0	2015	2011~2015	feces	female	17	unknown	西北	291	西北	Xinjiang		Xinjiang	unknown	aroC(1)	dnaN(1)	hemD(1)	hisD(1)	purE(1)	sucA(1)	thrA(5)		292	0	0	0	0	0	0	0	0	0	0	0	0	0	0	0
293	293	SH15G1975	SRR21375033	1	4	4.3	4.3.1	4.3.1	0~2	1	0	0	2015	2011~2015	blood	female	18	unknown	西北	292	西北	Xinjiang		Xinjiang	unknown	aroC(1)	dnaN(1)	hemD(1)	hisD(1)	purE(1)	sucA(1)	thrA(5)		293	0	0	0	0	0	0	0	0	0	0	0	0	0	0	0
294	294	SH15G1976	SRR21375032	1	4	4.3	4.3.1	4.3.1	0~2	1	0	0	2015	2011~2015	blood	female	12	unknown	西北	293	西北	Xinjiang		Xinjiang	unknown	aroC(1)	dnaN(1)	hemD(1)	hisD(1)	purE(1)	sucA(1)	thrA(5)		294	0	0	0	0	0	0	0	0	0	0	0	0	0	0	0
295	295	SH15G1977	SRR21375031	1	4	4.3	4.3.1	4.3.1	0~2	1	0	0	2015	2011~2015	blood	female	2	unknown	西北	294	西北	Xinjiang		Xinjiang	unknown	aroC(1)	dnaN(1)	hemD(1)	hisD(1)	purE(1)	sucA(1)	thrA(5)		295	0	0	0	0	0	0	0	0	0	0	0	0	0	0	0
296	296	SH15G1979	SRR21375029	1	4	4.3	4.3.1	4.3.1	0~2	1	0	0	2015	2011~2015	blood	female	17	unknown	西北	295	西北	Xinjiang		Xinjiang	unknown	aroC(1)	dnaN(1)	hemD(1)	hisD(1)	purE(1)	sucA(1)	thrA(5)		296	0	0	0	0	0	0	0	0	0	0	0	0	0	0	0
297	297	SH15G1980	SRR21375028	1	4	4.3	4.3.1	4.3.1	0~2	1	0	0	2015	2011~2015	blood	male	40	unknown	西北	296	西北	Xinjiang		Xinjiang	unknown	aroC(1)	dnaN(1)	hemD(1)	hisD(1)	purE(1)	sucA(1)	thrA(5)		297	0	0	0	0	0	0	0	0	0	0	0	0	0	0	0
298	298	SH15G1981	SRR21375027	1	4	4.3	4.3.1	4.3.1	0~2	1	0	0	2015	2011~2015	blood	female	17	unknown	西北	297	西北	Xinjiang		Xinjiang	unknown	aroC(1)	dnaN(1)	hemD(1)	hisD(1)	purE(1)	sucA(1)	thrA(5)		298	0	0	0	0	0	0	0	0	0	0	0	0	0	0	0
299	299	SH15G1982	SRR21375026	1	4	4.3	4.3.1	4.3.1	0~2	1	0	0	2015	2011~2015	blood	female	17	unknown	西北	298	西北	Xinjiang		Xinjiang	unknown	aroC(1)	dnaN(1)	hemD(1)	hisD(1)	purE(1)	sucA(1)	thrA(5)		299	0	0	0	0	0	0	0	0	0	0	0	0	0	0	0
300	300	SH15G1983	SRR21375025	1	4	4.3	4.3.1	4.3.1	0~2	1	0	0	2015	2011~2015	feces	female	17	unknown	西北	299	西北	Xinjiang		Xinjiang	unknown	aroC(1)	dnaN(1)	hemD(1)	hisD(1)	purE(1)	sucA(1)	thrA(5)		300	0	0	0	0	0	0	0	0	0	0	0	0	0	0	0
301	301	SH15G1984	SRR21375024	1	4	4.3	4.3.1	4.3.1	0~2	1	0	0	2015	2011~2015	blood	female	18	unknown	西北	300	西北	Xinjiang		Xinjiang	unknown	aroC(1)	dnaN(1)	hemD(1)	hisD(1)	purE(1)	sucA(1)	thrA(5)		301	0	0	0	0	0	0	0	0	0	0	0	0	0	0	0
302	302	SH15G1985	SRR21375023	1	4	4.3	4.3.1	4.3.1	0~2	1	0	0	2015	2011~2015	blood	female	17	unknown	西北	301	西北	Xinjiang		Xinjiang	unknown	aroC(1)	dnaN(1)	hemD(1)	hisD(1)	purE(1)	sucA(1)	thrA(5)		302	0	0	0	0	0	0	0	0	0	0	0	0	0	0	0
303	303	SH15G1986	SRR21375022	1	4	4.3	4.3.1	4.3.1	0~2	1	0	0	2015	2011~2015	blood	male	30	unknown	西北	302	西北	Xinjiang		Xinjiang	unknown	aroC(1)	dnaN(1)	hemD(1)	hisD(1)	purE(1)	sucA(1)	thrA(5)		303	0	0	0	0	0	0	0	0	0	0	0	0	0	0	0
304	304	SH15G1987	SRR21374879	2	3	3.0	3.0.1	3.0.1	0~2	1	0	0	2015	2011~2015	blood	male	24	unknown	西北	303	西北	Xinjiang		Xinjiang	unknown	aroC(1)	dnaN(1)	hemD(2)	hisD(1)	purE(1)	sucA(1)	thrA(5)		304	0	0	0	0	0	0	0	0	0	0	0	0	0	0	0
305	305	SH15G1988	SRR21374878	1	4	4.3	4.3.1	4.3.1	0~2	1	0	0	2015	2011~2015	blood	male	8	unknown	西北	304	西北	Xinjiang		Xinjiang	unknown	aroC(1)	dnaN(1)	hemD(1)	hisD(1)	purE(1)	sucA(1)	thrA(5)		305	0	0	0	0	0	0	0	0	0	0	0	0	0	0	0
306	306	SH15G2089	SRR21374876	1	4	4.3	4.3.1	4.3.1	0~2	1	0	0	2015	2011~2015	blood	female	51	unknown	西北	305	西北	Xinjiang		Xinjiang	unknown	aroC(1)	dnaN(1)	hemD(1)	hisD(1)	purE(1)	sucA(1)	thrA(5)		306	0	0	0	0	0	0	0	0	0	0	0	0	0	0	0
307	307	SH15G2090	SRR21374875	1	4	4.3	4.3.1	4.3.1	0~2	1	0	0	2015	2011~2015	blood	female	2	unknown	西北	306	西北	Xinjiang		Xinjiang	unknown	aroC(1)	dnaN(1)	hemD(1)	hisD(1)	purE(1)	sucA(1)	thrA(5)		307	0	0	0	0	0	0	0	0	0	0	0	0	0	0	0
308	308	SH15G2091	SRR21374874	1	4	4.3	4.3.1	4.3.1	0~2	1	0	0	2015	2011~2015	blood	female	34	unknown	西北	307	西北	Xinjiang		Xinjiang	unknown	aroC(1)	dnaN(1)	hemD(1)	hisD(1)	purE(1)	sucA(1)	thrA(5)		308	0	0	0	0	0	0	0	0	0	0	0	0	0	0	0
309	309	SH15G2092	SRR21374873	1	4	4.3	4.3.1	4.3.1	0~2	1	0	0	2015	2011~2015	blood	female	17	unknown	西北	308	西北	Xinjiang		Xinjiang	unknown	aroC(1)	dnaN(1)	hemD(1)	hisD(1)	purE(1)	sucA(1)	thrA(5)		309	0	0	0	0	0	0	0	0	0	0	0	0	0	0	0
310	310	SH15G2093	SRR21374872	2	3	3.0	3.0.1	3.0.1	0~2	1	0	0	2015	2011~2015	blood	female	56	unknown	西北	309	西北	Xinjiang		Xinjiang	unknown	aroC(1)	dnaN(1)	hemD(2)	hisD(1)	purE(1)	sucA(1)	thrA(5)		310	0	0	0	0	0	0	0	0	0	0	0	0	0	0	0
311	311	SH15G2094	SRR21374871	1	4	4.3	4.3.1	4.3.1	0~2	1	0	0	2015	2011~2015	blood	female	15	unknown	西北	310	西北	Xinjiang		Xinjiang	unknown	aroC(1)	dnaN(1)	hemD(1)	hisD(1)	purE(1)	sucA(1)	thrA(5)		311	0	0	0	0	0	0	0	0	0	0	0	0	0	0	0
312	312	SH15G2095	SRR21374870	2	2	2.2	2.2	No match	0~2	1	0	0	2015	2011~2015	blood	female	19	unknown	西北	311	西北	Xinjiang		Xinjiang	unknown	aroC(1)	dnaN(1)	hemD(2)	hisD(1)	purE(1)	sucA(1)	thrA(5)		312	0	0	0	0	0	0	0	0	0	0	0	0	0	0	0
313	313	SH15G2096	SRR21374869	2	2	2.2	2.2	No match	0~2	1	0	0	2015	2011~2015	blood	female	40	unknown	西北	312	西北	Xinjiang		Xinjiang	unknown	aroC(1)	dnaN(1)	hemD(2)	hisD(1)	purE(1)	sucA(1)	thrA(5)		313	0	0	0	0	0	0	0	0	0	0	0	0	0	0	0
314	314	SH15G2097	SRR21374868	2	2	2.2	2.2	No match	0~2	1	0	0	2015	2011~2015	blood	male	28	unknown	西北	313	西北	Xinjiang		Xinjiang	unknown	aroC(1)	dnaN(1)	hemD(2)	hisD(1)	purE(1)	sucA(1)	thrA(5)		314	0	0	0	0	0	0	0	0	0	0	0	0	0	0	0
315	315	SH15G2098	SRR21374867	1	4	4.3	4.3.1	4.3.1	0~2	1	0	0	2015	2011~2015	feces	female	17	unknown	西北	314	西北	Xinjiang		Xinjiang	unknown	aroC(1)	dnaN(1)	hemD(1)	hisD(1)	purE(1)	sucA(1)	thrA(5)		315	0	0	0	0	0	0	0	0	0	0	0	0	0	0	0
316	316	SH15G2100	SRR21374865	1	4	4.3	4.3.1	4.3.1	0~2	1	0	0	2015	2011~2015	blood	female	1	unknown	西北	315	西北	Xinjiang		Xinjiang	unknown	aroC(1)	dnaN(1)	hemD(1)	hisD(1)	purE(1)	sucA(1)	thrA(5)		316	0	0	0	0	0	0	0	0	0	0	0	0	0	0	0
317	317	SH15G2101	SRR21374864	1	4	4.3	4.3.1	4.3.1	0~2	1	0	0	2015	2011~2015	blood	female	10	unknown	西北	316	西北	Xinjiang		Xinjiang	unknown	aroC(1)	dnaN(1)	hemD(1)	hisD(1)	purE(1)	sucA(1)	thrA(5)		317	0	0	0	0	0	0	0	0	0	0	0	0	0	0	0
318	318	SH15G2102	SRR21374863	1	4	4.3	4.3.1	4.3.1	0~2	1	0	0	2015	2011~2015	blood	female	33	unknown	西北	317	西北	Xinjiang		Xinjiang	unknown	aroC(1)	dnaN(1)	hemD(1)	hisD(1)	purE(1)	sucA(1)	thrA(5)		318	0	0	0	0	0	0	0	0	0	0	0	0	0	0	0
319	319	SH15G2103	SRR21374862	1	4	4.3	4.3.1	4.3.1	0~2	1	0	0	2015	2011~2015	blood	male	3	unknown	西北	318	西北	Xinjiang		Xinjiang	unknown	aroC(1)	dnaN(1)	hemD(1)	hisD(1)	purE(1)	sucA(1)	thrA(5)		319	0	0	0	0	0	0	0	0	0	0	0	0	0	0	0
320	320	SH15G2390	SRR21374861	2	2	2.X	2	No match	0~2	1	0	0	2014	2011~2015	blood	female	10 month	unknown	西南	319	西北	Xinjiang		Chongqing	unknown	aroC(1)	dnaN(1)	hemD(2)	hisD(1)	purE(1)	sucA(1)	thrA(5)		320	0	0	0	0	0	0	0	0	0	0	0	0	0	0	0
321	321	SH15G2394	SRR21374860	2	2	2.X	2	No match	0~2	1	0	0	2014	2011~2015	blood	male	3	unknown	西南	320	西南	Chongqing		Chongqing	unknown	aroC(1)	dnaN(1)	hemD(2)	hisD(1)	purE(1)	sucA(1)	thrA(5)		321	0	0	0	0	0	0	0	0	0	0	0	0	0	0	0
322	322	SH15G2407	SRR21374859	2	2	2.X	2	No match	0~2	1	0	0	2014	2011~2015	blood	male	3	unknown	西南	321	西南	Chongqing		Chongqing	unknown	aroC(1)	dnaN(1)	hemD(2)	hisD(1)	purE(1)	sucA(1)	thrA(5)		322	0	0	0	0	0	0	0	0	0	0	0	0	0	0	0
323	323	SH15G2416	SRR21374858	2	2	2.1	2.1	No match	0~2	1	0	1	2014	2011~2015	marrow	male	9	unknown	西南	322	西南	Chongqing		Chongqing	unknown	aroC(1)	dnaN(1)	hemD(2)	hisD(1)	purE(1)	sucA(1)	thrA(5)		323	0	0	0	0	0	0	0	0	0	0	0	0	0	0	0
324	324	SH15G2428	SRR21374857	2	2	2.1	2.1	No match	0~2	1	0	0	2014	2011~2015	feces	male	7	unknown	西南	323	西南	Chongqing		Chongqing	unknown	aroC(1)	dnaN(1)	hemD(2)	hisD(1)	purE(1)	sucA(1)	thrA(5)		324	0	0	0	0	0	0	0	0	0	0	0	0	0	0	0
325	325	SH16G2183	SRR21374856	1	3	3.X	3	No match	0~2	1	0	0	2016	2016~2020	blood	male	2	unknown	西南	324	西南	Chongqing		Chongqing	unknown	aroC(1)	dnaN(1)	hemD(1)	hisD(1)	purE(1)	sucA(1)	thrA(5)		325	0	0	0	0	0	0	0	0	0	0	0	0	0	0	0
326	326	SH16G3415	SRR21374853	2	0	0.X	0	No match	0~2	1	1	0	2010	2006~2010	feces	female	32	unknown	华南	325	西南	Chongqing		Guangxi	unknown	aroC(1)	dnaN(1)	hemD(2)	hisD(1)	purE(1)	sucA(1)	thrA(5)		326	1	0	0	0	0	0	0	0	0	0	0	0	0	0	0
327	327	SH16G5013	SRR21374852	1	4	4.3	4.3.1	4.3.1	0~2	1	0	0	2016	2016~2020	blood	female	52	unknown	西北	326	华南	Guangxi		Xinjiang	unknown	aroC(1)	dnaN(1)	hemD(1)	hisD(1)	purE(1)	sucA(1)	thrA(5)		327	0	0	0	0	0	0	0	0	0	0	0	0	0	0	0
328	328	SH16G5014	SRR21375189	1	4	4.3	4.3.1	4.3.1	0~2	1	0	0	2016	2016~2020	blood	male	66	unknown	西北	327	西北	Xinjiang		Xinjiang	unknown	aroC(1)	dnaN(1)	hemD(1)	hisD(1)	purE(1)	sucA(1)	thrA(5)		328	0	0	0	0	0	0	0	0	0	0	0	0	0	0	0
329	329	SH16G5016	SRR21375188	1	4	4.3	4.3.1	4.3.1	0~2	1	0	0	2016	2016~2020	blood	female	19	unknown	西北	328	西北	Xinjiang		Xinjiang	unknown	aroC(1)	dnaN(1)	hemD(1)	hisD(1)	purE(1)	sucA(1)	thrA(5)		329	0	0	0	0	0	0	0	0	0	0	0	0	0	0	0
330	330	SH16G5017	SRR21375187	1	4	4.3	4.3.1	4.3.1	0~2	1	0	0	2016	2016~2020	blood	female	37	unknown	西北	329	西北	Xinjiang		Xinjiang	unknown	aroC(1)	dnaN(1)	hemD(1)	hisD(1)	purE(1)	sucA(1)	thrA(5)		330	0	0	0	0	0	0	0	0	0	0	0	0	0	0	0
331	331	SH16G5018	SRR21375186	2	2	2.3	2.3.3	2.3.3	0~2	1	0	0	2016	2016~2020	blood	female	9	unknown	西北	330	西北	Xinjiang		Xinjiang	unknown	aroC(1)	dnaN(1)	hemD(2)	hisD(1)	purE(1)	sucA(1)	thrA(5)		331	0	0	0	0	0	0	0	0	0	0	0	0	0	0	0
332	332	SH16G5019	SRR21375185	1	4	4.3	4.3.1	4.3.1	0~2	1	0	0	2016	2016~2020	blood	male	14	unknown	西北	331	西北	Xinjiang		Xinjiang	unknown	aroC(1)	dnaN(1)	hemD(1)	hisD(1)	purE(1)	sucA(1)	thrA(5)		332	0	0	0	0	0	0	0	0	0	0	0	0	0	0	0
333	333	SH16G5020	SRR21375184	2	2	2.2	2.2	No match	0~2	1	0	0	2016	2016~2020	blood	female	31	unknown	西北	332	西北	Xinjiang		Xinjiang	unknown	aroC(1)	dnaN(1)	hemD(2)	hisD(1)	purE(1)	sucA(1)	thrA(5)		333	0	0	0	0	0	0	0	0	0	0	0	0	0	0	0
334	334	SH16G5021	SRR21375183	1	4	4.3	4.3.1	4.3.1	0~2	1	0	0	2016	2016~2020	blood	male	22	unknown	西北	333	西北	Xinjiang		Xinjiang	unknown	aroC(1)	dnaN(1)	hemD(1)	hisD(1)	purE(1)	sucA(1)	thrA(5)		334	0	0	0	0	0	0	0	0	0	0	0	0	0	0	0
335	335	SH17G015	SRR21375182	2	2	2.1	2.1.7	2.1.7	0~2	1	0	1	2017	2016~2020	blood	female	36	unknown	华东	334	西北	Xinjiang		Shanghai	unknown	aroC(1)	dnaN(1)	hemD(2)	hisD(1)	purE(1)	sucA(1)	thrA(5)		335	0	0	0	0	0	0	0	0	0	0	0	0	0	0	0
336	336	SH17G266	SRR21375180	2	2	2.1	2.1	No match	0~2	2	0	0	2017	2016~2020	blood	male	44	unknown	华南	335	华东	Shanghai		Guangxi	unknown	aroC(1)	dnaN(1)	hemD(2)	hisD(1)	purE(1)	sucA(1)	thrA(5)		336	0	0	0	0	0	0	0	0	0	0	0	0	0	0	0
337	337	SH17G737	SRR21375179	2	2	2.1	2.1.7	2.1.7	0~2	1	0	0	2017	2016~2020	feces	female	27	unknown	华东	336	华南	Guangxi		Shanghai	unknown	aroC(1)	dnaN(1)	hemD(2)	hisD(1)	purE(1)	sucA(1)	thrA(5)		337	0	0	0	0	0	0	0	0	0	0	0	0	0	0	0
338	338	SH17G738	SRR21375178	UnknownST3	2	2.3	2.3.3	2.3.3	0~2	1	0	1	2017	2016~2020	feces	male	22	unknown	华东	337	华东	Shanghai		Shanghai	unknown	aroC(1)	dnaN(1)	hemD(2)	hisD(1)	purE(484)	sucA(1)	thrA(5)		338	0	0	0	0	0	0	0	0	0	0	0	0	0	0	0
339	339	SH17G1351	SRR21375177	2	2	2.1	2.1.7	2.1.7	0~2	1	0	0	2016	2016~2020	blood	female	49	unknown	华东	338	华东	Shanghai		Jiangsu	unknown	aroC(1)	dnaN(1)	hemD(2)	hisD(1)	purE(1)	sucA(1)	thrA(5)		339	0	0	0	0	0	0	0	0	0	0	0	0	0	0	0
340	340	SH17G1630	SRR21375176	1	3	3.X	3	No match	0~2	1	0	0	2017	2016~2020	feces	female	27	unknown	华东	339	华东	Jiangsu		Shanghai	unknown	aroC(1)	dnaN(1)	hemD(1)	hisD(1)	purE(1)	sucA(1)	thrA(5)		340	0	0	0	0	0	0	0	0	0	0	0	0	0	0	0
341	341	SH17G1741	SRR21375175	2	3	3.1	3.1	No match	0~2	1	0	1	2017	2016~2020	feces	female	42	unknown	西北	340	华东	Shanghai		Xinjiang	unknown	aroC(1)	dnaN(1)	hemD(2)	hisD(1)	purE(1)	sucA(1)	thrA(5)		341	0	0	0	0	0	0	0	0	0	0	0	0	0	0	0
342	342	SH17G1742	SRR21375174	2	2	2.2	2.2	No match	0~2	1	0	1	2017	2016~2020	feces	male	22	unknown	西北	341	西北	Xinjiang		Xinjiang	unknown	aroC(1)	dnaN(1)	hemD(2)	hisD(1)	purE(1)	sucA(1)	thrA(5)		342	0	0	0	0	0	0	0	0	0	0	0	0	0	0	0
343	343	SH17G1756	SRR21375173	2	2	2.1	2.1	No match	0~2	1	0	1	2017	2016~2020	blood	female	6	unknown	西北	342	西北	Xinjiang		Xinjiang	unknown	aroC(1)	dnaN(1)	hemD(2)	hisD(1)	purE(1)	sucA(1)	thrA(5)		343	0	0	0	0	0	0	0	0	0	0	0	0	0	0	0
344	344	SH17G1757	SRR21375172	2	2	2.1	2.1	No match	0~2	1	0	1	2017	2016~2020	blood	female	27	unknown	西北	343	西北	Xinjiang		Xinjiang	unknown	aroC(1)	dnaN(1)	hemD(2)	hisD(1)	purE(1)	sucA(1)	thrA(5)		344	0	0	0	0	0	0	0	0	0	0	0	0	0	0	0
345	345	SH17G1758	SRR21375171	2	2	2.1	2.1	No match	0~2	1	0	1	2017	2016~2020	blood	female	50	unknown	西北	344	西北	Xinjiang		Xinjiang	unknown	aroC(1)	dnaN(1)	hemD(2)	hisD(1)	purE(1)	sucA(1)	thrA(5)		345	0	0	0	0	0	0	0	0	0	0	0	0	0	0	0
346	346	SH17G1759	SRR21375169	2	2	2.1	2.1	No match	0~2	1	0	1	2017	2016~2020	blood	male	57	unknown	西北	345	西北	Xinjiang		Xinjiang	unknown	aroC(1)	dnaN(1)	hemD(2)	hisD(1)	purE(1)	sucA(1)	thrA(5)		346	0	0	0	0	0	0	0	0	0	0	0	0	0	0	0
347	347	SH17G1760	SRR21375168	2	2	2.1	2.1	No match	0~2	1	0	1	2017	2016~2020	blood	female	14	unknown	西北	346	西北	Xinjiang		Xinjiang	unknown	aroC(1)	dnaN(1)	hemD(2)	hisD(1)	purE(1)	sucA(1)	thrA(5)		347	0	0	0	0	0	0	0	0	0	0	0	0	0	0	0
348	348	SH17G1766	SRR21375167	2	2	2.X	2	No match	0~2	1	0	1	2017	2016~2020	feces	male	20	unknown	西北	347	西北	Xinjiang		Xinjiang	unknown	aroC(1)	dnaN(1)	hemD(2)	hisD(1)	purE(1)	sucA(1)	thrA(5)		348	0	0	0	0	0	0	0	0	0	0	0	0	0	0	0
350	350	SH17G1932	SRR21375166	2	3	3.2	3.2.1	3.2.1	0~2	1	0	0	2017	2016~2020	blood	male	6 month	unknown	西北	348	西北	Xinjiang		Xinjiang	unknown	aroC(1)	dnaN(1)	hemD(2)	hisD(1)	purE(1)	sucA(1)	thrA(5)		350	0	0	0	0	0	0	0	0	0	0	0	0	0	0	0
351	351	SH17G2585	SRR21375165	2	3	3.2	3.2.1	3.2.1	0~2	1	0	0	2017	2016~2020	blood	female	45	unknown	华南	350	西北	Xinjiang		Guangxi	unknown	aroC(1)	dnaN(1)	hemD(2)	hisD(1)	purE(1)	sucA(1)	thrA(5)		351	0	0	0	0	0	0	0	0	0	0	0	0	0	0	0
352	352	SH17G2618	SRR21375164	2	3	3.2	3.2.1	3.2.1	0~2	1	0	0	2017	2016~2020	feces	female	26	unknown	华南	351	华南	Guangxi		Guangxi	unknown	aroC(1)	dnaN(1)	hemD(2)	hisD(1)	purE(1)	sucA(1)	thrA(5)		352	0	0	0	0	0	0	0	0	0	0	0	0	0	0	0
355	355	SH18G194	SRR21375163	2	2	2.X	2	No match	0~2	1	0	0	2018	2016~2020	blood	female	4	unknown	华北	352	华南	Guangxi		Shanxi	unknown	aroC(1)	dnaN(1)	hemD(2)	hisD(1)	purE(1)	sucA(1)	thrA(5)		355	0	0	0	0	0	0	0	0	0	0	0	0	0	0	0
356	356	SH18G195	SRR21375162	2	2	2.X	2	No match	0~2	1	0	0	2018	2016~2020	blood	female	3	unknown	华北	355	华北	Shanxi		Shanxi	unknown	aroC(1)	dnaN(1)	hemD(2)	hisD(1)	purE(1)	sucA(1)	thrA(5)		356	0	0	0	0	0	0	0	0	0	0	0	0	0	0	0
357	357	SH18G301	SRR21375021	1	4	4.3	4.3.1.1	4.3.1.1	3~5	5	1	1	2018	2016~2020	feces	male	13	unknown	华东	356	华北	Shanxi		Shanghai	unknown	aroC(1)	dnaN(1)	hemD(1)	hisD(1)	purE(1)	sucA(1)	thrA(5)		357	2	0	0	0	0	0	1	0	0	0	0	0	1	0	0
359	359	SH18G1374	SRR21375020	2	3	3.0	3.0.1	3.0.1	0~2	1	0	0	2018	2016~2020	blood	male	53	unknown	华东	357	华东	Shanghai		Shanghai	unknown	aroC(1)	dnaN(1)	hemD(2)	hisD(1)	purE(1)	sucA(1)	thrA(5)		359	0	0	0	0	0	0	0	0	0	0	0	0	0	0	0
360	360	SH18G3239	SRR21375018	2	2	2.1	2.1	No match	0~2	1	0	1	2016	2016~2020	blood	female	58	unknown	华南	359	华东	Shanghai		Guangxi	unknown	aroC(1)	dnaN(1)	hemD(2)	hisD(1)	purE(1)	sucA(1)	thrA(5)		360	0	0	0	0	0	0	0	0	0	0	0	0	0	0	0
361	361	SH18G3470	SRR21375017	2	2	2.X	2	No match	0~2	1	0	0	2018	2016~2020	feces	female	62	unknown	西北	360	华南	Guangxi		Xinjiang	unknown	aroC(1)	dnaN(1)	hemD(2)	hisD(1)	purE(1)	sucA(1)	thrA(5)		361	0	0	0	0	0	0	0	0	0	0	0	0	0	0	0
362	362	SH18G3521	SRR21375016	1	4	4.3	4.3.1	4.3.1	0~2	1	0	1	2018	2016~2020	feces	female	11	unknown	西北	361	西北	Xinjiang		Xinjiang	unknown	aroC(1)	dnaN(1)	hemD(1)	hisD(1)	purE(1)	sucA(1)	thrA(5)		362	0	0	0	0	0	0	0	0	0	0	0	0	0	0	0
363	363	SH18G3522	SRR21375015	1	4	4.3	4.3.1	4.3.1	0~2	1	0	1	2018	2016~2020	feces	female	57	unknown	西北	362	西北	Xinjiang		Xinjiang	unknown	aroC(1)	dnaN(1)	hemD(1)	hisD(1)	purE(1)	sucA(1)	thrA(5)		363	0	0	0	0	0	0	0	0	0	0	0	0	0	0	0
364	364	SH18G3523	SRR21375014	1	4	4.3	4.3.1	4.3.1	0~2	1	0	1	2018	2016~2020	feces	male	40	unknown	西北	363	西北	Xinjiang		Xinjiang	unknown	aroC(1)	dnaN(1)	hemD(1)	hisD(1)	purE(1)	sucA(1)	thrA(5)		364	0	0	0	0	0	0	0	0	0	0	0	0	0	0	0
365	365	SH18G3524	SRR21375013	2	3	3.0	3.0.1	3.0.1	0~2	1	0	1	2018	2016~2020	feces	female	25	unknown	西北	364	西北	Xinjiang		Xinjiang	unknown	aroC(1)	dnaN(1)	hemD(2)	hisD(1)	purE(1)	sucA(1)	thrA(5)		365	0	0	0	0	0	0	0	0	0	0	0	0	0	0	0
366	366	SH18G3525	SRR21375012	1	4	4.3	4.3.1	4.3.1	0~2	1	0	1	2018	2016~2020	feces	male	6	unknown	西北	365	西北	Xinjiang		Xinjiang	unknown	aroC(1)	dnaN(1)	hemD(1)	hisD(1)	purE(1)	sucA(1)	thrA(5)		366	0	0	0	0	0	0	0	0	0	0	0	0	0	0	0
367	367	SH18G3526	SRR21375011	1	4	4.3	4.3.1	4.3.1	0~2	1	0	1	2018	2016~2020	feces	female	24	unknown	西北	366	西北	Xinjiang		Xinjiang	unknown	aroC(1)	dnaN(1)	hemD(1)	hisD(1)	purE(1)	sucA(1)	thrA(5)		367	0	0	0	0	0	0	0	0	0	0	0	0	0	0	0
368	368	SH18G3527	SRR21375010	1	4	4.3	4.3.1	4.3.1	0~2	2	0	1	2018	2016~2020	feces	female	18	unknown	西北	367	西北	Xinjiang		Xinjiang	unknown	aroC(1)	dnaN(1)	hemD(1)	hisD(1)	purE(1)	sucA(1)	thrA(5)		368	0	0	0	0	0	0	0	0	0	0	0	0	0	0	0
369	369	SH18G3528	SRR21375009	1	4	4.3	4.3.1	4.3.1	0~2	1	0	0	2018	2016~2020	feces	female	18	unknown	西北	368	西北	Xinjiang		Xinjiang	unknown	aroC(1)	dnaN(1)	hemD(1)	hisD(1)	purE(1)	sucA(1)	thrA(5)		369	0	0	0	0	0	0	0	0	0	0	0	0	0	0	0
370	370	SH18G3529	SRR21375007	1	4	4.3	4.3.1	4.3.1	0~2	1	0	0	2018	2016~2020	feces	female	18	unknown	西北	369	西北	Xinjiang		Xinjiang	unknown	aroC(1)	dnaN(1)	hemD(1)	hisD(1)	purE(1)	sucA(1)	thrA(5)		370	0	0	0	0	0	0	0	0	0	0	0	0	0	0	0
371	371	SH18G3530	SRR21375006	1	4	4.3	4.3.1	4.3.1	0~2	1	0	0	2018	2016~2020	feces	female	15	unknown	西北	370	西北	Xinjiang		Xinjiang	unknown	aroC(1)	dnaN(1)	hemD(1)	hisD(1)	purE(1)	sucA(1)	thrA(5)		371	0	0	0	0	0	0	0	0	0	0	0	0	0	0	0
373	373	SH18G3622	SRR21375005	1	4	4.3	4.3.1	4.3.1	0~2	1	0	0	2018	2016~2020	blood	female	19	unknown	西北	371	西北	Xinjiang		Xinjiang	unknown	aroC(1)	dnaN(1)	hemD(1)	hisD(1)	purE(1)	sucA(1)	thrA(5)		373	0	0	0	0	0	0	0	0	0	0	0	0	0	0	0
374	374	SH19G2700	SRR21375004	2	2	2.3	2.3	No match	0~2	1	0	1	unknown	unknown	unknown	unknown	unknown	unknown	华东	373	西北	Xinjiang		Shanghai	unknown	aroC(1)	dnaN(1)	hemD(2)	hisD(1)	purE(1)	sucA(1)	thrA(5)		374	0	0	0	0	0	0	0	0	0	0	0	0	0	0	0
375	375	SH20G021	SRR21375003	1	3	3.X	3	No match	0~2	1	0	0	unknown	unknown	unknown	unknown	unknown	unknown	华东	374	华东	Shanghai		Shanghai	unknown	aroC(1)	dnaN(1)	hemD(1)	hisD(1)	purE(1)	sucA(1)	thrA(5)		375	0	0	0	0	0	0	0	0	0	0	0	0	0	0	0
378	378	SH19G718	SRR21375002	2	2	2.1	2.1.7	2.1.7	0~2	1	0	0	2002	2001~2005	well water	unknown	unknown	unknown	华东	375	华东	Shanghai		Fujian	unknown	aroC(1)	dnaN(1)	hemD(2)	hisD(1)	purE(1)	sucA(1)	thrA(5)		378	0	0	0	0	0	0	0	0	0	0	0	0	0	0	0
379	379	SH20G140	SRR21375001	1	4	4.1	4.1	No match	0~2	1	0	0	1960	1960	unknown	unknown	unknown	unknown	华北	378	华东	Fujian		Beijing	unknown	aroC(1)	dnaN(1)	hemD(1)	hisD(1)	purE(1)	sucA(1)	thrA(5)		379	0	0	0	0	0	0	0	0	0	0	0	0	0	0	0
380	380	stock58	SRR21375000	2	1	1.2	1.2.1	1.2.1	0~2	1	0	0	1960	1960	unknown	unknown	unknown	unknown	华北	379	华北	Beijing		Beijing	unknown	aroC(1)	dnaN(1)	hemD(2)	hisD(1)	purE(1)	sucA(1)	thrA(5)		380	0	0	0	0	0	0	0	0	0	0	0	0	0	0	0
381	381	stock61	SRR21374999	1	4	4.1	4.1	No match	0~2	2	0	0	1960	1960	unknown	unknown	unknown	unknown	华北	380	华北	Beijing		Beijing	unknown	aroC(1)	dnaN(1)	hemD(1)	hisD(1)	purE(1)	sucA(1)	thrA(5)		381	0	0	0	0	0	0	0	0	0	0	0	0	0	0	0
401	401	SH18G3623	SRR21374998	1	4	4.3	4.3.1	4.3.1	0~2	1	0	1	2018	2016~2020	blood	female	27	B	西北	381	华北	Beijing		Xinjiang	unknown	aroC(1)	dnaN(1)	hemD(1)	hisD(1)	purE(1)	sucA(1)	thrA(5)		401	0	0	0	0	0	0	0	0	0	0	0	0	0	0	0
402	402	SH18G3624	SRR21374996	1	4	4.3	4.3.1	4.3.1	0~2	1	0	0	2018	2016~2020	blood	female	17	B	西北	401	西北	Xinjiang		Xinjiang	unknown	aroC(1)	dnaN(1)	hemD(1)	hisD(1)	purE(1)	sucA(1)	thrA(5)		402	0	0	0	0	0	0	0	0	0	0	0	0	0	0	0
403	403	SH18G3625	SRR21374995	1	4	4.3	4.3.1	4.3.1	0~2	1	0	0	2018	2016~2020	blood	female	7	B	西北	402	西北	Xinjiang		Xinjiang	unknown	aroC(1)	dnaN(1)	hemD(1)	hisD(1)	purE(1)	sucA(1)	thrA(5)		403	0	0	0	0	0	0	0	0	0	0	0	0	0	0	0
404	404	SH18G3626	SRR21374994	1	4	4.3	4.3.1	4.3.1	0~2	1	0	0	2018	2016~2020	blood	male	16	B	西北	403	西北	Xinjiang		Xinjiang	unknown	aroC(1)	dnaN(1)	hemD(1)	hisD(1)	purE(1)	sucA(1)	thrA(5)		404	0	0	0	0	0	0	0	0	0	0	0	0	0	0	0
405	405	SH18G3627	SRR21374993	1	4	4.3	4.3.1	4.3.1	0~2	1	0	0	2018	2016~2020	blood	female	7	B	西北	404	西北	Xinjiang		Xinjiang	unknown	aroC(1)	dnaN(1)	hemD(1)	hisD(1)	purE(1)	sucA(1)	thrA(5)		405	0	0	0	0	0	0	0	0	0	0	0	0	0	0	0
406	406	SH18G3628	SRR21374992	1	4	4.3	4.3.1	4.3.1	0~2	1	0	0	2018	2016~2020	blood	male	13	B	西北	405	西北	Xinjiang		Xinjiang	unknown	aroC(1)	dnaN(1)	hemD(1)	hisD(1)	purE(1)	sucA(1)	thrA(5)		406	0	0	0	0	0	0	0	0	0	0	0	0	0	0	0
407	407	SH18G3629	SRR21374991	2	2	2.X	2	No match	0~2	1	0	0	2018	2016~2020	blood	male	5	B	西北	406	西北	Xinjiang		Xinjiang	unknown	aroC(1)	dnaN(1)	hemD(2)	hisD(1)	purE(1)	sucA(1)	thrA(5)		407	0	0	0	0	0	0	0	0	0	0	0	0	0	0	0
408	408	SH18G3674	SRR21374990	2	2	2.X	2	No match	0~2	1	0	0	2018	2016~2020	Feces	female	2	unknown	西北	407	西北	Xinjiang		Xinjiang	unknown	aroC(1)	dnaN(1)	hemD(2)	hisD(1)	purE(1)	sucA(1)	thrA(5)		408	0	0	0	0	0	0	0	0	0	0	0	0	0	0	0
409	409	SH19G044	SRR21374989	2	2	2.3	2.3.4	2.3.4	0~2	1	1	1	2019	2016~2020	blood	female	71	unknown	华东	408	西北	Xinjiang		Shanghai	unknown	aroC(1)	dnaN(1)	hemD(2)	hisD(1)	purE(1)	sucA(1)	thrA(5)		409	1	0	0	1	0	0	0	0	0	0	0	0	0	0	0
410	410	SH19G199	SRR21374988	1	3	3.X	3	No match	0~2	1	0	0	2019	2016~2020	blood	male	39	unknown	华东	409	华东	Shanghai		Shanghai	unknown	aroC(1)	dnaN(1)	hemD(1)	hisD(1)	purE(1)	sucA(1)	thrA(5)		410	0	0	0	0	0	0	0	0	0	0	0	0	0	0	0
411	411	SH19G707	SRR21374987	1	3	3.X	3	No match	0~2	1	0	0	1999	1996~2000	blood	male	32	unknown	华东	410	华东	Shanghai		Fujian	unknown	aroC(1)	dnaN(1)	hemD(1)	hisD(1)	purE(1)	sucA(1)	thrA(5)		411	0	0	0	0	0	0	0	0	0	0	0	0	0	0	0
412	412	SH19G709	SRR21374985	2	2	2.1	2.1.7	2.1.7	0~2	1	0	1	2000	1996~2000	blood	female	61	unknown	华东	411	华东	Fujian		Fujian	unknown	aroC(1)	dnaN(1)	hemD(2)	hisD(1)	purE(1)	sucA(1)	thrA(5)		412	0	0	0	0	0	0	0	0	0	0	0	0	0	0	0
413	413	SH19G710	SRR21374984	1	4	4.1	4.1	No match	0~2	1	0	0	2001	2001~2005	blood	female	19	unknown	华东	412	华东	Fujian		Fujian	unknown	aroC(1)	dnaN(1)	hemD(1)	hisD(1)	purE(1)	sucA(1)	thrA(5)		413	0	0	0	0	0	0	0	0	0	0	0	0	0	0	0
414	414	SH19G711	SRR21374983	2	2	2.1	2.1.7	2.1.7	0~2	1	0	1	2001	2001~2005	blood	male	26	unknown	华东	413	华东	Fujian		Fujian	unknown	aroC(1)	dnaN(1)	hemD(2)	hisD(1)	purE(1)	sucA(1)	thrA(5)		414	0	0	0	0	0	0	0	0	0	0	0	0	0	0	0
415	415	SH19G712	SRR21374982	2	2	2.X	2	No match	0~2	1	1	0	2002	2001~2005	blood	female	43	unknown	华东	414	华东	Fujian		Fujian	unknown	aroC(1)	dnaN(1)	hemD(2)	hisD(1)	purE(1)	sucA(1)	thrA(5)		415	2	0	0	0	0	0	1	0	0	0	0	0	0	0	1
416	416	SH19G713	SRR21374981	1	3	3.X	3	No match	0~2	1	0	0	2002	2001~2005	blood	female	26	unknown	华东	415	华东	Fujian		Fujian	unknown	aroC(1)	dnaN(1)	hemD(1)	hisD(1)	purE(1)	sucA(1)	thrA(5)		416	0	0	0	0	0	0	0	0	0	0	0	0	0	0	0
417	417	SH19G714	SRR21374980	2	2	2.1	2.1.7	2.1.7	0~2	1	0	0	2002	2001~2005	blood	female	32	unknown	华东	416	华东	Fujian		Fujian	unknown	aroC(1)	dnaN(1)	hemD(2)	hisD(1)	purE(1)	sucA(1)	thrA(5)		417	0	0	0	0	0	0	0	0	0	0	0	0	0	0	0
418	418	SH19G716	SRR21374979	2	3	3.2	3.2.1	3.2.1	0~2	1	0	0	2002	2001~2005	marrow	male	39	unknown	华东	417	华东	Fujian		Fujian	unknown	aroC(1)	dnaN(1)	hemD(2)	hisD(1)	purE(1)	sucA(1)	thrA(5)		418	0	0	0	0	0	0	0	0	0	0	0	0	0	0	0
419	419	SH19G719	SRR21374978	2	2	2.1	2.1.7	2.1.7	0~2	1	0	0	2002	2001~2005	blood	male	69	unknown	华东	418	华东	Fujian		Fujian	unknown	aroC(1)	dnaN(1)	hemD(2)	hisD(1)	purE(1)	sucA(1)	thrA(5)		419	0	0	0	0	0	0	0	0	0	0	0	0	0	0	0
420	420	SH19G720	SRR21374977	2	2	2.1	2.1.7	2.1.7	0~2	1	0	0	2002	2001~2005	blood	female	19	unknown	华东	419	华东	Fujian		Fujian	unknown	aroC(1)	dnaN(1)	hemD(2)	hisD(1)	purE(1)	sucA(1)	thrA(5)		420	0	0	0	0	0	0	0	0	0	0	0	0	0	0	0
421	421	SH19G721	SRR21374976	2	3	3.2	3.2.1	3.2.1	0~2	1	0	1	2002	2001~2005	blood	female	33	unknown	华东	420	华东	Fujian		Fujian	unknown	aroC(1)	dnaN(1)	hemD(2)	hisD(1)	purE(1)	sucA(1)	thrA(5)		421	0	0	0	0	0	0	0	0	0	0	0	0	0	0	0
422	422	SH19G723	SRR21374974	2	2	2.1	2.1	No match	0~2	1	0	0	2003	2001~2005	blood	male	31	unknown	华东	421	华东	Fujian		Fujian	unknown	aroC(1)	dnaN(1)	hemD(2)	hisD(1)	purE(1)	sucA(1)	thrA(5)		422	0	0	0	0	0	0	0	0	0	0	0	0	0	0	0
423	423	SH19G725	SRR21374973	2	3	3.2	3.2.1	3.2.1	0~2	1	0	1	2003	2001~2005	blood	female	22	unknown	华东	422	华东	Fujian		Fujian	unknown	aroC(1)	dnaN(1)	hemD(2)	hisD(1)	purE(1)	sucA(1)	thrA(5)		423	0	0	0	0	0	0	0	0	0	0	0	0	0	0	0
424	424	SH19G726	SRR21374972	1	4	4.1	4.1	No match	0~2	1	0	0	2002	2001~2005	blood	male	58	unknown	华东	423	华东	Fujian		Fujian	unknown	aroC(1)	dnaN(1)	hemD(1)	hisD(1)	purE(1)	sucA(1)	thrA(5)		424	0	0	0	0	0	0	0	0	0	0	0	0	0	0	0
425	425	SH19G729	SRR21374971	1	4	4.1	4.1	No match	0~2	1	0	1	2006	2006~2010	blood	male	54	unknown	华东	424	华东	Fujian		Fujian	unknown	aroC(1)	dnaN(1)	hemD(1)	hisD(1)	purE(1)	sucA(1)	thrA(5)		425	0	0	0	0	0	0	0	0	0	0	0	0	0	0	0
426	426	SH19G730	SRR21374970	2	2	2.3	2.3	No match	0~2	1	0	0	2006	2006~2010	marrow	male	33	unknown	华东	425	华东	Fujian		Fujian	unknown	aroC(1)	dnaN(1)	hemD(2)	hisD(1)	purE(1)	sucA(1)	thrA(5)		426	0	0	0	0	0	0	0	0	0	0	0	0	0	0	0
427	427	SH19G731	SRR21374969	1	3	3.5	3.5	No match	0~2	1	0	0	2006	2006~2010	blood	female	19	unknown	华东	426	华东	Fujian		Fujian	unknown	aroC(1)	dnaN(1)	hemD(1)	hisD(1)	purE(1)	sucA(1)	thrA(5)		427	0	0	0	0	0	0	0	0	0	0	0	0	0	0	0
428	428	SH19G732	SRR21374968	2	2	2.2	2.2	No match	0~2	1	0	0	2006	2006~2010	blood	male	34	unknown	华东	427	华东	Fujian		Fujian	unknown	aroC(1)	dnaN(1)	hemD(2)	hisD(1)	purE(1)	sucA(1)	thrA(5)		428	0	0	0	0	0	0	0	0	0	0	0	0	0	0	0
429	429	SH19G733	SRR21374967	1	3	3.X	3	No match	0~2	1	0	1	2006	2006~2010	blood	female	15	unknown	华东	428	华东	Fujian		Fujian	unknown	aroC(1)	dnaN(1)	hemD(1)	hisD(1)	purE(1)	sucA(1)	thrA(5)		429	0	0	0	0	0	0	0	0	0	0	0	0	0	0	0
430	430	SH19G775	SRR21374966	2	2	2.1	2.1	No match	0~2	1	0	0	2006	2006~2010	blood	female	39	unknown	华东	429	华东	Fujian		Fujian	unknown	aroC(1)	dnaN(1)	hemD(2)	hisD(1)	purE(1)	sucA(1)	thrA(5)		430	0	0	0	0	0	0	0	0	0	0	0	0	0	0	0
431	431	SH19G779	SRR21374851	2	2	2.2	2.2	No match	0~2	1	0	0	2007	2006~2010	blood	female	22	unknown	华东	430	华东	Fujian		Fujian	unknown	aroC(1)	dnaN(1)	hemD(2)	hisD(1)	purE(1)	sucA(1)	thrA(5)		431	0	0	0	0	0	0	0	0	0	0	0	0	0	0	0
432	432	SH19G781	SRR21374849	1	4	4.1	4.1	No match	0~2	1	0	0	2007	2006~2010	blood	male	27	unknown	华东	431	华东	Fujian		Fujian	unknown	aroC(1)	dnaN(1)	hemD(1)	hisD(1)	purE(1)	sucA(1)	thrA(5)		432	0	0	0	0	0	0	0	0	0	0	0	0	0	0	0
433	433	SH19G783	SRR21374848	2	2	2.2	2.2	No match	0~2	1	0	0	2007	2006~2010	blood	male	11	unknown	华东	432	华东	Fujian		Fujian	unknown	aroC(1)	dnaN(1)	hemD(2)	hisD(1)	purE(1)	sucA(1)	thrA(5)		433	0	0	0	0	0	0	0	0	0	0	0	0	0	0	0
434	434	SH19G784	SRR21374847	1	3	3.X	3	No match	0~2	1	0	0	2007	2006~2010	blood	female	45	unknown	华东	433	华东	Fujian		Fujian	unknown	aroC(1)	dnaN(1)	hemD(1)	hisD(1)	purE(1)	sucA(1)	thrA(5)		434	0	0	0	0	0	0	0	0	0	0	0	0	0	0	0
435	435	SH19G785	SRR21374846	2	2	2.2	2.2	No match	0~2	1	0	0	2007	2006~2010	blood	male	9	unknown	华东	434	华东	Fujian		Fujian	unknown	aroC(1)	dnaN(1)	hemD(2)	hisD(1)	purE(1)	sucA(1)	thrA(5)		435	0	0	0	0	0	0	0	0	0	0	0	0	0	0	0
436	436	SH19G786	SRR21374845	2	2	2.1	2.1	No match	0~2	1	0	0	2007	2006~2010	blood	female	20	unknown	华东	435	华东	Fujian		Fujian	unknown	aroC(1)	dnaN(1)	hemD(2)	hisD(1)	purE(1)	sucA(1)	thrA(5)		436	0	0	0	0	0	0	0	0	0	0	0	0	0	0	0
437	437	SH19G787	SRR21374844	1	4	4.1	4.1	No match	0~2	1	0	0	2008	2006~2010	blood	female	51	unknown	华东	436	华东	Fujian		Fujian	unknown	aroC(1)	dnaN(1)	hemD(1)	hisD(1)	purE(1)	sucA(1)	thrA(5)		437	0	0	0	0	0	0	0	0	0	0	0	0	0	0	0
438	438	SH19G792	SRR21374843	1	4	4.3	4.3.1.1	4.3.1.1	3~5	5	1	1	2008	2006~2010	marrow	female	47	unknown	华东	437	华东	Fujian		Fujian	unknown	aroC(1)	dnaN(1)	hemD(1)	hisD(1)	purE(1)	sucA(1)	thrA(5)		438	2	0	0	0	0	0	1	0	0	0	0	0	1	0	0
439	439	SH19G793	SRR21374842	2	2	2.1	2.1	No match	0~2	1	0	0	2008	2006~2010	blood	female	22	unknown	华东	438	华东	Fujian		Fujian	unknown	aroC(1)	dnaN(1)	hemD(2)	hisD(1)	purE(1)	sucA(1)	thrA(5)		439	0	0	0	0	0	0	0	0	0	0	0	0	0	0	0
440	440	SH19G794	SRR21374841	2	3	3.0	3.0.1	3.0.1	0~2	1	0	0	2008	2006~2010	blood	male	45	unknown	华东	439	华东	Fujian		Fujian	unknown	aroC(1)	dnaN(1)	hemD(2)	hisD(1)	purE(1)	sucA(1)	thrA(5)		440	0	0	0	0	0	0	0	0	0	0	0	0	0	0	0
441	441	SH19G798	SRR21374840	1	4	4.1	4.1	No match	0~2	1	0	1	2009	2006~2010	blood	female	30	unknown	华东	440	华东	Fujian		Fujian	unknown	aroC(1)	dnaN(1)	hemD(1)	hisD(1)	purE(1)	sucA(1)	thrA(5)		441	0	0	0	0	0	0	0	0	0	0	0	0	0	0	0
442	442	SH19G799	SRR21374838	2	3	3.2	3.2.1	3.2.1	0~2	1	0	0	2009	2006~2010	blood	male	15	unknown	华东	441	华东	Fujian		Fujian	unknown	aroC(1)	dnaN(1)	hemD(2)	hisD(1)	purE(1)	sucA(1)	thrA(5)		442	0	0	0	0	0	0	0	0	0	0	0	0	0	0	0
443	443	SH19G800	SRR21374837	2	2	2.3	2.3	No match	0~2	1	0	0	2009	2006~2010	blood	male	52	unknown	华东	442	华东	Fujian		Fujian	unknown	aroC(1)	dnaN(1)	hemD(2)	hisD(1)	purE(1)	sucA(1)	thrA(5)		443	0	0	0	0	0	0	0	0	0	0	0	0	0	0	0
444	444	SH19G801	SRR21374836	1	4	4.1	4.1	No match	0~2	1	0	1	2009	2006~2010	blood	female	74	unknown	华东	443	华东	Fujian		Fujian	unknown	aroC(1)	dnaN(1)	hemD(1)	hisD(1)	purE(1)	sucA(1)	thrA(5)		444	0	0	0	0	0	0	0	0	0	0	0	0	0	0	0
445	445	SH19G802	SRR21374835	2	2	2.1	2.1	No match	0~2	1	0	1	2010	2006~2010	bile	male	56	unknown	华东	444	华东	Fujian		Fujian	unknown	aroC(1)	dnaN(1)	hemD(2)	hisD(1)	purE(1)	sucA(1)	thrA(5)		445	0	0	0	0	0	0	0	0	0	0	0	0	0	0	0
446	446	SH19G803	SRR21374834	2	2	2.1	2.1.7	2.1.7	0~2	1	0	0	2010	2006~2010	blood	female	15	unknown	华东	445	华东	Fujian		Fujian	unknown	aroC(1)	dnaN(1)	hemD(2)	hisD(1)	purE(1)	sucA(1)	thrA(5)		446	0	0	0	0	0	0	0	0	0	0	0	0	0	0	0
447	447	SH19G804	SRR21374833	2	2	2.X	2	No match	0~2	1	0	0	2010	2006~2010	bodyfluid	female	44	unknown	华东	446	华东	Fujian		Fujian	unknown	aroC(1)	dnaN(1)	hemD(2)	hisD(1)	purE(1)	sucA(1)	thrA(5)		447	0	0	0	0	0	0	0	0	0	0	0	0	0	0	0
448	448	SH19G806	SRR21374832	2	2	2.1	2.1.7	2.1.7	0~2	1	0	0	2010	2006~2010	blood	male	28	unknown	华东	447	华东	Fujian		Fujian	unknown	aroC(1)	dnaN(1)	hemD(2)	hisD(1)	purE(1)	sucA(1)	thrA(5)		448	0	0	0	0	0	0	0	0	0	0	0	0	0	0	0
449	449	SH19G808	SRR21374831	2	2	2.2	2.2	No match	0~2	1	0	0	2010	2006~2010	blood	male	48	unknown	华东	448	华东	Fujian		Fujian	unknown	aroC(1)	dnaN(1)	hemD(2)	hisD(1)	purE(1)	sucA(1)	thrA(5)		449	0	0	0	0	0	0	0	0	0	0	0	0	0	0	0
450	450	SH19G810	SRR21374830	2	2	2.1	2.1	No match	0~2	1	0	0	2011	2011~2015	blood	female	16	unknown	华东	449	华东	Fujian		Fujian	unknown	aroC(1)	dnaN(1)	hemD(2)	hisD(1)	purE(1)	sucA(1)	thrA(5)		450	0	0	0	0	0	0	0	0	0	0	0	0	0	0	0
451	451	SH19G811	SRR21374829	2	2	2.1	2.1.7	2.1.7	0~2	1	0	0	2011	2011~2015	blood	male	52	unknown	华东	450	华东	Fujian		Fujian	unknown	aroC(1)	dnaN(1)	hemD(2)	hisD(1)	purE(1)	sucA(1)	thrA(5)		451	0	0	0	0	0	0	0	0	0	0	0	0	0	0	0
452	452	SH19G812	SRR21374826	1	3	3.X	3	No match	0~2	1	0	0	2011	2011~2015	blood	female	62	unknown	华东	451	华东	Fujian		Fujian	unknown	aroC(1)	dnaN(1)	hemD(1)	hisD(1)	purE(1)	sucA(1)	thrA(5)		452	0	0	0	0	0	0	0	0	0	0	0	0	0	0	0
453	453	SH19G813	SRR21374825	2	2	2.1	2.1.7	2.1.7	0~2	1	0	1	2012	2011~2015	blood	female	29	unknown	华东	452	华东	Fujian		Fujian	unknown	aroC(1)	dnaN(1)	hemD(2)	hisD(1)	purE(1)	sucA(1)	thrA(5)		453	0	0	0	0	0	0	0	0	0	0	0	0	0	0	0
454	454	SH19G815	SRR21374824	1	3	3.X	3	No match	0~2	1	0	0	2014	2011~2015	blood	male	24	unknown	华东	453	华东	Fujian		Fujian	unknown	aroC(1)	dnaN(1)	hemD(1)	hisD(1)	purE(1)	sucA(1)	thrA(5)		454	0	0	0	0	0	0	0	0	0	0	0	0	0	0	0
455	455	SH19G816	SRR21374823	1	3	3.X	3	No match	0~2	1	0	0	2014	2011~2015	blood	male	46	unknown	华东	454	华东	Fujian		Fujian	unknown	aroC(1)	dnaN(1)	hemD(1)	hisD(1)	purE(1)	sucA(1)	thrA(5)		455	0	0	0	0	0	0	0	0	0	0	0	0	0	0	0
456	456	SH19G817	SRR21374822	1	3	3.X	3	No match	0~2	1	0	0	2014	2011~2015	blood	female	33	unknown	华东	455	华东	Fujian		Fujian	unknown	aroC(1)	dnaN(1)	hemD(1)	hisD(1)	purE(1)	sucA(1)	thrA(5)		456	0	0	0	0	0	0	0	0	0	0	0	0	0	0	0
457	457	SH19G818	SRR21374821	1	3	3.X	3	No match	0~2	1	0	0	2014	2011~2015	blood	male	25	unknown	华东	456	华东	Fujian		Fujian	unknown	aroC(1)	dnaN(1)	hemD(1)	hisD(1)	purE(1)	sucA(1)	thrA(5)		457	0	0	0	0	0	0	0	0	0	0	0	0	0	0	0
458	458	SH19G939	SRR21374820	1	4	4.3	4.3.1.1.P1	4.3.1.1.P1	6~7	6	1	1	2019	2016~2020	blood	female	20	unknown	华东	457	华东	Fujian		Shanghai	unknown	aroC(1)	dnaN(1)	hemD(1)	hisD(1)	purE(1)	sucA(1)	thrA(5)		458	2	0	0	0	0	0	0	0	0	0	0	0	1	0	0
459	459	SH19G1053	SRR21374819	2	2	2.3	2.3	No match	0~2	1	0	1	2019	2016~2020	blood	male	73	unknown	华东	458	华东	Shanghai		Shanghai	unknown	aroC(1)	dnaN(1)	hemD(2)	hisD(1)	purE(1)	sucA(1)	thrA(5)		459	0	0	0	0	0	0	0	0	0	0	0	0	0	0	0
460	460	SKLX061657	SRR21374818	2	2	2.2	2.2.2	2.2.2	0~2	1	0	1	2017	2016~2020	blood	male	28	unknown	西北	459	华东	Shanghai		Ningxia	unknown	aroC(1)	dnaN(1)	hemD(2)	hisD(1)	purE(1)	sucA(1)	thrA(5)		460	0	0	0	0	0	0	0	0	0	0	0	0	0	0	0
461	461	SKLX062173	SRR21374817	1	4	4.1	4.1	No match	0~2	1	0	0	2017	2016~2020	blood	female	20	unknown	华东	460	西北	Ningxia		Anhui	unknown	aroC(1)	dnaN(1)	hemD(1)	hisD(1)	purE(1)	sucA(1)	thrA(5)		461	0	0	0	0	0	0	0	0	0	0	0	0	0	0	0
462	462	SKLX062259	SRR21374815	1	3	3.5	3.5	No match	0~2	1	0	1	2017	2016~2020	blood	unknown	unknown	unknown	西南	461	华东	Anhui		Yunnan	unknown	aroC(1)	dnaN(1)	hemD(1)	hisD(1)	purE(1)	sucA(1)	thrA(5)		462	0	0	0	0	0	0	0	0	0	0	0	0	0	0	0
463	463	SKLX079148	SRR21374814	1	3	3.X	3	No match	0~2	1	0	1	2018	2016~2020	blood	unknown	unknown	unknown	华中	462	西南	Yunnan		Hunan	unknown	aroC(1)	dnaN(1)	hemD(1)	hisD(1)	purE(1)	sucA(1)	thrA(5)		463	0	0	0	0	0	0	0	0	0	0	0	0	0	0	0
464	464	SKLX079157	SRR21374813	1	3	3.X	3	No match	0~2	1	0	1	2018	2016~2020	blood	unknown	unknown	unknown	华中	463	华中	Hunan		Hunan	unknown	aroC(1)	dnaN(1)	hemD(1)	hisD(1)	purE(1)	sucA(1)	thrA(5)		464	0	0	0	0	0	0	0	0	0	0	0	0	0	0	0
465	465	SKLX080961	SRR21374812	2	2	2.2	2.2	No match	0~2	1	0	0	2018	2016~2020	blood	unknown	unknown	unknown	西北	464	华中	Hunan		Xinjiang	unknown	aroC(1)	dnaN(1)	hemD(2)	hisD(1)	purE(1)	sucA(1)	thrA(5)		465	0	0	0	0	0	0	0	0	0	0	0	0	0	0	0
466	466	SKLX080968	SRR21374811	2	2	2.1	2.1	No match	0~2	1	0	1	2018	2016~2020	blood	unknown	unknown	unknown	西北	465	西北	Xinjiang		Xinjiang	unknown	aroC(1)	dnaN(1)	hemD(2)	hisD(1)	purE(1)	sucA(1)	thrA(5)		466	0	0	0	0	0	0	0	0	0	0	0	0	0	0	0
467	467	SKLX080971	SRR21374810	2	2	2.1	2.1	No match	0~2	1	0	1	2018	2016~2020	blood	unknown	unknown	unknown	西北	466	西北	Xinjiang		Xinjiang	unknown	aroC(1)	dnaN(1)	hemD(2)	hisD(1)	purE(1)	sucA(1)	thrA(5)		467	0	0	0	0	0	0	0	0	0	0	0	0	0	0	0
468	468	SKLX080973	SRR21374809	2	2	2.1	2.1	No match	0~2	1	0	1	2018	2016~2020	blood	unknown	unknown	unknown	西北	467	西北	Xinjiang		Xinjiang	unknown	aroC(1)	dnaN(1)	hemD(2)	hisD(1)	purE(1)	sucA(1)	thrA(5)		468	0	0	0	0	0	0	0	0	0	0	0	0	0	0	0
469	469	SKLX080970	SRR21374808	2	2	2.1	2.1	No match	0~2	1	0	1	2018	2016~2020	blood	unknown	unknown	unknown	西北	468	西北	Xinjiang		Xinjiang	unknown	aroC(1)	dnaN(1)	hemD(2)	hisD(1)	purE(1)	sucA(1)	thrA(5)		469	0	0	0	0	0	0	0	0	0	0	0	0	0	0	0
470	470	SKLX080976	SRR21374807	2	2	2.1	2.1	No match	0~2	1	0	1	2018	2016~2020	blood	unknown	unknown	unknown	西北	469	西北	Xinjiang		Xinjiang	unknown	aroC(1)	dnaN(1)	hemD(2)	hisD(1)	purE(1)	sucA(1)	thrA(5)		470	0	0	0	0	0	0	0	0	0	0	0	0	0	0	0
471	471	SKLX080983	SRR21374806	2	2	2.2	2.2	No match	0~2	1	0	0	2018	2016~2020	blood	unknown	unknown	unknown	西北	470	西北	Xinjiang		Xinjiang	unknown	aroC(1)	dnaN(1)	hemD(2)	hisD(1)	purE(1)	sucA(1)	thrA(5)		471	0	0	0	0	0	0	0	0	0	0	0	0	0	0	0
472	472	SKLX081001	SRR21374804	2	2	2.2	2.2	No match	0~2	1	0	0	2018	2016~2020	blood	unknown	unknown	unknown	西北	471	西北	Xinjiang		Xinjiang	unknown	aroC(1)	dnaN(1)	hemD(2)	hisD(1)	purE(1)	sucA(1)	thrA(5)		472	0	0	0	0	0	0	0	0	0	0	0	0	0	0	0
473	473	SKLX082798	SRR21374803	1	3	3.X	3	No match	0~2	1	0	1	2018	2016~2020	blood	unknown	unknown	unknown	华东	472	西北	Xinjiang		Fujian	unknown	aroC(1)	dnaN(1)	hemD(1)	hisD(1)	purE(1)	sucA(1)	thrA(5)		473	0	0	0	0	0	0	0	0	0	0	0	0	0	0	0
474	474	SKLX083047	SRR21374802	1	3	3.X	3	No match	0~2	1	0	0	2018	2016~2020	blood	unknown	unknown	unknown	华东	473	华东	Fujian		Jiangsu	unknown	aroC(1)	dnaN(1)	hemD(1)	hisD(1)	purE(1)	sucA(1)	thrA(5)		474	0	0	0	0	0	0	0	0	0	0	0	0	0	0	0
475	475	SKLX086251	SRR21374801	2	2	2.2	2.2	No match	0~2	1	0	1	2018	2016~2020	blood	unknown	unknown	unknown	西北	474	华东	Jiangsu		Xinjiang	unknown	aroC(1)	dnaN(1)	hemD(2)	hisD(1)	purE(1)	sucA(1)	thrA(5)		475	0	0	0	0	0	0	0	0	0	0	0	0	0	0	0
476	476	SKLX088588	SRR21374800	2	2	2.2	2.2	No match	0~2	1	0	0	2019	2016~2020	blood	unknown	unknown	unknown	华东	475	西北	Xinjiang		Anhui	unknown	aroC(1)	dnaN(1)	hemD(2)	hisD(1)	purE(1)	sucA(1)	thrA(5)		476	0	0	0	0	0	0	0	0	0	0	0	0	0	0	0
477	477	SKLX091884	SRR21374799	2	2	2.1	2.1	No match	0~2	1	0	1	2019	2016~2020	blood	unknown	unknown	unknown	华东	476	华东	Anhui		Zhejiang	unknown	aroC(1)	dnaN(1)	hemD(2)	hisD(1)	purE(1)	sucA(1)	thrA(5)		477	0	0	0	0	0	0	0	0	0	0	0	0	0	0	0
478	478	SKLX099650	SRR21374798	2	2	2.3	2.3.4	2.3.4	0~2	2	1	1	2019	2016~2020	blood	unknown	unknown	unknown	华东	477	华东	Zhejiang		Zhejiang	unknown	aroC(1)	dnaN(1)	hemD(2)	hisD(1)	purE(1)	sucA(1)	thrA(5)		478	1	0	0	1	0	0	0	0	0	0	0	0	0	0	0
479	479	SKLX101858	SRR21374797	2	3	3.0	3.0.1	3.0.1	0~2	1	0	1	2019	2016~2020	blood	unknown	unknown	unknown	华东	478	华东	Zhejiang		Zhejiang	unknown	aroC(1)	dnaN(1)	hemD(2)	hisD(1)	purE(1)	sucA(1)	thrA(5)		479	0	0	0	0	0	0	0	0	0	0	0	0	0	0	0
480	480	SKLX104487	SRR21374796	1	4	4.3	4.3.1.1.EA1	4.3.1.1.EA1	3~5	5	1	0	2019	2016~2020	blood	unknown	unknown	unknown	华东	479	华东	Zhejiang		Jiangxi	unknown	aroC(1)	dnaN(1)	hemD(1)	hisD(1)	purE(1)	sucA(1)	thrA(5)		480	1	0	0	0	0	0	0	0	0	0	0	0	1	0	0
481	481	SKLX104542	SRR21375161	1	2	2.3	2.3.4	2.3.4	0~2	1	0	0	2019	2016~2020	blood	unknown	unknown	unknown	华东	480	华东	Jiangxi		Fujian	unknown	aroC(1)	dnaN(1)	hemD(1）	hisD(1)	purE(1)	sucA(1)	thrA(5)		481	0	0	0	0	0	0	0	0	0	0	0	0	0	0	0
482	482	SKLX108510	SRR21375159	2	2	2.X	2	No match	0~2	1	0	0	2019	2016~2020	blood	unknown	unknown	unknown	西南	481	华东	Fujian		Yunnan	unknown	aroC(1)	dnaN(1)	hemD(2)	hisD(1)	purE(1)	sucA(1)	thrA(5)		482	0	0	0	0	0	0	0	0	0	0	0	0	0	0	0
483	483	SKLX117423	SRR21375158	1	4	4.3	4.3.1.2	4.3.1.2	0~2	1	0	1	2019	2016~2020	blood	male	32	unknown	华东	482	西南	Yunnan		Anhui	unknown	aroC(1)	dnaN(1)	hemD(1)	hisD(1)	purE(1)	sucA(1)	thrA(5)		483	0	0	0	0	0	0	0	0	0	0	0	0	0	0	0
484	484	SKLX122814	SRR21375157	2	2	2.1	2.1.7	2.1.7	0~2	1	0	0	2019	2016~2020	blood	female	47	unknown	华东	483	华东	Anhui		Shandong	unknown	aroC(1)	dnaN(1)	hemD(2)	hisD(1)	purE(1)	sucA(1)	thrA(5)		484	0	0	0	0	0	0	0	0	0	0	0	0	0	0	0
485	485	SKLX011388	SRR21375156	2	2	2.3	2.3.4	2.3.4	0~2	2	1	1	2013	2011~2015	blood	unknown	unknown	unknown	华东	484	华东	Shandong		Zhejiang	unknown	aroC(1)	dnaN(1)	hemD(2)	hisD(1)	purE(1)	sucA(1)	thrA(5)		485	1	0	0	1	0	0	0	0	0	0	0	0	0	0	0
486	486	SKLX012900	SRR21375155	2	2	2.X	2	No match	0~2	1	0	0	2013	2011~2015	blood	unknown	unknown	unknown	华东	485	华东	Zhejiang		Zhejiang	unknown	aroC(1)	dnaN(1)	hemD(2)	hisD(1)	purE(1)	sucA(1)	thrA(5)		486	0	0	0	0	0	0	0	0	0	0	0	0	0	0	0
487	487	SKLX018914	SRR21375154	2	2	2.3	2.3.4	2.3.4	0~2	2	1	1	2014	2011~2015	blood	unknown	unknown	unknown	华东	486	华东	Zhejiang		Zhejiang	unknown	aroC(1)	dnaN(1)	hemD(2)	hisD(1)	purE(1)	sucA(1)	thrA(5)		487	1	0	0	1	0	0	0	0	0	0	0	0	0	0	0
488	488	SKLX018459	SRR21375153	2	2	2.3	2.3.4	2.3.4	0~2	2	1	1	2014	2011~2015	blood	unknown	unknown	unknown	华东	487	华东	Zhejiang		Zhejiang	unknown	aroC(1)	dnaN(1)	hemD(2)	hisD(1)	purE(1)	sucA(1)	thrA(5)		488	1	0	0	1	0	0	0	0	0	0	0	0	0	0	0
489	489	SKLX030509	SRR21375152	2	2	2.1	2.1	No match	0~2	1	0	1	2015	2011~2015	blood	unknown	unknown	unknown	华东	488	华东	Zhejiang		Zhejiang	unknown	aroC(1)	dnaN(1)	hemD(2)	hisD(1)	purE(1)	sucA(1)	thrA(5)		489	0	0	0	0	0	0	0	0	0	0	0	0	0	0	0
490	490	SKLX050471	SRR21375151	2	2	2.3	2.3	No match	0~2	1	0	1	2014	2011~2015	blood	male	48	unknown	华东	489	华东	Zhejiang		Zhejiang	unknown	aroC(1)	dnaN(1)	hemD(2)	hisD(1)	purE(1)	sucA(1)	thrA(5)		490	0	0	0	0	0	0	0	0	0	0	0	0	0	0	0
491	491	SKLX051286	SRR21375150	2	2	2.3	2.3.4	2.3.4	0~2	2	1	1	2014	2011~2015	blood	female	21	unknown	华东	490	华东	Zhejiang		Zhejiang	unknown	aroC(1)	dnaN(1)	hemD(2)	hisD(1)	purE(1)	sucA(1)	thrA(5)		491	1	0	0	1	0	0	0	0	0	0	0	0	0	0	0
492	492	SKLX051294	SRR21375148	2	2	2.3	2.3.4	2.3.4	0~2	2	1	1	2014	2011~2015	blood	male	54	unknown	华东	491	华东	Zhejiang		Zhejiang	unknown	aroC(1)	dnaN(1)	hemD(2)	hisD(1)	purE(1)	sucA(1)	thrA(5)		492	1	0	0	1	0	0	0	0	0	0	0	0	0	0	0
493	493	SKLX051348	SRR21375147	2	2	2.3	2.3.4	2.3.4	0~2	1	0	0	2014	2011~2015	blood	unknown	unknown	unknown	华东	492	华东	Zhejiang		Zhejiang	unknown	aroC(1)	dnaN(1)	hemD(2)	hisD(1)	purE(1)	sucA(1)	thrA(5)		493	0	0	0	0	0	0	0	0	0	0	0	0	0	0	0
494	494	SKLX051840	SRR21375146	2	2	2.X	2	No match	0~2	1	0	1	2014	2011~2015	blood	male	28	unknown	华东	493	华东	Zhejiang		Zhejiang	unknown	aroC(1)	dnaN(1)	hemD(2)	hisD(1)	purE(1)	sucA(1)	thrA(5)		494	0	0	0	0	0	0	0	0	0	0	0	0	0	0	0
495	495	SKLX051843	SRR21375145	2	2	2.X	2	No match	0~2	1	0	1	2014	2011~2015	blood	male	22	unknown	华东	494	华东	Zhejiang		Zhejiang	unknown	aroC(1)	dnaN(1)	hemD(2)	hisD(1)	purE(1)	sucA(1)	thrA(5)		495	0	0	0	0	0	0	0	0	0	0	0	0	0	0	0
496	496	SKLX051844	SRR21375144	2	2	2.X	2	No match	0~2	1	0	0	2014	2011~2015	blood	male	35	unknown	华东	495	华东	Zhejiang		Zhejiang	unknown	aroC(1)	dnaN(1)	hemD(2)	hisD(1)	purE(1)	sucA(1)	thrA(5)		496	0	0	0	0	0	0	0	0	0	0	0	0	0	0	0
497	497	SKLX051848	SRR21375143	2	2	2.X	2	No match	0~2	1	0	0	2014	2011~2015	blood	male	47	unknown	华东	496	华东	Zhejiang		Zhejiang	unknown	aroC(1)	dnaN(1)	hemD(2)	hisD(1)	purE(1)	sucA(1)	thrA(5)		497	0	0	0	0	0	0	0	0	0	0	0	0	0	0	0
498	498	SKLX051859	SRR21375142	2	2	2.X	2	No match	0~2	1	0	0	2014	2011~2015	blood	male	19	unknown	华东	497	华东	Zhejiang		Zhejiang	unknown	aroC(1)	dnaN(1)	hemD(2)	hisD(1)	purE(1)	sucA(1)	thrA(5)		498	0	0	0	0	0	0	0	0	0	0	0	0	0	0	0
499	499	SKLX051855	SRR21375141	2	2	2.X	2	No match	0~2	1	0	0	2014	2011~2015	blood	female	45	unknown	华东	498	华东	Zhejiang		Zhejiang	unknown	aroC(1)	dnaN(1)	hemD(2)	hisD(1)	purE(1)	sucA(1)	thrA(5)		499	0	0	0	0	0	0	0	0	0	0	0	0	0	0	0
500	500	SKLX051861	SRR21375140	2	2	2.X	2	No match	0~2	1	0	0	2014	2011~2015	blood	male	27	unknown	华东	499	华东	Zhejiang		Zhejiang	unknown	aroC(1)	dnaN(1)	hemD(2)	hisD(1)	purE(1)	sucA(1)	thrA(5)		500	0	0	0	0	0	0	0	0	0	0	0	0	0	0	0
501	501	SKLX051862	SRR21375139	2	2	2.X	2	No match	0~2	2	0	1	2014	2011~2015	blood	female	17	unknown	华东	500	华东	Zhejiang		Zhejiang	unknown	aroC(1)	dnaN(1)	hemD(2)	hisD(1)	purE(1)	sucA(1)	thrA(5)		501	0	0	0	0	0	0	0	0	0	0	0	0	0	0	0
502	502	SKLX052761	SRR21375137	2	2	2.X	2	No match	0~2	1	0	0	2015	2011~2015	blood	male	26	unknown	华东	501	华东	Zhejiang		Jiangsu	unknown	aroC(1)	dnaN(1)	hemD(2)	hisD(1)	purE(1)	sucA(1)	thrA(5)		502	0	0	0	0	0	0	0	0	0	0	0	0	0	0	0
503	503	SKLX053776	SRR21375136	1	3	3.X	3	No match	0~2	1	0	1	2015	2011~2015	blood	unknown	unknown	unknown	华东	502	华东	Jiangsu		Fujian	unknown	aroC(1)	dnaN(1)	hemD(1)	hisD(1)	purE(1)	sucA(1)	thrA(5)		503	0	0	0	0	0	0	0	0	0	0	0	0	0	0	0
504	504	SKLX054049	SRR21375135	2	0	0.X	0	No match	0~2	1	1	1	2015	2011~2015	blood	male	39	unknown	西北	503	华东	Fujian		Gansu	unknown	aroC(1)	dnaN(1)	hemD(2)	hisD(1)	purE(1)	sucA(1)	thrA(5)		504	1	0	0	0	0	0	0	0	0	0	0	0	0	0	0
505	505	SKLX055446	SRR21375134	2	2	2.1	2.1.7	2.1.7	0~2	1	0	0	2016	2016~2020	blood	female	55	unknown	华东	504	西北	Gansu		Anhui	unknown	aroC(1)	dnaN(1)	hemD(2)	hisD(1)	purE(1)	sucA(1)	thrA(5)		505	0	0	0	0	0	0	0	0	0	0	0	0	0	0	0
506	506	SKLX055591	SRR21375388	2	2	2.X	2	No match	0~2	1	0	0	2016	2016~2020	blood	unknown	unknown	unknown	华中	505	华东	Anhui		Henan	unknown	aroC(1)	dnaN(1)	hemD(2)	hisD(1)	purE(1)	sucA(1)	thrA(5)		506	0	0	0	0	0	0	0	0	0	0	0	0	0	0	0
507	507	SKLX055653	SRR21375387	2	2	2.1	2.1	No match	0~2	1	0	1	2016	2016~2020	blood	male	45	unknown	华东	506	华中	Henan		Zhejiang	unknown	aroC(1)	dnaN(1)	hemD(2)	hisD(1)	purE(1)	sucA(1)	thrA(5)		507	0	0	0	0	0	0	0	0	0	0	0	0	0	0	0
508	508	SKLX057786	SRR21375386	2	2	2.3	2.3.4	2.3.4	0~2	1	1	0	2016	2016~2020	blood	female	unknown	unknown	华东	507	华东	Zhejiang		Anhui	unknown	aroC(1)	dnaN(1)	hemD(2)	hisD(1)	purE(1)	sucA(1)	thrA(5)		508	1	0	0	1	0	0	0	0	0	0	0	0	0	0	0
509	509	SKLX057703	SRR21375385	1	3	3.X	3	No match	0~2	1	0	1	2016	2016~2020	blood	unknown	unknown	unknown	华东	508	华东	Anhui		Fujian	unknown	aroC(1)	dnaN(1)	hemD(1)	hisD(1)	purE(1)	sucA(1)	thrA(5)		509	0	0	0	0	0	0	0	0	0	0	0	0	0	0	0
510	510	SD2016LL1124	SRR21375384	2	2	2.X	2	No match	0~2	1	0	0	2016	2016~2020	Blood	male	2	unknown	华东	509	华东	Fujian		Shandong	unknown	aroC(1)	dnaN(1)	hemD(2)	hisD(1)	purE(1)	sucA(1)	thrA(5)		510	0	0	0	0	0	0	0	0	0	0	0	0	0	0	0
511	511	SD2016LL923	SRR21375383	2	2	2.X	2	No match	0~2	1	0	0	2016	2016~2020	Blood	male	30	unknown	华东	510	华东	Shandong		Shandong	unknown	aroC(1)	dnaN(1)	hemD(2)	hisD(1)	purE(1)	sucA(1)	thrA(5)		511	0	0	0	0	0	0	0	0	0	0	0	0	0	0	0
512	512	SD2016LL1127	SRR21375381	2	2	2.X	2	No match	0~2	1	0	0	2016	2016~2020	Blood	male	55	unknown	华东	511	华东	Shandong		Shandong	unknown	aroC(1)	dnaN(1)	hemD(2)	hisD(1)	purE(1)	sucA(1)	thrA(5)		512	0	0	0	0	0	0	0	0	0	0	0	0	0	0	0
513	513	SD2016LL681	SRR21375380	2	2	2.X	2	No match	0~2	1	0	0	2016	2016~2020	Blood	female	1	unknown	华东	512	华东	Shandong		Shandong	unknown	aroC(1)	dnaN(1)	hemD(2)	hisD(1)	purE(1)	sucA(1)	thrA(5)		513	0	0	0	0	0	0	0	0	0	0	0	0	0	0	0
514	514	SD2016LL968	SRR21375379	2	2	2.X	2	No match	0~2	1	0	0	2016	2016~2020	Blood	male	5	unknown	华东	513	华东	Shandong		Shandong	unknown	aroC(1)	dnaN(1)	hemD(2)	hisD(1)	purE(1)	sucA(1)	thrA(5)		514	0	0	0	0	0	0	0	0	0	0	0	0	0	0	0
515	515	SD2016LL1136	SRR21375378	2	2	2.X	2	No match	0~2	1	1	0	2016	2016~2020	Blood	male	13	unknown	华东	514	华东	Shandong		Shandong	unknown	aroC(1)	dnaN(1)	hemD(2)	hisD(1)	purE(1)	sucA(1)	thrA(5)		515	1	0	1	0	0	0	0	0	0	0	0	0	0	0	0
516	516	SD2016LL1080	SRR21375377	2	2	2.X	2	No match	0~2	1	0	0	2016	2016~2020	Blood	male	11	unknown	华东	515	华东	Shandong		Shandong	unknown	aroC(1)	dnaN(1)	hemD(2)	hisD(1)	purE(1)	sucA(1)	thrA(5)		516	0	0	0	0	0	0	0	0	0	0	0	0	0	0	0
517	517	SD2016LL1080	SRR21375376	2	2	2.X	2	No match	0~2	1	1	0	2016	2016~2020	Blood	male	11	unknown	华东	516	华东	Shandong		Shandong	unknown	aroC(1)	dnaN(1)	hemD(2)	hisD(1)	purE(1)	sucA(1)	thrA(5)		517	1	0	1	0	0	0	0	0	0	0	0	0	0	0	0
518	518	SD2016LL1052	SRR21375375	2	2	2.X	2	No match	0~2	1	0	0	2016	2016~2020	Blood	male	30	unknown	华东	517	华东	Shandong		Shandong	unknown	aroC(1)	dnaN(1)	hemD(2)	hisD(1)	purE(1)	sucA(1)	thrA(5)		518	0	0	0	0	0	0	0	0	0	0	0	0	0	0	0
519	519	SD2016LL293	SRR21375374	2	2	2.X	2	No match	0~2	1	0	0	2016	2016~2020	Blood	male	9	unknown	华东	518	华东	Shandong		Shandong	unknown	aroC(1)	dnaN(1)	hemD(2)	hisD(1)	purE(1)	sucA(1)	thrA(5)		519	0	0	0	0	0	0	0	0	0	0	0	0	0	0	0
520	520	SD2016LL1129	SRR21375373	2	2	2.X	2	No match	0~2	1	0	0	2016	2016~2020	Blood	female	28	unknown	华东	519	华东	Shandong		Shandong	unknown	aroC(1)	dnaN(1)	hemD(2)	hisD(1)	purE(1)	sucA(1)	thrA(5)		520	0	0	0	0	0	0	0	0	0	0	0	0	0	0	0
521	521	SD2016LL377	SRR21375372	2	2	2.X	2	No match	0~2	1	0	0	2016	2016~2020	Blood	female	32	unknown	华东	520	华东	Shandong		Shandong	unknown	aroC(1)	dnaN(1)	hemD(2)	hisD(1)	purE(1)	sucA(1)	thrA(5)		521	0	0	0	0	0	0	0	0	0	0	0	0	0	0	0
522	522	SD2016LL115	SRR21375370	2	2	2.X	2	No match	0~2	1	0	0	2016	2016~2020	Blood	male	1	unknown	华东	521	华东	Shandong		Shandong	unknown	aroC(1)	dnaN(1)	hemD(2)	hisD(1)	purE(1)	sucA(1)	thrA(5)		522	0	0	0	0	0	0	0	0	0	0	0	0	0	0	0
524	524	SD2016LLM13	SRR21375369	2	2	2.X	2	No match	0~2	1	0	0	2016	2016~2020	feces	female	32	unknown	华东	522	华东	Shandong		Shandong	unknown	aroC(1)	dnaN(1)	hemD(2)	hisD(1)	purE(1)	sucA(1)	thrA(5)		524	0	0	0	0	0	0	0	0	0	0	0	0	0	0	0
525	525	SD2016LL436	SRR21375368	2	2	2.X	2	No match	0~2	1	0	0	2016	2016~2020	Blood	male	6	unknown	华东	524	华东	Shandong		Shandong	unknown	aroC(1)	dnaN(1)	hemD(2)	hisD(1)	purE(1)	sucA(1)	thrA(5)		525	0	0	0	0	0	0	0	0	0	0	0	0	0	0	0
526	526	SD2016LL490	SRR21375367	2	2	2.X	2	No match	0~2	1	0	0	2016	2016~2020	Blood	female	26	unknown	华东	525	华东	Shandong		Shandong	unknown	aroC(1)	dnaN(1)	hemD(2)	hisD(1)	purE(1)	sucA(1)	thrA(5)		526	0	0	0	0	0	0	0	0	0	0	0	0	0	0	0
527	527	SD2016LL474	SRR21375366	2	2	2.X	2	No match	0~2	1	0	0	2016	2016~2020	Blood	female	6	unknown	华东	526	华东	Shandong		Shandong	unknown	aroC(1)	dnaN(1)	hemD(2)	hisD(1)	purE(1)	sucA(1)	thrA(5)		527	0	0	0	0	0	0	0	0	0	0	0	0	0	0	0
528	528	SD2016LL534	SRR21375365	2	2	2.X	2	No match	0~2	1	0	0	2016	2016~2020	Blood	male	36	unknown	华东	527	华东	Shandong		Shandong	unknown	aroC(1)	dnaN(1)	hemD(2)	hisD(1)	purE(1)	sucA(1)	thrA(5)		528	0	0	0	0	0	0	0	0	0	0	0	0	0	0	0
529	529	SD2016LL332	SRR21375364	2	2	2.X	2	No match	0~2	1	0	0	2016	2016~2020	Blood	male	1	unknown	华东	528	华东	Shandong		Shandong	unknown	aroC(1)	dnaN(1)	hemD(2)	hisD(1)	purE(1)	sucA(1)	thrA(5)		529	0	0	0	0	0	0	0	0	0	0	0	0	0	0	0
530	530	SD2016LL488	SRR21375363	2	2	2.X	2	No match	0~2	1	0	0	2016	2016~2020	Blood	female	51	unknown	华东	529	华东	Shandong		Shandong	unknown	aroC(1)	dnaN(1)	hemD(2)	hisD(1)	purE(1)	sucA(1)	thrA(5)		530	0	0	0	0	0	0	0	0	0	0	0	0	0	0	0
531	531	SD2016LL7-sc-cl	SRR21375362	2	2	2.X	2	No match	0~2	1	0	0	2016	2016~2020	water pipe	unknown	unknown	unknown	华东	530	华东	Shandong		Shandong	unknown	aroC(1)	dnaN(1)	hemD(2)	hisD(1)	purE(1)	sucA(1)	thrA(5)		531	0	0	0	0	0	0	0	0	0	0	0	0	0	0	0
532	532	SD2016LL1401	SRR21375361	2	2	2.X	2	No match	0~2	1	0	0	2016	2016~2020	Blood	male	13	unknown	华东	531	华东	Shandong		Shandong	unknown	aroC(1)	dnaN(1)	hemD(2)	hisD(1)	purE(1)	sucA(1)	thrA(5)		532	0	0	0	0	0	0	0	0	0	0	0	0	0	0	0
533	533	SD2016LL1360	SRR21374964	2	2	2.X	2	No match	0~2	1	0	0	2016	2016~2020	Blood	female	40	unknown	华东	532	华东	Shandong		Shandong	unknown	aroC(1)	dnaN(1)	hemD(2)	hisD(1)	purE(1)	sucA(1)	thrA(5)		533	0	0	0	0	0	0	0	0	0	0	0	0	0	0	0
534	534	SD2016LL0017	SRR21374963	2	2	2.X	2	No match	0~2	1	0	0	2016	2016~2020	Blood	female	13	unknown	华东	533	华东	Shandong		Shandong	unknown	aroC(1)	dnaN(1)	hemD(2)	hisD(1)	purE(1)	sucA(1)	thrA(5)		534	0	0	0	0	0	0	0	0	0	0	0	0	0	0	0
535	535	SD2016LL1423	SRR21374962	2	2	2.X	2	No match	0~2	1	0	0	2016	2016~2020	Blood	female	8	unknown	华东	534	华东	Shandong		Shandong	unknown	aroC(1)	dnaN(1)	hemD(2)	hisD(1)	purE(1)	sucA(1)	thrA(5)		535	0	0	0	0	0	0	0	0	0	0	0	0	0	0	0
536	536	536	SRR21374961	2	2	2.1	2.1.7	2.1.7	0~2	1	0	1	unknown	unknown	unknown	unknown	unknown	unknown	华东	535	华东	Shandong		Shandong	unknown	aroC(1)	dnaN(1)	hemD(2)	hisD(1)	purE(1)	sucA(1)	thrA(5)		536	0	0	0	0	0	0	0	0	0	0	0	0	0	0	0
537	537	SD2016LL1450	SRR21374960	2	2	2.X	2	No match	0~2	1	0	0	2016	2016~2020	Blood	female	50	unknown	华东	536	华东	Shandong		Shandong	unknown	aroC(1)	dnaN(1)	hemD(2)	hisD(1)	purE(1)	sucA(1)	thrA(5)		537	0	0	0	0	0	0	0	0	0	0	0	0	0	0	0
545	545	SD2016LL1114	SRR21374959	2	2	2.X	2	No match	0~2	2	0	0	2016	2016~2020	Blood	female	62	unknown	华东	537	华东	Shandong		Shandong	unknown	aroC(1)	dnaN(1)	hemD(2)	hisD(1)	purE(1)	sucA(1)	thrA(5)		545	0	0	0	0	0	0	0	0	0	0	0	0	0	0	0
639.6	639_60	639_60	SRR21374958	2	3	3.2	3.2.1	3.2.1	0~2	1	0	0	1994	1991~1995	blood	female	32	S	华南	545	华东	Shandong		Guangxi	unknown	aroC(1)	dnaN(1)	hemD(2)	hisD(1)	purE(1)	sucA(1)	thrA(5)			0	0	0	0	0	0	0	0	0	0	0	0	0	0	0
640.61	640_61	640_61	SRR21374957	2	2	2.1	2.1.7	2.1.7	0~2	1	0	0	1994	1991~1995	blood	female	28	B	华南	546_SAL_E02-5919_AS.scaffold	unknown	unknown		Guangxi	unknown	aroC(1)	dnaN(1)	hemD(2)	hisD(1)	purE(1)	sucA(1)	thrA(5)			0	0	0	0	0	0	0	0	0	0	0	0	0	0	0
641.62	641_62	641_62	SRR21374956	2	2	2.1	2.1.7	2.1.7	0~2	1	0	0	1994	1991~1995	blood	female	22	B	华南	547_SAL_ERL084170_AS.scaffold	unknown	unknown		Guangxi	unknown	aroC(1)	dnaN(1)	hemD(2)	hisD(1)	purE(1)	sucA(1)	thrA(5)			0	0	0	0	0	0	0	0	0	0	0	0	0	0	0
642.63	642_63	642_63	SRR21374955	2	3	3.2	3.2.1	3.2.1	0~2	1	0	0	1994	1991~1995	blood	female	16	S	华南	548_SAL_fhuE-lsecl_AS.scaffold	华东	Taiwan		Guangxi	unknown	aroC(1)	dnaN(1)	hemD(2)	hisD(1)	purE(1)	sucA(1)	thrA(5)			0	0	0	0	0	0	0	0	0	0	0	0	0	0	0
643.64	643_64	643_64	SRR21374953	2	2	2.3	2.3.4	2.3.4	0~2	1	0	0	1994	1991~1995	blood	female	18	B	华南	549_SAL_LXYSH_AS_genomic	华东	Zhejiang		Guangxi	unknown	aroC(1)	dnaN(1)	hemD(2)	hisD(1)	purE(1)	sucA(1)	thrA(5)			0	0	0	0	0	0	0	0	0	0	0	0	0	0	0
644.65	644_65	644_65	SRR21374952	2	2	2.3	2.3.4	2.3.4	0~2	1	0	0	1994	1991~1995	blood	female	18	B	华南	550_SAL_MDUST154_AS.scaffold	unknown	unknown		Guangxi	unknown	aroC(1)	dnaN(1)	hemD(2)	hisD(1)	purE(1)	sucA(1)	thrA(5)			0	0	0	0	0	0	0	0	0	0	0	0	0	0	0
645.66	645_66	645_66	SRR21374951	2	2	2.3	2.3.4	2.3.4	0~2	1	0	0	1994	1991~1995	blood	female	22	S	华南	551_GCA_001084985.1_10593_2_18_genomic	unknown	unknown		Guangxi	unknown	aroC(1)	dnaN(1)	hemD(2)	hisD(1)	purE(1)	sucA(1)	thrA(5)			0	0	0	0	0	0	0	0	0	0	0	0	0	0	0
646.67	646_67	646_67	SRR21374950	2	2	2.1	2.1	No match	0~2	1	0	0	1994	1991~1995	blood	female	16	B	华南	552_GCA_001089225.1_10349_1_39_genomic	unknown	unknown		Guangxi	unknown	aroC(1)	dnaN(1)	hemD(2)	hisD(1)	purE(1)	sucA(1)	thrA(5)			0	0	0	0	0	0	0	0	0	0	0	0	0	0	0
647.68	647_68	647_68	SRR21374949	2	2	2.1	2.1	No match	0~2	1	0	0	1994	1991~1995	blood	female	31	B	华南	553_GCA_001089565.1_10492_1_16_genomic	unknown	unknown		Guangxi	unknown	aroC(1)	dnaN(1)	hemD(2)	hisD(1)	purE(1)	sucA(1)	thrA(5)			0	0	0	0	0	0	0	0	0	0	0	0	0	0	0
648.69	648_69	648_69	SRR21374948	2	3	3.2	3.2.1	3.2.1	0~2	1	0	0	1994	1991~1995	blood	female	6	B	华南	555_GCA_004136335.1_ASM413633v1_genomic	unknown	unknown		Guangxi	unknown	aroC(1)	dnaN(1)	hemD(2)	hisD(1)	purE(1)	sucA(1)	thrA(5)			0	0	0	0	0	0	0	0	0	0	0	0	0	0	0
649.7	649_70	649_70	SRR21374947	2	3	3.2	3.2.1	3.2.1	0~2	1	0	0	1994	1991~1995	blood	female	45	B	华南	557_GCA_900002585.1_St508-GX1999_genomic	华南	Guangxi		Guangxi	unknown	aroC(1)	dnaN(1)	hemD(2)	hisD(1)	purE(1)	sucA(1)	thrA(5)			0	0	0	0	0	0	0	0	0	0	0	0	0	0	0
650.71	650_71	650_71	SRR21374946	2	3	3.2	3.2.1	3.2.1	0~2	1	0	0	1994	1991~1995	blood	female	27	B	华南	560_GCA_900002595.1_GZ-18_genomic	华南	Guangdong		Guangxi	unknown	aroC(1)	dnaN(1)	hemD(2)	hisD(1)	purE(1)	sucA(1)	thrA(5)			0	0	0	0	0	0	0	0	0	0	0	0	0	0	0
651.72	651_72	651_72	SRR21374945	2	2	2.1	2.1	No match	0~2	1	0	0	1994	1991~1995	blood	female	6	B	华南	561_GCA_900002605.1_St1332-GZ2011_genomic	华南	Guangdong		Guangxi	unknown	aroC(1)	dnaN(1)	hemD(2)	hisD(1)	purE(1)	sucA(1)	thrA(5)			0	0	0	0	0	0	0	0	0	0	0	0	0	0	0
652.73	652_73	652_73	SRR21374944	2	2	2.1	2.1	No match	0~2	1	0	0	1995	1991~1995	blood	female	14	S	华南	562_GCA_900002615.1_St1428-XJ2010_genomic	西北	Xinjiang		Guangxi	unknown	aroC(1)	dnaN(1)	hemD(2)	hisD(1)	purE(1)	sucA(1)	thrA(5)			0	0	0	0	0	0	0	0	0	0	0	0	0	0	0
653.74	653_74	653_74	SRR21374941	2	2	2.1	2.1	No match	0~2	1	0	0	1995	1991~1995	blood	female	17	S	华南	563_GCA_900002625.1_JX2005-56_genomic	华东	Jiangxi		Guangxi	unknown	aroC(1)	dnaN(1)	hemD(2)	hisD(1)	purE(1)	sucA(1)	thrA(5)			0	0	0	0	0	0	0	0	0	0	0	0	0	0	0
654.75	654_75	654_75	SRR21374940	2	2	2.1	2.1	No match	0~2	1	0	0	1994	1991~1995	blood	female	19	B	华南	564_GCA_900002845.1_St512-GX1998_genomic	华南	Guangxi		Guangxi	unknown	aroC(1)	dnaN(1)	hemD(2)	hisD(1)	purE(1)	sucA(1)	thrA(5)			0	0	0	0	0	0	0	0	0	0	0	0	0	0	0
655.76	655_76	655_76	SRR21374939	1	3	3.5	3.5	No match	0~2	1	0	0	1995	1991~1995	blood	female	53	B	华南	565_GCA_900002855.1_St382-GX1995_genomic	华南	Guangxi		Guangxi	unknown	aroC(1)	dnaN(1)	hemD(1)	hisD(1)	purE(1)	sucA(1)	thrA(5)			0	0	0	0	0	0	0	0	0	0	0	0	0	0	0
656.77	656_77	656_77	SRR21374938	2	2	2.3	2.3.4	2.3.4	0~2	1	0	0	1994	1991~1995	blood	female	21	B	华南	566_GCA_900002865.1_GX-St669_genomic	华南	Guangxi		Guangxi	unknown	aroC(1)	dnaN(1)	hemD(2)	hisD(1)	purE(1)	sucA(1)	thrA(5)			0	0	0	0	0	0	0	0	0	0	0	0	0	0	0
657.78	657_78	657_78	SRR21374795	1	4	4.1	4.1	No match	0~2	1	0	0	1995	1991~1995	blood	female	13	B	华南	567_GCA_900002875.1_St383-GX1995_genomic	华南	Guangxi		Guangxi	unknown	aroC(1)	dnaN(1)	hemD(1)	hisD(1)	purE(1)	sucA(1)	thrA(5)			0	0	0	0	0	0	0	0	0	0	0	0	0	0	0
658.79	658_79	658_79	SRR21374794	2	3	3.2	3.2.1	3.2.1	0~2	1	0	0	1995	1991~1995	blood	female	28	S	华南	568_GCA_900002885.1_St1481-XJ2012_genomic	西北	Xinjiang		Guangxi	unknown	aroC(1)	dnaN(1)	hemD(2)	hisD(1)	purE(1)	sucA(1)	thrA(5)			0	0	0	0	0	0	0	0	0	0	0	0	0	0	0
659.8	659_80	659_80	SRR21374793	2	2	2.3	2.3.4	2.3.4	0~2	1	1	1	1995	1991~1995	blood	female	37	S	华南	569_GCA_900016635.1_ZJ98-11_genomic	华东	Zhejiang		Guangxi	unknown	aroC(1)	dnaN(1)	hemD(2)	hisD(1)	purE(1)	sucA(1)	thrA(5)			1	0	0	1	0	0	0	0	0	0	0	0	0	0	0
660.81	660_81	660_81	SRR21374792	2	3	3.2	3.2.1	3.2.1	0~2	1	0	0	1995	1991~1995	blood	female	24	S	华南	639_60	华南	Guangxi		Guangxi	unknown	aroC(1)	dnaN(1)	hemD(2)	hisD(1)	purE(1)	sucA(1)	thrA(5)			0	0	0	0	0	0	0	0	0	0	0	0	0	0	0
661.82	661_82	661_82	SRR21374791	2	3	3.2	3.2.1	3.2.1	0~2	2	1	0	1995	1991~1995	blood	female	54	S	华南	640_61	华南	Guangxi		Guangxi	unknown	aroC(1)	dnaN(1)	hemD(2)	hisD(1)	purE(1)	sucA(1)	thrA(5)			1	0	0	1	0	0	0	0	0	0	0	0	0	0	0
662.83	662_83	662_83	SRR21374790	2	3	3.2	3.2.1	3.2.1	0~2	1	0	0	1995	1991~1995	blood	female	40	B	华南	641_62	华南	Guangxi		Guangxi	unknown	aroC(1)	dnaN(1)	hemD(2)	hisD(1)	purE(1)	sucA(1)	thrA(5)			0	0	0	0	0	0	0	0	0	0	0	0	0	0	0
663.84	663_84	663_84	SRR21374788	2	3	3.2	3.2.1	3.2.1	0~2	1	0	0	1995	1991~1995	blood	female	30	B	华南	642_63	华南	Guangxi		Guangxi	unknown	aroC(1)	dnaN(1)	hemD(2)	hisD(1)	purE(1)	sucA(1)	thrA(5)			0	0	0	0	0	0	0	0	0	0	0	0	0	0	0
664.85	664_85	664_85	SRR21374787	2	3	3.2	3.2.1	3.2.1	0~2	1	0	0	1995	1991~1995	blood	female	36	B	华南	643_64	华南	Guangxi		Guangxi	unknown	aroC(1)	dnaN(1)	hemD(2)	hisD(1)	purE(1)	sucA(1)	thrA(5)			0	0	0	0	0	0	0	0	0	0	0	0	0	0	0
665.86	665_86	665_86	SRR21374786	2	3	3.2	3.2.1	3.2.1	0~2	1	0	0	1995	1991~1995	blood	female	22	B	华南	644_65	华南	Guangxi		Guangxi	unknown	aroC(1)	dnaN(1)	hemD(2)	hisD(1)	purE(1)	sucA(1)	thrA(5)			0	0	0	0	0	0	0	0	0	0	0	0	0	0	0
666.87	666_87	666_87	SRR21374785	2	3	3.2	3.2.1	3.2.1	0~2	1	0	0	1995	1991~1995	blood	female	34	B	华南	645_66	华南	Guangxi		Guangxi	unknown	aroC(1)	dnaN(1)	hemD(2)	hisD(1)	purE(1)	sucA(1)	thrA(5)			0	0	0	0	0	0	0	0	0	0	0	0	0	0	0
667.88	667_88	667_88	SRR21374784	2	3	3.2	3.2.1	3.2.1	0~2	1	0	0	1995	1991~1995	blood	female	40	B	华南	646_67	华南	Guangxi		Guangxi	unknown	aroC(1)	dnaN(1)	hemD(2)	hisD(1)	purE(1)	sucA(1)	thrA(5)			0	0	0	0	0	0	0	0	0	0	0	0	0	0	0
668.89	668_89	668_89	SRR21374783	2	3	3.2	3.2.1	3.2.1	0~2	1	0	0	1995	1991~1995	blood	female	25	B	华南	647_68	华南	Guangxi		Guangxi	unknown	aroC(1)	dnaN(1)	hemD(2)	hisD(1)	purE(1)	sucA(1)	thrA(5)			0	0	0	0	0	0	0	0	0	0	0	0	0	0	0
669.9	669_90	669_90	SRR21374782	2	2	2.3	2.3	No match	0~2	1	0	0	1995	1991~1995	blood	female	40	B	华南	648_69	华南	Guangxi		Guangxi	unknown	aroC(1)	dnaN(1)	hemD(2)	hisD(1)	purE(1)	sucA(1)	thrA(5)			0	0	0	0	0	0	0	0	0	0	0	0	0	0	0
670.91	670_91	670_91	SRR21374781	2	2	2.3	2.3	No match	0~2	1	0	0	1995	1991~1995	blood	female	60	B	华南	649_70	华南	Guangxi		Guangxi	unknown	aroC(1)	dnaN(1)	hemD(2)	hisD(1)	purE(1)	sucA(1)	thrA(5)			0	0	0	0	0	0	0	0	0	0	0	0	0	0	0
672.93	672_93	672_93	SRR21374780	2	2	2.2	2.2	No match	0~2	1	0	0	1994	1991~1995	blood	unknown	unknown	S	华南	650_71	华南	Guangxi		Guangxi	unknown	aroC(1)	dnaN(1)	hemD(2)	hisD(1)	purE(1)	sucA(1)	thrA(5)			0	0	0	0	0	0	0	0	0	0	0	0	0	0	0
673.94	673_94	673_94	SRR21374779	2	2	2.2	2.2	No match	0~2	1	0	0	1994	1991~1995	blood	unknown	unknown	S	华南	651_72	华南	Guangxi		Guangxi	unknown	aroC(1)	dnaN(1)	hemD(2)	hisD(1)	purE(1)	sucA(1)	thrA(5)			0	0	0	0	0	0	0	0	0	0	0	0	0	0	0
674.95	674_95	674_95	SRR21374777	2	2	2.2	2.2.2	2.2.2	0~2	1	0	0	1994	1991~1995	blood	unknown	unknown	S	华南	652_73	华南	Guangxi		Guangxi	unknown	aroC(1)	dnaN(1)	hemD(2)	hisD(1)	purE(1)	sucA(1)	thrA(5)			0	0	0	0	0	0	0	0	0	0	0	0	0	0	0
675.96	675_96	675_96	SRR21374776	2	2	2.1	2.1	No match	0~2	1	0	0	1994	1991~1995	blood	unknown	unknown	S	华南	653_74	华南	Guangxi		Guangxi	unknown	aroC(1)	dnaN(1)	hemD(2)	hisD(1)	purE(1)	sucA(1)	thrA(5)			0	0	0	0	0	0	0	0	0	0	0	0	0	0	0
676.97	676_97	676_97	SRR21374775	2	2	2.3	2.3.4	2.3.4	0~2	1	0	0	1994	1991~1995	blood	unknown	unknown	S	华南	654_75	华南	Guangxi		Guangxi	unknown	aroC(1)	dnaN(1)	hemD(2)	hisD(1)	purE(1)	sucA(1)	thrA(5)			0	0	0	0	0	0	0	0	0	0	0	0	0	0	0
677.98	677_98	677_98	SRR21374774	2	2	2.3	2.3.4	2.3.4	0~2	1	0	0	1994	1991~1995	blood	unknown	unknown	S	华南	655_76	华南	Guangxi		Guangxi	unknown	aroC(1)	dnaN(1)	hemD(2)	hisD(1)	purE(1)	sucA(1)	thrA(5)			0	0	0	0	0	0	0	0	0	0	0	0	0	0	0
678.99	678_99	678_99	SRR21374773	2	2	2.3	2.3.4	2.3.4	0~2	1	0	0	1994	1991~1995	blood	unknown	unknown	S	华南	656_77	华南	Guangxi		Guangxi	unknown	aroC(1)	dnaN(1)	hemD(2)	hisD(1)	purE(1)	sucA(1)	thrA(5)			0	0	0	0	0	0	0	0	0	0	0	0	0	0	0
679.1	679_100	679_100	SRR21374772	2	2	2.1	2.1.7	2.1.7	0~2	1	0	0	1995	1991~1995	blood	unknown	unknown	S	华南	657_78	华南	Guangxi		Guangxi	unknown	aroC(1)	dnaN(1)	hemD(2)	hisD(1)	purE(1)	sucA(1)	thrA(5)			0	0	0	0	0	0	0	0	0	0	0	0	0	0	0
680.101	680_101	680_101	SRR21374771	2	3	3.2	3.2.1	3.2.1	0~2	1	0	0	1995	1991~1995	blood	female	7	B	华南	658_79	华南	Guangxi		Guangxi	unknown	aroC(1)	dnaN(1)	hemD(2)	hisD(1)	purE(1)	sucA(1)	thrA(5)			0	0	0	0	0	0	0	0	0	0	0	0	0	0	0
681.102	681_102	681_102	SRR21374770	2	3	3.2	3.2.1	3.2.1	0~2	1	0	0	1995	1991~1995	blood	female	9	B	华南	659_80	华南	Guangxi		Guangxi	unknown	aroC(1)	dnaN(1)	hemD(2)	hisD(1)	purE(1)	sucA(1)	thrA(5)			0	0	0	0	0	0	0	0	0	0	0	0	0	0	0
682.103	682_103	682_103	SRR21374769	1	4	4.1	4.1	No match	0~2	1	0	0	1995	1991~1995	blood	female	15	B	华南	660_81	华南	Guangxi		Guangxi	unknown	aroC(1)	dnaN(1)	hemD(1)	hisD(1)	purE(1)	sucA(1)	thrA(5)			0	0	0	0	0	0	0	0	0	0	0	0	0	0	0
683.104	683_104	683_104	SRR21374768	2	3	3.2	3.2.1	3.2.1	0~2	1	0	0	1995	1991~1995	blood	female	12	S	华南	661_82	华南	Guangxi		Guangxi	unknown	aroC(1)	dnaN(1)	hemD(2)	hisD(1)	purE(1)	sucA(1)	thrA(5)			0	0	0	0	0	0	0	0	0	0	0	0	0	0	0
684.105	684_105	684_105	SRR21375359	2	3	3.2	3.2.1	3.2.1	0~2	1	0	0	1995	1991~1995	blood	female	7	B	华南	662_83	华南	Guangxi		Guangxi	unknown	aroC(1)	dnaN(1)	hemD(2)	hisD(1)	purE(1)	sucA(1)	thrA(5)			0	0	0	0	0	0	0	0	0	0	0	0	0	0	0
685.106	685_106	685_106	SRR21375358	1	3	3.5	3.5	No match	0~2	1	0	0	1995	1991~1995	blood	female	8	B	华南	663_84	华南	Guangxi		Guangxi	unknown	aroC(1)	dnaN(1)	hemD(1)	hisD(1)	purE(1)	sucA(1)	thrA(5)			0	0	0	0	0	0	0	0	0	0	0	0	0	0	0
686.107	686_107	686_107	SRR21375357	2	2	2.3	2.3	No match	0~2	1	0	0	1995	1991~1995	blood	female	12	B	华南	664_85	华南	Guangxi		Guangxi	unknown	aroC(1)	dnaN(1)	hemD(2)	hisD(1)	purE(1)	sucA(1)	thrA(5)			0	0	0	0	0	0	0	0	0	0	0	0	0	0	0
687.108	687_108	687_108	SRR21375356	2	2	2.3	2.3.4	2.3.4	3~5	4	1	1	1995	1991~1995	blood	female	15	S	华南	665_86	华南	Guangxi		Guangxi	unknown	aroC(1)	dnaN(1)	hemD(2)	hisD(1)	purE(1)	sucA(1)	thrA(5)			1	0	0	1	0	0	0	0	0	0	0	0	0	0	0
689.109	689_109	689_109	SRR21375355	2	2	2.3	2.3	No match	0~2	1	0	0	1995	1991~1995	blood	female	11	S	华南	666_87	华南	Guangxi		Guangxi	unknown	aroC(1)	dnaN(1)	hemD(2)	hisD(1)	purE(1)	sucA(1)	thrA(5)			0	0	0	0	0	0	0	0	0	0	0	0	0	0	0
690.11	690_110	690_110	SRR21375354	2	2	2.3	2.3	No match	0~2	1	0	0	1995	1991~1995	blood	female	12	S	华南	667_88	华南	Guangxi		Guangxi	unknown	aroC(1)	dnaN(1)	hemD(2)	hisD(1)	purE(1)	sucA(1)	thrA(5)			0	0	0	0	0	0	0	0	0	0	0	0	0	0	0
691.111	691_111	691_111	SRR21375353	2	2	2.1	2.1	No match	0~2	1	0	0	1995	1991~1995	blood	female	>=18	S	华南	668_89	华南	Guangxi		Guangxi	unknown	aroC(1)	dnaN(1)	hemD(2)	hisD(1)	purE(1)	sucA(1)	thrA(5)			0	0	0	0	0	0	0	0	0	0	0	0	0	0	0
692.112	692_112	692_112	SRR21375352	2	2	2.1	2.1	No match	0~2	1	0	0	1995	1991~1995	blood	female	>=18	S	华南	669_90	华南	Guangxi		Guangxi	unknown	aroC(1)	dnaN(1)	hemD(2)	hisD(1)	purE(1)	sucA(1)	thrA(5)			0	0	0	0	0	0	0	0	0	0	0	0	0	0	0
693.113	693_113	693_113	SRR21375351	2	3	3.2	3.2.1	3.2.1	0~2	1	0	0	1995	1991~1995	blood	female	>=18	B	华南	670_91	华南	Guangxi		Guangxi	unknown	aroC(1)	dnaN(1)	hemD(2)	hisD(1)	purE(1)	sucA(1)	thrA(5)			0	0	0	0	0	0	0	0	0	0	0	0	0	0	0
694.114	694_114	694_114	SRR21375350	2	2	2.3	2.3.4	2.3.4	0~2	2	1	1	1995	1991~1995	blood	female	32	B	华南	672_93	华南	Guangxi		Guangxi	unknown	aroC(1)	dnaN(1)	hemD(2)	hisD(1)	purE(1)	sucA(1)	thrA(5)			1	0	0	1	0	0	0	0	0	0	0	0	0	0	0
695.115	695_115	695_115	SRR21375348	2	3	3.2	3.2.1	3.2.1	0~2	1	0	0	1995	1991~1995	blood	female	26	B	华南	673_94	华南	Guangxi		Guangxi	unknown	aroC(1)	dnaN(1)	hemD(2)	hisD(1)	purE(1)	sucA(1)	thrA(5)			0	0	0	0	0	0	0	0	0	0	0	0	0	0	0
696.116	696_116	696_116	SRR21375347	2	3	3.2	3.2.1	3.2.1	0~2	1	0	0	1995	1991~1995	blood	female	41	B	华南	674_95	华南	Guangxi		Guangxi	unknown	aroC(1)	dnaN(1)	hemD(2)	hisD(1)	purE(1)	sucA(1)	thrA(5)			0	0	0	0	0	0	0	0	0	0	0	0	0	0	0
697.117	697_117	697_117	SRR21375346	2	3	3.2	3.2.1	3.2.1	0~2	1	0	0	1995	1991~1995	blood	female	25	S	华南	675_96	华南	Guangxi		Guangxi	unknown	aroC(1)	dnaN(1)	hemD(2)	hisD(1)	purE(1)	sucA(1)	thrA(5)			0	0	0	0	0	0	0	0	0	0	0	0	0	0	0
698.118	698_118	698_118	SRR21375345	2	2	2.3	2.3	No match	0~2	1	0	0	1995	1991~1995	blood	female	34	S	华南	676_97	华南	Guangxi		Guangxi	unknown	aroC(1)	dnaN(1)	hemD(2)	hisD(1)	purE(1)	sucA(1)	thrA(5)			0	0	0	0	0	0	0	0	0	0	0	0	0	0	0
699.119	699_119	699_119	SRR21375344	2	0	0.X	0	No match	0~2	1	0	0	1995	1991~1995	blood	female	35	S	华南	677_98	华南	Guangxi		Guangxi	unknown	aroC(1)	dnaN(1)	hemD(2)	hisD(1)	purE(1)	sucA(1)	thrA(5)			0	0	0	0	0	0	0	0	0	0	0	0	0	0	0
700.12	700_120	700_120	SRR21375343	UnknownST5	2	2.1	2.1.7	2.1.7	0~2	1	0	0	1995	1991~1995	blood	female	53	S	华南	678_99	华南	Guangxi		Guangxi	unknown	aroC(1)	dnaN(1)	hemD(2)	NaN	purE(new allele1)	sucA(1)	thrA(5)			0	0	0	0	0	0	0	0	0	0	0	0	0	0	0
702.121	702_121	702_121	SRR21375342	1	3	3.5	3.5	No match	0~2	1	1	0	1995	1991~1995	blood	female	21	S	华南	679_100	华南	Guangxi		Guangxi	unknown	aroC(1)	dnaN(1)	hemD(1)	hisD(1)	purE(1)	sucA(1)	thrA(5)			1	0	0	0	0	0	1	0	0	0	0	0	0	0	0
703.122	703_122	703_122	SRR21375341	2	2	2.1	2.1	No match	0~2	1	0	0	1996	1996~2000	blood	female	8	S	华南	680_101	华南	Guangxi		Guangxi	unknown	aroC(1)	dnaN(1)	hemD(2)	hisD(1)	purE(1)	sucA(1)	thrA(5)			0	0	0	0	0	0	0	0	0	0	0	0	0	0	0
704.123	704_123	704_123	SRR21375340	2	2	2.1	2.1	No match	0~2	1	0	0	1996	1996~2000	blood	female	16	S	华南	681_102	华南	Guangxi		Guangxi	unknown	aroC(1)	dnaN(1)	hemD(2)	hisD(1)	purE(1)	sucA(1)	thrA(5)			0	0	0	0	0	0	0	0	0	0	0	0	0	0	0
705.124	705_124	705_124	SRR21375339	2	2	2.1	2.1	No match	0~2	1	0	0	1996	1996~2000	blood	female	18	S	华南	682_103	华南	Guangxi		Guangxi	unknown	aroC(1)	dnaN(1)	hemD(2)	hisD(1)	purE(1)	sucA(1)	thrA(5)			0	0	0	0	0	0	0	0	0	0	0	0	0	0	0
706.125	706_125	706_125	SRR21375337	2	2	2.1	2.1	No match	0~2	1	0	0	1996	1996~2000	blood	female	38	S	华南	683_104	华南	Guangxi		Guangxi	unknown	aroC(1)	dnaN(1)	hemD(2)	hisD(1)	purE(1)	sucA(1)	thrA(5)			0	0	0	0	0	0	0	0	0	0	0	0	0	0	0
707.126	707_126	707_126	SRR21375336	2	2	2.1	2.1	No match	0~2	1	0	0	1996	1996~2000	blood	female	19	S	华南	684_105	华南	Guangxi		Guangxi	unknown	aroC(1)	dnaN(1)	hemD(2)	hisD(1)	purE(1)	sucA(1)	thrA(5)			0	0	0	0	0	0	0	0	0	0	0	0	0	0	0
708.127	708_127	708_127	SRR21375335	2	2	2.1	2.1	No match	0~2	1	0	0	1996	1996~2000	blood	female	54	S	华南	685_106	华南	Guangxi		Guangxi	unknown	aroC(1)	dnaN(1)	hemD(2)	hisD(1)	purE(1)	sucA(1)	thrA(5)			0	0	0	0	0	0	0	0	0	0	0	0	0	0	0
709.128	709_128	709_128	SRR21375334	2	2	2.1	2.1	No match	0~2	1	0	0	1996	1996~2000	blood	female	23	S	华南	686_107	华南	Guangxi		Guangxi	unknown	aroC(1)	dnaN(1)	hemD(2)	hisD(1)	purE(1)	sucA(1)	thrA(5)			0	0	0	0	0	0	0	0	0	0	0	0	0	0	0
710.129	710_129	710_129	SRR21375333	2	2	2.1	2.1	No match	0~2	1	0	0	1996	1996~2000	blood	female	34	S	华南	687_108	华南	Guangxi		Guangxi	unknown	aroC(1)	dnaN(1)	hemD(2)	hisD(1)	purE(1)	sucA(1)	thrA(5)			0	0	0	0	0	0	0	0	0	0	0	0	0	0	0
711.13	711_130	711_130	SRR21375332	2	2	2.1	2.1	No match	0~2	1	0	0	1996	1996~2000	blood	female	53	S	华南	689_109	华南	Guangxi		Guangxi	unknown	aroC(1)	dnaN(1)	hemD(2)	hisD(1)	purE(1)	sucA(1)	thrA(5)			0	0	0	0	0	0	0	0	0	0	0	0	0	0	0
712.131	712_131	712_131	SRR21375331	2	2	2.3	2.3.4	2.3.4	0~2	1	0	0	1996	1996~2000	blood	female	34	S	华南	690_110	华南	Guangxi		Guangxi	unknown	aroC(1)	dnaN(1)	hemD(2)	hisD(1)	purE(1)	sucA(1)	thrA(5)			0	0	0	0	0	0	0	0	0	0	0	0	0	0	0
713.132	713_132	713_132	SRR21375330	2	2	2.3	2.3.4	2.3.4	0~2	1	0	0	1996	1996~2000	blood	female	18	S	华南	691_111	华南	Guangxi		Guangxi	unknown	aroC(1)	dnaN(1)	hemD(2)	hisD(1)	purE(1)	sucA(1)	thrA(5)			0	0	0	0	0	0	0	0	0	0	0	0	0	0	0
714.133	714_133	714_133	SRR21375329	2	3	3.0	3.0.1	3.0.1	0~2	1	0	0	1996	1996~2000	blood	female	16	S	华南	692_112	华南	Guangxi		Guangxi	unknown	aroC(1)	dnaN(1)	hemD(2)	hisD(1)	purE(1)	sucA(1)	thrA(5)			0	0	0	0	0	0	0	0	0	0	0	0	0	0	0
715.134	715_134	715_134	SRR21375328	2	2	2.1	2.1	No match	0~2	1	0	0	1996	1996~2000	blood	female	25	S	华南	693_113	华南	Guangxi		Guangxi	unknown	aroC(1)	dnaN(1)	hemD(2)	hisD(1)	purE(1)	sucA(1)	thrA(5)			0	0	0	0	0	0	0	0	0	0	0	0	0	0	0
716.135	716_135	716_135	SRR21375326	2	2	2.1	2.1	No match	0~2	1	0	0	1996	1996~2000	blood	female	26	S	华南	694_114	华南	Guangxi		Guangxi	unknown	aroC(1)	dnaN(1)	hemD(2)	hisD(1)	purE(1)	sucA(1)	thrA(5)			0	0	0	0	0	0	0	0	0	0	0	0	0	0	0
717.136	717_136	717_136	SRR21375325	2	2	2.1	2.1	No match	0~2	1	0	0	1996	1996~2000	blood	female	31	S	华南	695_115	华南	Guangxi		Guangxi	unknown	aroC(1)	dnaN(1)	hemD(2)	hisD(1)	purE(1)	sucA(1)	thrA(5)			0	0	0	0	0	0	0	0	0	0	0	0	0	0	0
718.137	718_137	718_137	SRR21375324	2	2	2.3	2.3.3	2.3.3	0~2	1	0	0	1996	1996~2000	blood	female	14	B	华南	696_116	华南	Guangxi		Guangxi	unknown	aroC(1)	dnaN(1)	hemD(2)	hisD(1)	purE(1)	sucA(1)	thrA(5)			0	0	0	0	0	0	0	0	0	0	0	0	0	0	0
719.138	719_138	719_138	SRR21375323	2	2	2.3	2.3.3	2.3.3	0~2	1	0	0	1996	1996~2000	blood	female	12	B	华南	697_117	华南	Guangxi		Guangxi	unknown	aroC(1)	dnaN(1)	hemD(2)	hisD(1)	purE(1)	sucA(1)	thrA(5)			0	0	0	0	0	0	0	0	0	0	0	0	0	0	0
720.139	720_139	720_139	SRR21375322	2	2	2.3	2.3.3	2.3.3	0~2	1	0	0	1996	1996~2000	blood	female	13	B	华南	698_118	华南	Guangxi		Guangxi	unknown	aroC(1)	dnaN(1)	hemD(2)	hisD(1)	purE(1)	sucA(1)	thrA(5)			0	0	0	0	0	0	0	0	0	0	0	0	0	0	0
721.14	721_140	721_140	SRR21375321	2	2	2.X	2	No match	0~2	0	0	0	1997	1996~2000	blood	female	16	B	华南	699_119	华南	Guangxi		Guangxi	unknown	aroC(1)	dnaN(1)	hemD(2)	hisD(1)	purE(1)	sucA(1)	thrA(5)			0	0	0	0	0	0	0	0	0	0	0	0	0	0	0
722.141	722_141	722_141	SRR21375320	2	2	2.X	2	No match	0~2	1	0	0	1997	1996~2000	blood	female	23	B	华南	700_120	华南	Guangxi		Guangxi	unknown	aroC(1)	dnaN(1)	hemD(2)	hisD(1)	purE(1)	sucA(1)	thrA(5)			0	0	0	0	0	0	0	0	0	0	0	0	0	0	0
723.142	723_142	723_142	SRR21375319	2	2	2.X	2	No match	0~2	1	0	0	1997	1996~2000	blood	female	12	B	华南	702_121	华南	Guangxi		Guangxi	unknown	aroC(1)	dnaN(1)	hemD(2)	hisD(1)	purE(1)	sucA(1)	thrA(5)			0	0	0	0	0	0	0	0	0	0	0	0	0	0	0
724.143	724_143	724_143	SRR21375318	892	2	2.X	2	No match	0~2	1	0	0	1997	1996~2000	blood	female	14	B	华南	703_122	华南	Guangxi		Guangxi	unknown	aroC(305)	dnaN(1)	hemD(2)	hisD(1)	purE(1)	sucA(1)	thrA(5)			0	0	0	0	0	0	0	0	0	0	0	0	0	0	0
725.144	725_144	725_144	SRR21375317	2	2	2.3	2.3	No match	0~2	1	0	0	1996	1996~2000	effluent	unknown	unknown	B	华南	704_123	华南	Guangxi		Guangxi	unknown	aroC(1)	dnaN(1)	hemD(2)	hisD(1)	purE(1)	sucA(1)	thrA(5)			0	0	0	0	0	0	0	0	0	0	0	0	0	0	0
726.145	726_145	726_145	SRR21375315	2	2	2.3	2.3	No match	0~2	1	0	0	1996	1996~2000	effluent	unknown	unknown	B	华南	705_124	华南	Guangxi		Guangxi	unknown	aroC(1)	dnaN(1)	hemD(2)	hisD(1)	purE(1)	sucA(1)	thrA(5)			0	0	0	0	0	0	0	0	0	0	0	0	0	0	0
727.146	727_146	727_146	SRR21375314	2	2	2.3	2.3	No match	0~2	1	0	0	1996	1996~2000	effluent	unknown	unknown	B	华南	706_125	华南	Guangxi		Guangxi	unknown	aroC(1)	dnaN(1)	hemD(2)	hisD(1)	purE(1)	sucA(1)	thrA(5)			0	0	0	0	0	0	0	0	0	0	0	0	0	0	0
728.147	728_147	728_147	SRR21375313	2	2	2.3	2.3	No match	0~2	1	0	0	1996	1996~2000	city water	unknown	unknown	B	华南	707_126	华南	Guangxi		Guangxi	unknown	aroC(1)	dnaN(1)	hemD(2)	hisD(1)	purE(1)	sucA(1)	thrA(5)			0	0	0	0	0	0	0	0	0	0	0	0	0	0	0
729.148	729_148	729_148	SRR21375312	2	2	2.X	2	No match	0~2	1	0	0	1997	1996~2000	blood	female	16	B	华南	708_127	华南	Guangxi		Guangxi	unknown	aroC(1)	dnaN(1)	hemD(2)	hisD(1)	purE(1)	sucA(1)	thrA(5)			0	0	0	0	0	0	0	0	0	0	0	0	0	0	0
730.149	730_149	730_149	SRR21375311	2	2	2.X	2	No match	0~2	1	0	0	1997	1996~2000	blood	female	45	B	华南	709_128	华南	Guangxi		Guangxi	unknown	aroC(1)	dnaN(1)	hemD(2)	hisD(1)	purE(1)	sucA(1)	thrA(5)			0	0	0	0	0	0	0	0	0	0	0	0	0	0	0
731.15	731_150	731_150	SRR21375310	892	2	2.X	2	No match	0~2	1	0	0	1998	1996~2000	blood	female	48	B	华南	710_129	华南	Guangxi		Guangxi	unknown	aroC(305)	dnaN(1)	hemD(2)	hisD(1)	purE(1)	sucA(1)	thrA(5)			0	0	0	0	0	0	0	0	0	0	0	0	0	0	0
732.151	732_151	732_151	SRR21375309	892	2	2.X	2	No match	0~2	1	0	0	1998	1996~2000	blood	female	14	B	华南	711_130	华南	Guangxi		Guangxi	unknown	aroC(305)	dnaN(1)	hemD(2)	hisD(1)	purE(1)	sucA(1)	thrA(5)			0	0	0	0	0	0	0	0	0	0	0	0	0	0	0
733.152	733_152	733_152	SRR21375308	2	2	2.3	2.3	No match	0~2	1	0	0	1998	1996~2000	blood	female	34	B	华南	712_131	华南	Guangxi		Guangxi	unknown	aroC(1)	dnaN(1)	hemD(2)	hisD(1)	purE(1)	sucA(1)	thrA(5)			0	0	0	0	0	0	0	0	0	0	0	0	0	0	0
734.153	734_153	734_153	SRR21375307	892	2	2.X	2	No match	0~2	1	0	0	1998	1996~2000	blood	female	34	B	华南	713_132	华南	Guangxi		Guangxi	unknown	aroC(305)	dnaN(1)	hemD(2)	hisD(1)	purE(1)	sucA(1)	thrA(5)			0	0	0	0	0	0	0	0	0	0	0	0	0	0	0
735.154	735_154	735_154	SRR21375306	2	2	2.3	2.3	No match	0~2	1	0	0	1999	1996~2000	blood	female	14	B	华南	714_133	华南	Guangxi		Guangxi	unknown	aroC(1)	dnaN(1)	hemD(2)	hisD(1)	purE(1)	sucA(1)	thrA(5)			0	0	0	0	0	0	0	0	0	0	0	0	0	0	0
736.155	736_155	736_155	SRR21375133	2	2	2.3	2.3	No match	0~2	1	0	0	1999	1996~2000	blood	female	22	B	华南	715_134	华南	Guangxi		Guangxi	unknown	aroC(1)	dnaN(1)	hemD(2)	hisD(1)	purE(1)	sucA(1)	thrA(5)			0	0	0	0	0	0	0	0	0	0	0	0	0	0	0
737.156	737_156	737_156	SRR21375132	2	2	2.3	2.3	No match	0~2	1	0	0	1999	1996~2000	blood	female	44	S	华南	716_135	华南	Guangxi		Guangxi	unknown	aroC(1)	dnaN(1)	hemD(2)	hisD(1)	purE(1)	sucA(1)	thrA(5)			0	0	0	0	0	0	0	0	0	0	0	0	0	0	0
738.157	738_157	738_157	SRR21375131	2	2	2.1	2.1	No match	0~2	1	0	0	1999	1996~2000	blood	female	23	S	华南	717_136	华南	Guangxi		Guangxi	unknown	aroC(1)	dnaN(1)	hemD(2)	hisD(1)	purE(1)	sucA(1)	thrA(5)			0	0	0	0	0	0	0	0	0	0	0	0	0	0	0
739.158	739_158	739_158	SRR21375130	2	3	3.0	3.0.1	3.0.1	0~2	1	0	0	2000	1996~2000	blood	female	14	S	华南	718_137	华南	Guangxi		Guangxi	unknown	aroC(1)	dnaN(1)	hemD(2)	hisD(1)	purE(1)	sucA(1)	thrA(5)			0	0	0	0	0	0	0	0	0	0	0	0	0	0	0
740.159	740_159	740_159	SRR21375129	2	3	3.0	3.0.1	3.0.1	0~2	1	0	0	2000	1996~2000	blood	female	65	B	华南	719_138	华南	Guangxi		Guangxi	unknown	aroC(1)	dnaN(1)	hemD(2)	hisD(1)	purE(1)	sucA(1)	thrA(5)			0	0	0	0	0	0	0	0	0	0	0	0	0	0	0
741.16	741_160	741_160	SRR21375128	2	2	2.3	2.3.4	2.3.4	0~2	1	0	0	2000	1996~2000	blood	female	14	B	华南	720_139	华南	Guangxi		Guangxi	unknown	aroC(1)	dnaN(1)	hemD(2)	hisD(1)	purE(1)	sucA(1)	thrA(5)			0	0	0	0	0	0	0	0	0	0	0	0	0	0	0
742.161	742_161	742_161	SRR21375127	2	2	2.3	2.3.4	2.3.4	0~2	1	0	0	2000	1996~2000	blood	female	12	B	华南	721_140	华南	Guangxi		Guangxi	unknown	aroC(1)	dnaN(1)	hemD(2)	hisD(1)	purE(1)	sucA(1)	thrA(5)			0	0	0	0	0	0	0	0	0	0	0	0	0	0	0
744.163	744_163	744_163	SRR21375126	2	3	3.2	3.2.1	3.2.1	0~2	1	0	0	2001	2001~2005	blood	female	30	S	华南	722_141	华南	Guangxi		Guangxi	unknown	aroC(1)	dnaN(1)	hemD(2)	hisD(1)	purE(1)	sucA(1)	thrA(5)			0	0	0	0	0	0	0	0	0	0	0	0	0	0	0
745.164	745_164	745_164	SRR21375125	1	3	3.5	3.5	No match	0~2	1	0	0	2001	2001~2005	blood	female	59	S	华南	723_142	华南	Guangxi		Guangxi	unknown	aroC(1)	dnaN(1)	hemD(1)	hisD(1)	purE(1)	sucA(1)	thrA(5)			0	0	0	0	0	0	0	0	0	0	0	0	0	0	0
746.165	746_165	746_165	SRR21375124	2	2	2.3	2.3.4	2.3.4	0~2	1	0	0	2002	2001~2005	blood	female	38	S	华南	724_143	华南	Guangxi		Guangxi	unknown	aroC(1)	dnaN(1)	hemD(2)	hisD(1)	purE(1)	sucA(1)	thrA(5)			0	0	0	0	0	0	0	0	0	0	0	0	0	0	0
747.166	747_166	747_166	SRR21375122	1	3	3.5	3.5	No match	0~2	1	1	0	2002	2001~2005	blood	female	40	S	华南	725_144	华南	Guangxi		Guangxi	unknown	aroC(1)	dnaN(1)	hemD(1)	hisD(1)	purE(1)	sucA(1)	thrA(5)			1	0	0	0	0	0	1	0	0	0	0	0	0	0	0
748.167	748_167	748_167	SRR21375121	1	3	3.5	3.5	No match	0~2	1	1	0	2002	2001~2005	blood	female	39	S	华南	726_145	华南	Guangxi		Guangxi	unknown	aroC(1)	dnaN(1)	hemD(1)	hisD(1)	purE(1)	sucA(1)	thrA(5)			1	0	0	0	0	0	1	0	0	0	0	0	0	0	0
749.168	749_168	749_168	SRR21375120	2	2	2.X	2	No match	0~2	1	0	0	2002	2001~2005	blood	female	9	S	华南	727_146	华南	Guangxi		Guangxi	unknown	aroC(1)	dnaN(1)	hemD(2)	hisD(1)	purE(1)	sucA(1)	thrA(5)			0	0	0	0	0	0	0	0	0	0	0	0	0	0	0
750.169	750_169	750_169	SRR21375119	1	4	4.1	4.1	No match	0~2	1	0	0	2002	2001~2005	blood	female	35	B	华南	728_147	华南	Guangxi		Guangxi	unknown	aroC(1)	dnaN(1)	hemD(1)	hisD(1)	purE(1)	sucA(1)	thrA(5)			0	0	0	0	0	0	0	0	0	0	0	0	0	0	0
751.17	751_170	751_170	SRR21375118	2	2	2.3	2.3.4	2.3.4	0~2	1	0	0	2002	2001~2005	blood	female	51	B	华南	729_148	华南	Guangxi		Guangxi	unknown	aroC(1)	dnaN(1)	hemD(2)	hisD(1)	purE(1)	sucA(1)	thrA(5)			0	0	0	0	0	0	0	0	0	0	0	0	0	0	0
752.171	752_171	752_171	SRR21375117	2	2	2.3	2.3.4	2.3.4	0~2	1	0	0	2002	2001~2005	toilet	unknown	unknown	B	华南	730_149	华南	Guangxi		Guangxi	unknown	aroC(1)	dnaN(1)	hemD(2)	hisD(1)	purE(1)	sucA(1)	thrA(5)			0	0	0	0	0	0	0	0	0	0	0	0	0	0	0
753.172	753_172	753_172	SRR21375116	2	2	2.X	2	No match	0~2	1	0	0	2002	2001~2005	blood	female	19	S	华南	731_150	华南	Guangxi		Guangxi	unknown	aroC(1)	dnaN(1)	hemD(2)	hisD(1)	purE(1)	sucA(1)	thrA(5)			0	0	0	0	0	0	0	0	0	0	0	0	0	0	0
754.173	754_173	754_173	SRR21375115	2	2	2.1	2.1.7	2.1.7	0~2	1	0	1	2002	2001~2005	blood	female	21	S	华南	732_151	华南	Guangxi		Guangxi	unknown	aroC(1)	dnaN(1)	hemD(2)	hisD(1)	purE(1)	sucA(1)	thrA(5)			0	0	0	0	0	0	0	0	0	0	0	0	0	0	0
755.174	755_174	755_174	SRR21375114	2	0	0.0	0.0.3	0.0.3	0~2	1	0	0	2002	2001~2005	blood	female	12	S	华南	733_152	华南	Guangxi		Guangxi	unknown	aroC(1)	dnaN(1)	hemD(2)	hisD(1)	purE(1)	sucA(1)	thrA(5)			0	0	0	0	0	0	0	0	0	0	0	0	0	0	0
756.175	756_175	756_175	SRR21375113	1	3	3.5	3.5	No match	0~2	1	0	0	2002	2001~2005	blood	female	18	S	华南	734_153	华南	Guangxi		Guangxi	unknown	aroC(1)	dnaN(1)	hemD(1)	hisD(1)	purE(1)	sucA(1)	thrA(5)			0	0	0	0	0	0	0	0	0	0	0	0	0	0	0
757.176	757_176	757_176	SRR21375110	1	3	3.5	3.5	No match	0~2	1	1	0	2002	2001~2005	blood	female	16	S	华南	735_154	华南	Guangxi		Guangxi	unknown	aroC(1)	dnaN(1)	hemD(1)	hisD(1)	purE(1)	sucA(1)	thrA(5)			1	0	0	0	0	0	1	0	0	0	0	0	0	0	0
758.177	758_177	758_177	SRR21375109	2	3	3.2	3.2.1	3.2.1	0~2	1	0	0	2002	2001~2005	blood	female	38	S	华南	736_155	华南	Guangxi		Guangxi	unknown	aroC(1)	dnaN(1)	hemD(2)	hisD(1)	purE(1)	sucA(1)	thrA(5)			0	0	0	0	0	0	0	0	0	0	0	0	0	0	0
759.178	759_178	759_178	SRR21375108	2	2	2.1	2.1.7	2.1.7	0~2	1	0	1	2002	2001~2005	blood	female	34	S	华南	737_156	华南	Guangxi		Guangxi	unknown	aroC(1)	dnaN(1)	hemD(2)	hisD(1)	purE(1)	sucA(1)	thrA(5)			0	0	0	0	0	0	0	0	0	0	0	0	0	0	0
760.179	760_179	760_179	SRR21375107	2	2	2.1	2.1	No match	0~2	1	0	0	2002	2001~2005	blood	female	36	S	华南	738_157	华南	Guangxi		Guangxi	unknown	aroC(1)	dnaN(1)	hemD(2)	hisD(1)	purE(1)	sucA(1)	thrA(5)			0	0	0	0	0	0	0	0	0	0	0	0	0	0	0
761.18	761_180	761_180	SRR21375106	2	2	2.X	2	No match	0~2	1	0	0	2002	2001~2005	blood	female	21	S	华南	739_158	华南	Guangxi		Guangxi	unknown	aroC(1)	dnaN(1)	hemD(2)	hisD(1)	purE(1)	sucA(1)	thrA(5)			0	0	0	0	0	0	0	0	0	0	0	0	0	0	0
762.181	762_181	762_181	SRR21374767	2	2	2.X	2	No match	0~2	1	0	0	2002	2001~2005	blood	female	21	S	华南	740_159	华南	Guangxi		Guangxi	unknown	aroC(1)	dnaN(1)	hemD(2)	hisD(1)	purE(1)	sucA(1)	thrA(5)			0	0	0	0	0	0	0	0	0	0	0	0	0	0	0
763.182	763_182	763_182	SRR21374766	2	3	3.0	3.0.1	3.0.1	0~2	1	0	0	2002	2001~2005	blood	female	1	S	华南	741_160	华南	Guangxi		Guangxi	unknown	aroC(1)	dnaN(1)	hemD(2)	hisD(1)	purE(1)	sucA(1)	thrA(5)			0	0	0	0	0	0	0	0	0	0	0	0	0	0	0
764.183	764_183	764_183	SRR21374765	2	2	2.1	2.1	No match	0~2	1	0	0	2002	2001~2005	blood	female	33	S	华南	742_161	华南	Guangxi		Guangxi	unknown	aroC(1)	dnaN(1)	hemD(2)	hisD(1)	purE(1)	sucA(1)	thrA(5)			0	0	0	0	0	0	0	0	0	0	0	0	0	0	0
765.184	765_184	765_184	SRR21374764	2	2	2.1	2.1.7	2.1.7	0~2	1	0	0	2002	2001~2005	blood	female	38	S	华南	744_163	华南	Guangxi		Guangxi	unknown	aroC(1)	dnaN(1)	hemD(2)	hisD(1)	purE(1)	sucA(1)	thrA(5)			0	0	0	0	0	0	0	0	0	0	0	0	0	0	0
766.185	766_185	766_185	SRR21374763	2	2	2.1	2.1.7	2.1.7	0~2	1	0	0	2002	2001~2005	blood	female	53	S	华南	745_164	华南	Guangxi		Guangxi	unknown	aroC(1)	dnaN(1)	hemD(2)	hisD(1)	purE(1)	sucA(1)	thrA(5)			0	0	0	0	0	0	0	0	0	0	0	0	0	0	0
767.186	767_186	767_186	SRR21374761	1	3	3.X	3	No match	0~2	1	0	0	2002	2001~2005	blood	unknown	30	S	华南	746_165	华南	Guangxi		Guangxi	unknown	aroC(1)	dnaN(1)	hemD(1)	hisD(1)	purE(1)	sucA(1)	thrA(5)			0	0	0	0	0	0	0	0	0	0	0	0	0	0	0
769.188	769_188	769_188	SRR21374760	2	2	2.3	2.3.4	2.3.4	0~2	1	0	0	2003	2001~2005	blood	female	44	S	华南	747_166	华南	Guangxi		Guangxi	unknown	aroC(1)	dnaN(1)	hemD(2)	hisD(1)	purE(1)	sucA(1)	thrA(5)			0	0	0	0	0	0	0	0	0	0	0	0	0	0	0
770.189	770_189	770_189	SRR21374759	1	3	3.5	3.5	No match	0~2	1	1	0	2003	2001~2005	blood	female	15	S	华南	748_167	华南	Guangxi		Guangxi	unknown	aroC(1)	dnaN(1)	hemD(1)	hisD(1)	purE(1)	sucA(1)	thrA(5)			1	0	0	0	0	0	1	0	0	0	0	0	0	0	0
771.19	771_190	771_190	SRR21374758	892	2	2.X	2	No match	0~2	1	0	0	2004	2001~2005	blood	female	9	B	华南	749_168	华南	Guangxi		Guangxi	unknown	aroC(305)	dnaN(1)	hemD(2)	hisD(1)	purE(1)	sucA(1)	thrA(5)			0	0	0	0	0	0	0	0	0	0	0	0	0	0	0
772.191	772_191	772_191	SRR21374757	1	3	3.5	3.5	No match	0~2	1	1	0	2004	2001~2005	blood	female	16	S	华南	750_169	华南	Guangxi		Guangxi	unknown	aroC(1)	dnaN(1)	hemD(1)	hisD(1)	purE(1)	sucA(1)	thrA(5)			1	0	0	0	0	0	1	0	0	0	0	0	0	0	0
773.192	773_192	773_192	SRR21374756	1	3	3.5	3.5	No match	0~2	1	0	1	2004	2001~2005	blood	female	23	S	华南	751_170	华南	Guangxi		Guangxi	unknown	aroC(1)	dnaN(1)	hemD(1)	hisD(1)	purE(1)	sucA(1)	thrA(5)			0	0	0	0	0	0	0	0	0	0	0	0	0	0	0
774.193	774_193	774_193	SRR21374755	1	3	3.5	3.5	No match	0~2	1	0	0	2004	2001~2005	blood	female	19	S	华南	752_171	华南	Guangxi		Guangxi	unknown	aroC(1)	dnaN(1)	hemD(1)	hisD(1)	purE(1)	sucA(1)	thrA(5)			0	0	0	0	0	0	0	0	0	0	0	0	0	0	0
776.194	776_194	776_194	SRR21374754	2	2	2.1	2.1	No match	0~2	1	0	0	2004	2001~2005	blood	female	44	S	华南	753_172	华南	Guangxi		Guangxi	unknown	aroC(1)	dnaN(1)	hemD(2)	hisD(1)	purE(1)	sucA(1)	thrA(5)			0	0	0	0	0	0	0	0	0	0	0	0	0	0	0
777.195	777_195	777_195	SRR21374753	2	2	2.1	2.1	No match	0~2	1	0	0	2004	2001~2005	blood	female	52	S	华南	754_173	华南	Guangxi		Guangxi	unknown	aroC(1)	dnaN(1)	hemD(2)	hisD(1)	purE(1)	sucA(1)	thrA(5)			0	0	0	0	0	0	0	0	0	0	0	0	0	0	0
779.197	779_197	779_197	SRR21374752	2	2	2.1	2.1	No match	0~2	1	0	0	2004	2001~2005	blood	female	38	S	华南	755_174	华南	Guangxi		Guangxi	unknown	aroC(1)	dnaN(1)	hemD(2)	hisD(1)	purE(1)	sucA(1)	thrA(5)			0	0	0	0	0	0	0	0	0	0	0	0	0	0	0
780.198	780_198	780_198	SRR21374750	2	2	2.1	2.1	No match	0~2	1	0	0	2004	2001~2005	blood	female	14	S	华南	756_175	华南	Guangxi		Guangxi	unknown	aroC(1)	dnaN(1)	hemD(2)	hisD(1)	purE(1)	sucA(1)	thrA(5)			0	0	0	0	0	0	0	0	0	0	0	0	0	0	0
781.199	781_199	781_199	SRR21374749	2	2	2.1	2.1	No match	0~2	1	0	0	2004	2001~2005	blood	female	34	S	华南	757_176	华南	Guangxi		Guangxi	unknown	aroC(1)	dnaN(1)	hemD(2)	hisD(1)	purE(1)	sucA(1)	thrA(5)			0	0	0	0	0	0	0	0	0	0	0	0	0	0	0
782.2	782_200	782_200	SRR21374748	2	2	2.1	2.1	No match	0~2	1	0	0	2004	2001~2005	blood	female	28	S	华南	758_177	华南	Guangxi		Guangxi	unknown	aroC(1)	dnaN(1)	hemD(2)	hisD(1)	purE(1)	sucA(1)	thrA(5)			0	0	0	0	0	0	0	0	0	0	0	0	0	0	0
783.201	783_201	783_201	SRR21374747	1	3	3.X	3	No match	0~2	1	0	0	2004	2001~2005	blood	female	21	S	华南	759_178	华南	Guangxi		Guangxi	unknown	aroC(1)	dnaN(1)	hemD(1)	hisD(1)	purE(1)	sucA(1)	thrA(5)			0	0	0	0	0	0	0	0	0	0	0	0	0	0	0
784.202	784_202	784_202	SRR21374746	1	3	3.X	3	No match	0~2	1	0	0	2005	2001~2005	blood	female	26	S	华南	760_179	华南	Guangxi		Guangxi	unknown	aroC(1)	dnaN(1)	hemD(1)	hisD(1)	purE(1)	sucA(1)	thrA(5)			0	0	0	0	0	0	0	0	0	0	0	0	0	0	0
785.203	785_203	785_203	SRR21374745	1	3	3.X	3	No match	0~2	1	0	0	2005	2001~2005	blood	female	33	S	华南	761_180	华南	Guangxi		Guangxi	unknown	aroC(1)	dnaN(1)	hemD(1)	hisD(1)	purE(1)	sucA(1)	thrA(5)			0	0	0	0	0	0	0	0	0	0	0	0	0	0	0
791.209	791_209	791_209	SRR21374744	1	3	3.5	3.5	No match	0~2	1	1	0	2005	2001~2005	blood	female	11	S	华南	762_181	华南	Guangxi		Guangxi	unknown	aroC(1)	dnaN(1)	hemD(1)	hisD(1)	purE(1)	sucA(1)	thrA(5)			1	0	0	0	0	0	1	0	0	0	0	0	0	0	0
792.21	792_210	792_210	SRR21374743	2	3	3.0	3.0.1	3.0.1	0~2	1	0	0	2005	2001~2005	blood	female	5	S	华南	763_182	华南	Guangxi		Guangxi	unknown	aroC(1)	dnaN(1)	hemD(2)	hisD(1)	purE(1)	sucA(1)	thrA(5)			0	0	0	0	0	0	0	0	0	0	0	0	0	0	0
793.211	793_211	793_211	SRR21374742	2	2	2.1	2.1.7	2.1.7	0~2	1	0	1	2005	2001~2005	blood	female	50	S	华南	764_183	华南	Guangxi		Guangxi	unknown	aroC(1)	dnaN(1)	hemD(2)	hisD(1)	purE(1)	sucA(1)	thrA(5)			0	0	0	0	0	0	0	0	0	0	0	0	0	0	0
794.212	794_212	794_212	SRR21374741	2	2	2.1	2.1	No match	0~2	1	0	1	2005	2001~2005	blood	female	15	B	华南	765_184	华南	Guangxi		Guangxi	unknown	aroC(1)	dnaN(1)	hemD(2)	hisD(1)	purE(1)	sucA(1)	thrA(5)			0	0	0	0	0	0	0	0	0	0	0	0	0	0	0
795.213	795_213	795_213	SRR21374937	2	3	3.2	3.2.1	3.2.1	0~2	1	0	0	2006	2006~2010	blood	female	17	B	华南	766_185	华南	Guangxi		Guangxi	unknown	aroC(1)	dnaN(1)	hemD(2)	hisD(1)	purE(1)	sucA(1)	thrA(5)			0	0	0	0	0	0	0	0	0	0	0	0	0	0	0
796.214	796_214	796_214	SRR21374936	2	2	2.1	2.1	No match	0~2	1	0	1	2006	2006~2010	blood	female	17	B	华南	767_186	华南	Guangxi		Guangxi	unknown	aroC(1)	dnaN(1)	hemD(2)	hisD(1)	purE(1)	sucA(1)	thrA(5)			0	0	0	0	0	0	0	0	0	0	0	0	0	0	0
797.215	797_215	797_215	SRR21374935	1	3	3.5	3.5	No match	0~2	1	1	0	2006	2006~2010	blood	female	14	S	华南	769_188	华南	Guangxi		Guangxi	unknown	aroC(1)	dnaN(1)	hemD(1)	hisD(1)	purE(1)	sucA(1)	thrA(5)			1	0	0	0	0	0	1	0	0	0	0	0	0	0	0
798.216	798_216	798_216	SRR21374934	1	3	3.5	3.5	No match	0~2	1	1	0	2006	2006~2010	blood	female	13	S	华南	770_189	华南	Guangxi		Guangxi	unknown	aroC(1)	dnaN(1)	hemD(1)	hisD(1)	purE(1)	sucA(1)	thrA(5)			1	0	0	0	0	0	1	0	0	0	0	0	0	0	0
799.217	799_217	799_217	SRR21374933	892	2	2.X	2	No match	0~2	1	0	0	2006	2006~2010	blood	female	14	B	华南	771_190	华南	Guangxi		Guangxi	unknown	aroC(305)	dnaN(1)	hemD(2)	hisD(1)	purE(1)	sucA(1)	thrA(5)			0	0	0	0	0	0	0	0	0	0	0	0	0	0	0
800.218	800_218	800_218	SRR21374932	892	2	2.X	2	No match	0~2	1	0	0	2006	2006~2010	blood	female	33	B	华南	772_191	华南	Guangxi		Guangxi	unknown	aroC(305)	dnaN(1)	hemD(2)	hisD(1)	purE(1)	sucA(1)	thrA(5)			0	0	0	0	0	0	0	0	0	0	0	0	0	0	0
801.219	801_219	801_219	SRR21374931	2	2	2.1	2.1	No match	0~2	1	0	1	2006	2006~2010	blood	female	6	S	华南	773_192	华南	Guangxi		Guangxi	unknown	aroC(1)	dnaN(1)	hemD(2)	hisD(1)	purE(1)	sucA(1)	thrA(5)			0	0	0	0	0	0	0	0	0	0	0	0	0	0	0
802.22	802_220	802_220	SRR21374930	2	2	2.1	2.1	No match	0~2	1	0	1	2006	2006~2010	blood	female	33	S	华南	774_193	华南	Guangxi		Guangxi	unknown	aroC(1)	dnaN(1)	hemD(2)	hisD(1)	purE(1)	sucA(1)	thrA(5)			0	0	0	0	0	0	0	0	0	0	0	0	0	0	0
803.221	803_221	803_221	SRR21374929	2	2	2.1	2.1	No match	0~2	1	0	1	2006	2006~2010	blood	female	34	S	华南	776_194	华南	Guangxi		Guangxi	unknown	aroC(1)	dnaN(1)	hemD(2)	hisD(1)	purE(1)	sucA(1)	thrA(5)			0	0	0	0	0	0	0	0	0	0	0	0	0	0	0
804.222	804_222	804_222	SRR21374928	2	3	3.2	3.2.1	3.2.1	0~2	1	0	1	2006	2006~2010	blood	female	24	S	华南	777_195	华南	Guangxi		Guangxi	unknown	aroC(1)	dnaN(1)	hemD(2)	hisD(1)	purE(1)	sucA(1)	thrA(5)			0	0	0	0	0	0	0	0	0	0	0	0	0	0	0
805.223	805_223	805_223	SRR21374926	1	3	3.X	3	No match	0~2	1	0	0	2007	2006~2010	blood	female	8	S	华南	779_197	华南	Guangxi		Guangxi	unknown	aroC(1)	dnaN(1)	hemD(1)	hisD(1)	purE(1)	sucA(1)	thrA(5)			0	0	0	0	0	0	0	0	0	0	0	0	0	0	0
806.224	806_224	806_224	SRR21374925	1	3	3.X	3	No match	0~2	1	0	0	2007	2006~2010	blood	female	38	S	华南	780_198	华南	Guangxi		Guangxi	unknown	aroC(1)	dnaN(1)	hemD(1)	hisD(1)	purE(1)	sucA(1)	thrA(5)			0	0	0	0	0	0	0	0	0	0	0	0	0	0	0
807.225	807_225	807_225	SRR21374924	1	3	3.X	3	No match	0~2	1	0	1	2007	2006~2010	blood	female	23	S	华南	781_199	华南	Guangxi		Guangxi	unknown	aroC(1)	dnaN(1)	hemD(1)	hisD(1)	purE(1)	sucA(1)	thrA(5)			0	0	0	0	0	0	0	0	0	0	0	0	0	0	0
808.226	808_226	808_226	SRR21374923	2	3	3.2	3.2.1	3.2.1	0~2	1	0	1	2007	2006~2010	blood	female	11	S	华南	782_200	华南	Guangxi		Guangxi	unknown	aroC(1)	dnaN(1)	hemD(2)	hisD(1)	purE(1)	sucA(1)	thrA(5)			0	0	0	0	0	0	0	0	0	0	0	0	0	0	0
809.227	809_227	809_227	SRR21374922	1	3	3.X	3	No match	0~2	1	0	1	2007	2006~2010	blood	female	46	S	华南	783_201	华南	Guangxi		Guangxi	unknown	aroC(1)	dnaN(1)	hemD(1)	hisD(1)	purE(1)	sucA(1)	thrA(5)			0	0	0	0	0	0	0	0	0	0	0	0	0	0	0
810.228	810_228	810_228	SRR21374921	2	3	3.2	3.2.1	3.2.1	0~2	1	0	1	2007	2006~2010	blood	female	32	S	华南	784_202	华南	Guangxi		Guangxi	unknown	aroC(1)	dnaN(1)	hemD(2)	hisD(1)	purE(1)	sucA(1)	thrA(5)			0	0	0	0	0	0	0	0	0	0	0	0	0	0	0
811.229	811_229	811_229	SRR21374920	1	4	4.3	4.3.1.3	4.3.1.3	6~7	6	1	0	2007	2006~2010	blood	female	18	S	华南	785_203	华南	Guangxi		Guangxi	unknown	aroC(1)	dnaN(1)	hemD(1)	hisD(1)	purE(1)	sucA(1)	thrA(5)			4	0	0	0	1	0	0	0	1	1	0	0	1	0	0
812.23	812_230	812_230	SRR21374919	2	2	2.1	2.1.7	2.1.7	0~2	1	0	0	2007	2006~2010	blood	female	18	B	华南	791_209	华南	Guangxi		Guangxi	unknown	aroC(1)	dnaN(1)	hemD(2)	hisD(1)	purE(1)	sucA(1)	thrA(5)			0	0	0	0	0	0	0	0	0	0	0	0	0	0	0
813.231	813_231	813_231	SRR21374918	2	2	2.1	2.1	No match	0~2	1	0	0	2008	2006~2010	blood	female	44	S	华南	792_210	华南	Guangxi		Guangxi	unknown	aroC(1)	dnaN(1)	hemD(2)	hisD(1)	purE(1)	sucA(1)	thrA(5)			0	0	0	0	0	0	0	0	0	0	0	0	0	0	0
814.232	814_232	814_232	SRR21374917	2	3	3.2	3.2.1	3.2.1	0~2	1	0	0	2008	2006~2010	blood	female	40	S	华南	793_211	华南	Guangxi		Guangxi	unknown	aroC(1)	dnaN(1)	hemD(2)	hisD(1)	purE(1)	sucA(1)	thrA(5)			0	0	0	0	0	0	0	0	0	0	0	0	0	0	0
815.238	815_238	815_238	SRR21374915	2	2	2.3	2.3.4	2.3.4	0~2	1	0	0	2008	2006~2010	blood	female	40	S	华南	794_212	华南	Guangxi		Guangxi	unknown	aroC(1)	dnaN(1)	hemD(2)	hisD(1)	purE(1)	sucA(1)	thrA(5)			0	0	0	0	0	0	0	0	0	0	0	0	0	0	0
816.239	816_239	816_239	SRR21374914	2	2	2.3	2.3.4	2.3.4	0~2	2	1	1	2008	2006~2010	blood	female	37	S	华南	795_213	华南	Guangxi		Guangxi	unknown	aroC(1)	dnaN(1)	hemD(2)	hisD(1)	purE(1)	sucA(1)	thrA(5)			1	0	0	1	0	0	0	0	0	0	0	0	0	0	0
817.236	817_236	817_236	SRR21374913	2	3	3.2	3.2.1	3.2.1	0~2	1	0	1	2008	2006~2010	blood	female	33	S	华南	796_214	华南	Guangxi		Guangxi	unknown	aroC(1)	dnaN(1)	hemD(2)	hisD(1)	purE(1)	sucA(1)	thrA(5)			0	0	0	0	0	0	0	0	0	0	0	0	0	0	0
818.237	818_237	818_237	SRR21374912	2	2	2.1	2.1.7	2.1.7	0~2	1	0	0	2008	2006~2010	blood	female	24	S	华南	797_215	华南	Guangxi		Guangxi	unknown	aroC(1)	dnaN(1)	hemD(2)	hisD(1)	purE(1)	sucA(1)	thrA(5)			0	0	0	0	0	0	0	0	0	0	0	0	0	0	0
819.233	819_233	819_233	SRR21374911	2	2	2.1	2.1.7	2.1.7	0~2	1	0	0	2008	2006~2010	blood	female	44	S	华南	798_216	华南	Guangxi		Guangxi	unknown	aroC(1)	dnaN(1)	hemD(2)	hisD(1)	purE(1)	sucA(1)	thrA(5)			0	0	0	0	0	0	0	0	0	0	0	0	0	0	0
820.234	820_234	820_234	SRR21374910	2	2	2.1	2.1.7	2.1.7	0~2	1	0	0	2008	2006~2010	blood	female	27	S	华南	799_217	华南	Guangxi		Guangxi	unknown	aroC(1)	dnaN(1)	hemD(2)	hisD(1)	purE(1)	sucA(1)	thrA(5)			0	0	0	0	0	0	0	0	0	0	0	0	0	0	0
821.235	821_235	821_235	SRR21375105	2	2	2.1	2.1.7	2.1.7	0~2	1	0	0	2008	2006~2010	blood	female	5	S	华南	800_218	华南	Guangxi		Guangxi	unknown	aroC(1)	dnaN(1)	hemD(2)	hisD(1)	purE(1)	sucA(1)	thrA(5)			0	0	0	0	0	0	0	0	0	0	0	0	0	0	0
822.24	822_240	822_240	SRR21375104	2	2	2.1	2.1.7	2.1.7	0~2	1	0	0	2008	2006~2010	blood	female	23	S	华南	801_219	华南	Guangxi		Guangxi	unknown	aroC(1)	dnaN(1)	hemD(2)	hisD(1)	purE(1)	sucA(1)	thrA(5)			0	0	0	0	0	0	0	0	0	0	0	0	0	0	0
823.241	823_241	823_241	SRR21375103	2	3	3.2	3.2.1	3.2.1	0~2	1	0	0	2008	2006~2010	blood	female	42	S	华南	802_220	华南	Guangxi		Guangxi	unknown	aroC(1)	dnaN(1)	hemD(2)	hisD(1)	purE(1)	sucA(1)	thrA(5)			0	0	0	0	0	0	0	0	0	0	0	0	0	0	0
824.242	824_242	824_242	SRR21375102	2	2	2.X	2	No match	0~2	1	0	0	2008	2006~2010	blood	unknown	unknown	unknown	华南	803_221	华南	Guangxi		Guangxi	unknown	aroC(1)	dnaN(1)	hemD(2)	hisD(1)	purE(1)	sucA(1)	thrA(5)			0	0	0	0	0	0	0	0	0	0	0	0	0	0	0
825.243	825_243	825_243	SRR21375100	2	2	2.3	2.3.4	2.3.4	3~5	3	1	1	2008	2006~2010	blood	female	2	S	华南	804_222	华南	Guangxi		Guangxi	unknown	aroC(1)	dnaN(1)	hemD(2)	hisD(1)	purE(1)	sucA(1)	thrA(5)			1	0	0	1	0	0	0	0	0	0	0	0	0	0	0
826.244	826_244	826_244	SRR21375099	2	2	2.3	2.3	No match	0~2	1	0	0	2008	2006~2010	blood	female	23	S	华南	805_223	华南	Guangxi		Guangxi	unknown	aroC(1)	dnaN(1)	hemD(2)	hisD(1)	purE(1)	sucA(1)	thrA(5)			0	0	0	0	0	0	0	0	0	0	0	0	0	0	0
827.245	827_245	827_245	SRR21375098	2	3	3.2	3.2.1	3.2.1	0~2	1	0	0	2008	2006~2010	blood	female	41	S	华南	806_224	华南	Guangxi		Guangxi	unknown	aroC(1)	dnaN(1)	hemD(2)	hisD(1)	purE(1)	sucA(1)	thrA(5)			0	0	0	0	0	0	0	0	0	0	0	0	0	0	0
828.246	828_246	828_246	SRR21375097	2	3	3.2	3.2.1	3.2.1	0~2	1	0	0	2009	2006~2010	blood	female	16	S	华南	807_225	华南	Guangxi		Guangxi	unknown	aroC(1)	dnaN(1)	hemD(2)	hisD(1)	purE(1)	sucA(1)	thrA(5)			0	0	0	0	0	0	0	0	0	0	0	0	0	0	0
829.247	829_247	829_247	SRR21375096	2	3	3.2	3.2.1	3.2.1	0~2	1	0	0	2009	2006~2010	blood	female	23	S	华南	808_226	华南	Guangxi		Guangxi	unknown	aroC(1)	dnaN(1)	hemD(2)	hisD(1)	purE(1)	sucA(1)	thrA(5)			0	0	0	0	0	0	0	0	0	0	0	0	0	0	0
830.248	830_248	830_248	SRR21375095	2	3	3.2	3.2.1	3.2.1	0~2	1	0	0	2009	2006~2010	blood	female	21	S	华南	809_227	华南	Guangxi		Guangxi	unknown	aroC(1)	dnaN(1)	hemD(2)	hisD(1)	purE(1)	sucA(1)	thrA(5)			0	0	0	0	0	0	0	0	0	0	0	0	0	0	0
831.249	831_249	831_249	SRR21375094	2	3	3.2	3.2.1	3.2.1	0~2	1	0	0	2009	2006~2010	blood	female	18	S	华南	810_228	华南	Guangxi		Guangxi	unknown	aroC(1)	dnaN(1)	hemD(2)	hisD(1)	purE(1)	sucA(1)	thrA(5)			0	0	0	0	0	0	0	0	0	0	0	0	0	0	0
832.25	832_250	832_250	SRR21375093	2	3	3.2	3.2.1	3.2.1	0~2	1	0	0	2009	2006~2010	blood	female	11	S	华南	811_229	华南	Guangxi		Guangxi	unknown	aroC(1)	dnaN(1)	hemD(2)	hisD(1)	purE(1)	sucA(1)	thrA(5)			0	0	0	0	0	0	0	0	0	0	0	0	0	0	0
833.251	833_251	833_251	SRR21375092	2	3	3.2	3.2.1	3.2.1	0~2	1	0	0	2009	2006~2010	blood	female	23	S	华南	812_230	华南	Guangxi		Guangxi	unknown	aroC(1)	dnaN(1)	hemD(2)	hisD(1)	purE(1)	sucA(1)	thrA(5)			0	0	0	0	0	0	0	0	0	0	0	0	0	0	0
834.252	834_252	834_252	SRR21375091	2	3	3.2	3.2.1	3.2.1	0~2	1	0	0	2009	2006~2010	blood	female	25	S	华南	813_231	华南	Guangxi		Guangxi	unknown	aroC(1)	dnaN(1)	hemD(2)	hisD(1)	purE(1)	sucA(1)	thrA(5)			0	0	0	0	0	0	0	0	0	0	0	0	0	0	0
835.253	835_253	835_253	SRR21375089	2	3	3.2	3.2.1	3.2.1	0~2	1	0	0	2009	2006~2010	blood	female	35	S	华南	814_232	华南	Guangxi		Guangxi	unknown	aroC(1)	dnaN(1)	hemD(2)	hisD(1)	purE(1)	sucA(1)	thrA(5)			0	0	0	0	0	0	0	0	0	0	0	0	0	0	0
836.254	836_254	836_254	SRR21375088	2	3	3.2	3.2.1	3.2.1	0~2	1	0	0	2009	2006~2010	blood	female	54	S	华南	815_238	华南	Guangxi		Guangxi	unknown	aroC(1)	dnaN(1)	hemD(2)	hisD(1)	purE(1)	sucA(1)	thrA(5)			0	0	0	0	0	0	0	0	0	0	0	0	0	0	0
837.255	837_255	837_255	SRR21375087	2	3	3.2	3.2.1	3.2.1	0~2	1	0	0	2009	2006~2010	blood	female	11	S	华南	816_239	华南	Guangxi		Guangxi	unknown	aroC(1)	dnaN(1)	hemD(2)	hisD(1)	purE(1)	sucA(1)	thrA(5)			0	0	0	0	0	0	0	0	0	0	0	0	0	0	0
838.256	838_256	838_256	SRR21375086	2	3	3.2	3.2.1	3.2.1	0~2	1	0	0	2009	2006~2010	blood	female	15	S	华南	817_236	华南	Guangxi		Guangxi	unknown	aroC(1)	dnaN(1)	hemD(2)	hisD(1)	purE(1)	sucA(1)	thrA(5)			0	0	0	0	0	0	0	0	0	0	0	0	0	0	0
839.257	839_257	839_257	SRR21375085	2	3	3.2	3.2.1	3.2.1	0~2	1	0	0	2009	2006~2010	blood	female	54	S	华南	818_237	华南	Guangxi		Guangxi	unknown	aroC(1)	dnaN(1)	hemD(2)	hisD(1)	purE(1)	sucA(1)	thrA(5)			0	0	0	0	0	0	0	0	0	0	0	0	0	0	0
840.258	840_258	840_258	SRR21375084	2	3	3.2	3.2.1	3.2.1	0~2	1	0	0	2009	2006~2010	blood	female	26	S	华南	819_233	华南	Guangxi		Guangxi	unknown	aroC(1)	dnaN(1)	hemD(2)	hisD(1)	purE(1)	sucA(1)	thrA(5)			0	0	0	0	0	0	0	0	0	0	0	0	0	0	0
841.259	841_259	841_259	SRR21375083	2	3	3.2	3.2.1	3.2.1	0~2	1	0	0	2009	2006~2010	blood	female	56	S	华南	820_234	华南	Guangxi		Guangxi	unknown	aroC(1)	dnaN(1)	hemD(2)	hisD(1)	purE(1)	sucA(1)	thrA(5)			0	0	0	0	0	0	0	0	0	0	0	0	0	0	0
842.26	842_260	842_260	SRR21375082	2	3	3.2	3.2.1	3.2.1	0~2	1	0	0	2009	2006~2010	blood	female	34	S	华南	821_235	华南	Guangxi		Guangxi	unknown	aroC(1)	dnaN(1)	hemD(2)	hisD(1)	purE(1)	sucA(1)	thrA(5)			0	0	0	0	0	0	0	0	0	0	0	0	0	0	0
843.261	843_261	843_261	SRR21375081	2	3	3.2	3.2.1	3.2.1	0~2	1	0	0	2009	2006~2010	blood	female	55	S	华南	822_240	华南	Guangxi		Guangxi	unknown	aroC(1)	dnaN(1)	hemD(2)	hisD(1)	purE(1)	sucA(1)	thrA(5)			0	0	0	0	0	0	0	0	0	0	0	0	0	0	0
844.262	844_262	844_262	SRR21375080	2	3	3.2	3.2.1	3.2.1	0~2	1	0	0	2009	2006~2010	blood	female	16	S	华南	823_241	华南	Guangxi		Guangxi	unknown	aroC(1)	dnaN(1)	hemD(2)	hisD(1)	purE(1)	sucA(1)	thrA(5)			0	0	0	0	0	0	0	0	0	0	0	0	0	0	0
845.263	845_263	845_263	SRR21375078	2	3	3.2	3.2.1	3.2.1	0~2	1	0	0	2009	2006~2010	blood	female	45	S	华南	824_242	华南	Guangxi		Guangxi	unknown	aroC(1)	dnaN(1)	hemD(2)	hisD(1)	purE(1)	sucA(1)	thrA(5)			0	0	0	0	0	0	0	0	0	0	0	0	0	0	0
846.264	846_264	846_264	SRR21374739	2	3	3.2	3.2.1	3.2.1	0~2	1	0	0	2009	2006~2010	blood	female	14	S	华南	825_243	华南	Guangxi		Guangxi	unknown	aroC(1)	dnaN(1)	hemD(2)	hisD(1)	purE(1)	sucA(1)	thrA(5)			0	0	0	0	0	0	0	0	0	0	0	0	0	0	0
847.265	847_265	847_265	SRR21374738	2	3	3.2	3.2.1	3.2.1	0~2	1	0	0	2010	2006~2010	blood	female	50	S	华南	826_244	华南	Guangxi		Guangxi	unknown	aroC(1)	dnaN(1)	hemD(2)	hisD(1)	purE(1)	sucA(1)	thrA(5)			0	0	0	0	0	0	0	0	0	0	0	0	0	0	0
848.266	848_266	848_266	SRR21374737	2	3	3.2	3.2.1	3.2.1	0~2	1	0	0	2010	2006~2010	blood	female	36	S	华南	827_245	华南	Guangxi		Guangxi	unknown	aroC(1)	dnaN(1)	hemD(2)	hisD(1)	purE(1)	sucA(1)	thrA(5)			0	0	0	0	0	0	0	0	0	0	0	0	0	0	0
849.267	849_267	849_267	SRR21374736	2	3	3.2	3.2.1	3.2.1	0~2	1	0	0	2010	2006~2010	blood	female	15	S	华南	828_246	华南	Guangxi		Guangxi	unknown	aroC(1)	dnaN(1)	hemD(2)	hisD(1)	purE(1)	sucA(1)	thrA(5)			0	0	0	0	0	0	0	0	0	0	0	0	0	0	0
850.268	850_268	850_268	SRR21374735	2	3	3.2	3.2.1	3.2.1	0~2	1	0	0	2010	2006~2010	blood	female	15	S	华南	829_247	华南	Guangxi		Guangxi	unknown	aroC(1)	dnaN(1)	hemD(2)	hisD(1)	purE(1)	sucA(1)	thrA(5)			0	0	0	0	0	0	0	0	0	0	0	0	0	0	0
852.269	852_269	852_269	SRR21374734	2	3	3.2	3.2.1	3.2.1	0~2	1	0	0	2010	2006~2010	blood	female	36	S	华南	830_248	华南	Guangxi		Guangxi	unknown	aroC(1)	dnaN(1)	hemD(2)	hisD(1)	purE(1)	sucA(1)	thrA(5)			0	0	0	0	0	0	0	0	0	0	0	0	0	0	0
853.27	853_270	853_270	SRR21374733	2	3	3.2	3.2.1	3.2.1	0~2	1	0	0	2010	2006~2010	blood	female	21	S	华南	831_249	华南	Guangxi		Guangxi	unknown	aroC(1)	dnaN(1)	hemD(2)	hisD(1)	purE(1)	sucA(1)	thrA(5)			0	0	0	0	0	0	0	0	0	0	0	0	0	0	0
854.271	854_271	854_271	SRR21374732	2	3	3.2	3.2.1	3.2.1	0~2	1	0	0	2010	2006~2010	blood	female	55	S	华南	832_250	华南	Guangxi		Guangxi	unknown	aroC(1)	dnaN(1)	hemD(2)	hisD(1)	purE(1)	sucA(1)	thrA(5)			0	0	0	0	0	0	0	0	0	0	0	0	0	0	0
855.272	855_272	855_272	SRR21374731	2	3	3.2	3.2.1	3.2.1	0~2	1	0	0	2010	2006~2010	blood	female	34	S	华南	833_251	华南	Guangxi		Guangxi	unknown	aroC(1)	dnaN(1)	hemD(2)	hisD(1)	purE(1)	sucA(1)	thrA(5)			0	0	0	0	0	0	0	0	0	0	0	0	0	0	0
856.273	856_273	856_273	SRR21375434	2	3	3.2	3.2.1	3.2.1	0~2	1	0	0	2010	2006~2010	blood	female	24	S	华南	834_252	华南	Guangxi		Guangxi	unknown	aroC(1)	dnaN(1)	hemD(2)	hisD(1)	purE(1)	sucA(1)	thrA(5)			0	0	0	0	0	0	0	0	0	0	0	0	0	0	0
857.274	857_274	857_274	SRR21375433	2	3	3.2	3.2.1	3.2.1	0~2	1	0	0	2010	2006~2010	blood	female	45	S	华南	835_253	华南	Guangxi		Guangxi	unknown	aroC(1)	dnaN(1)	hemD(2)	hisD(1)	purE(1)	sucA(1)	thrA(5)			0	0	0	0	0	0	0	0	0	0	0	0	0	0	0
858.275	858_275	858_275	SRR21375432	2	3	3.2	3.2.1	3.2.1	0~2	1	0	0	2010	2006~2010	blood	female	25	S	华南	836_254	华南	Guangxi		Guangxi	unknown	aroC(1)	dnaN(1)	hemD(2)	hisD(1)	purE(1)	sucA(1)	thrA(5)			0	0	0	0	0	0	0	0	0	0	0	0	0	0	0
860.277	860_277	860_277	SRR21375431	2	0	0.X	0	No match	6~7	6	1	0	2011	2011~2015	blood	female	8	S	华南	837_255	华南	Guangxi		Guangxi	unknown	aroC(1)	dnaN(1)	hemD(2)	hisD(1)	purE(1)	sucA(1)	thrA(5)			5	0	0	0	1	0	0	0	1	1	0	0	1	0	0
861.278	861_278	861_278	SRR21375430	2	3	3.0	3.0.1	3.0.1	0~2	1	0	1	2012	2011~2015	blood	female	27	S	华南	838_256	华南	Guangxi		Guangxi	unknown	aroC(1)	dnaN(1)	hemD(2)	hisD(1)	purE(1)	sucA(1)	thrA(5)			0	0	0	0	0	0	0	0	0	0	0	0	0	0	0
862.279	862_279	862_279	SRR21375429	2	3	3.0	3.0.1	3.0.1	0~2	1	0	1	2012	2011~2015	blood	female	36	S	华南	839_257	华南	Guangxi		Guangxi	unknown	aroC(1)	dnaN(1)	hemD(2)	hisD(1)	purE(1)	sucA(1)	thrA(5)			0	0	0	0	0	0	0	0	0	0	0	0	0	0	0
863.28	863_280	863_280	SRR21375428	2	3	3.2	3.2.1	3.2.1	0~2	1	0	0	2012	2011~2015	blood	female	9	S	华南	840_258	华南	Guangxi		Guangxi	unknown	aroC(1)	dnaN(1)	hemD(2)	hisD(1)	purE(1)	sucA(1)	thrA(5)			0	0	0	0	0	0	0	0	0	0	0	0	0	0	0
864.281	864_281	864_281	SRR21375427	2	3	3.2	3.2.1	3.2.1	0~2	1	0	0	2012	2011~2015	blood	female	9	S	华南	841_259	华南	Guangxi		Guangxi	unknown	aroC(1)	dnaN(1)	hemD(2)	hisD(1)	purE(1)	sucA(1)	thrA(5)			0	0	0	0	0	0	0	0	0	0	0	0	0	0	0
865.282	865_282	865_282	SRR21375426	2	3	3.2	3.2.1	3.2.1	0~2	1	0	0	2012	2011~2015	blood	female	9	S	华南	842_260	华南	Guangxi		Guangxi	unknown	aroC(1)	dnaN(1)	hemD(2)	hisD(1)	purE(1)	sucA(1)	thrA(5)			0	0	0	0	0	0	0	0	0	0	0	0	0	0	0
866.283	866_283	866_283	SRR21375425	2	3	3.2	3.2.1	3.2.1	0~2	1	0	0	2012	2011~2015	blood	female	11	S	华南	843_261	华南	Guangxi		Guangxi	unknown	aroC(1)	dnaN(1)	hemD(2)	hisD(1)	purE(1)	sucA(1)	thrA(5)			0	0	0	0	0	0	0	0	0	0	0	0	0	0	0
867.284	867_284	867_284	SRR21375422	2	3	3.2	3.2.1	3.2.1	0~2	1	0	0	2012	2011~2015	blood	female	8	S	华南	844_262	华南	Guangxi		Guangxi	unknown	aroC(1)	dnaN(1)	hemD(2)	hisD(1)	purE(1)	sucA(1)	thrA(5)			0	0	0	0	0	0	0	0	0	0	0	0	0	0	0
868.285	868_285	868_285	SRR21375421	2	3	3.2	3.2.1	3.2.1	0~2	1	0	0	2012	2011~2015	blood	female	7	S	华南	845_263	华南	Guangxi		Guangxi	unknown	aroC(1)	dnaN(1)	hemD(2)	hisD(1)	purE(1)	sucA(1)	thrA(5)			0	0	0	0	0	0	0	0	0	0	0	0	0	0	0
871.288	871_288	871_288	SRR21375420	2	3	3.2	3.2.1	3.2.1	0~2	1	0	1	2013	2011~2015	blood	female	15	B	华南	846_264	华南	Guangxi		Guangxi	unknown	aroC(1)	dnaN(1)	hemD(2)	hisD(1)	purE(1)	sucA(1)	thrA(5)			0	0	0	0	0	0	0	0	0	0	0	0	0	0	0
872.289	872_289	872_289	SRR21375419	2	3	3.2	3.2.1	3.2.1	0~2	1	0	1	2013	2011~2015	blood	female	8	B	华南	847_265	华南	Guangxi		Guangxi	unknown	aroC(1)	dnaN(1)	hemD(2)	hisD(1)	purE(1)	sucA(1)	thrA(5)			0	0	0	0	0	0	0	0	0	0	0	0	0	0	0
873.29	873_290	873_290	SRR21375418	2	3	3.2	3.2.1	3.2.1	0~2	1	0	1	2013	2011~2015	blood	female	4	B	华南	848_266	华南	Guangxi		Guangxi	unknown	aroC(1)	dnaN(1)	hemD(2)	hisD(1)	purE(1)	sucA(1)	thrA(5)			0	0	0	0	0	0	0	0	0	0	0	0	0	0	0
546	546_SAL_E02-5919_AS.scaffold	546_SAL_E02-5919_AS.scaffold	ERR360548	2	3	3.1	3.1	No match	0~2	1	0	3	2002	2001~2005	unknown	unknown	unknown	unknown	unknown	849_267	华南	Guangxi		unknown	unknown	aroC(1)	dnaN(1)	hemD(2)	hisD(1)	purE(1)	sucA(1)	thrA(5)
547	547_SAL_ERL084170_AS.scaffold	547_SAL_ERL084170_AS.scaffold	ERR343287	2	3	3.1	3.1.2	3.1.2	0~2	1	0	3	2008	2006~2010	unknown	unknown	unknown	unknown	unknown	850_268	华南	Guangxi		unknown	unknown	aroC(1)	dnaN(1)	hemD(2)	hisD(1)	purE(1)	sucA(1)	thrA(5)
548	548_SAL_fhuE-lsecl_AS.scaffold	548_SAL_fhuE-lsecl_AS.scaffold	from Enterobase	2	1	1.2	1.2.1	1.2.1	3~5	3	1	3	2015	2011~2015	unknown	unknown	unknown	unknown	华东	852_269	华南	Guangxi		Taiwan	unknown	aroC(1)	dnaN(1)	hemD(2)	hisD(1)	purE(1)	sucA(1)	thrA(5)
549	549_SAL_LXYSH_AS_genomic	549_SAL_LXYSH_AS_genomic	GCF_004136335	1	3	3.X	3	No match	0~2	1	0	4	2018	2016-2020	unknown	unknown	unknown	unknown	华东	853_270	华南	Guangxi		Zhejiang	unknown	aroC(1)	dnaN(1)	hemD(1)	hisD(1)	purE(1)	sucA(1)	thrA(5)
550	550_SAL_MDUST154_AS.scaffold	550_SAL_MDUST154_AS.scaffold	ERR352355	2	2	2.3	2.3.4	2.3.4	0~2	1	0	3	2011	2011~2015	unknown	unknown	unknown	unknown	unknown	854_271	华南	Guangxi		unknown	unknown	aroC(1)	dnaN(1)	hemD(2)	hisD(1)	purE(1)	sucA(1)	thrA(5)
551	551_GCA_001084985.1_10593_2_18_genomic	551_GCA_001084985.1_10593_2_18_genomic	GCA_001084985.1	2	3	3.1	3.1	No match	0~2	1	0	3	unknown	unknown	unknown	unknown	unknown	unknown	unknown	855_272	华南	Guangxi		unknown	unknown	aroC(1)	dnaN(1)	hemD(2)	hisD(1)	purE(1)	sucA(1)	thrA(5)
552	552_GCA_001089225.1_10349_1_39_genomic	552_GCA_001089225.1_10349_1_39_genomic	GCA_001089225.1	2	3	3.1	3.1.2	3.1.2	0~2	1	0	3	unknown	unknown	unknown	unknown	unknown	unknown	unknown	856_273	华南	Guangxi		unknown	unknown	aroC(1)	dnaN(1)	hemD(2)	hisD(1)	purE(1)	sucA(1)	thrA(5)
553	553_GCA_001089565.1_10492_1_16_genomic	553_GCA_001089565.1_10492_1_16_genomic	GCA_001089565.1	2	2	2.3	2.3.4	2.3.4	0~2	1	0	3	unknown	unknown	unknown	unknown	unknown	unknown	unknown	857_274	华南	Guangxi		unknown	unknown	aroC(1)	dnaN(1)	hemD(2)	hisD(1)	purE(1)	sucA(1)	thrA(5)
555	555_GCA_004136335.1_ASM413633v1_genomic	555_GCA_004136335.1_ASM413633v1_genomic	GCA_004136335.1	1	3	3.X	3	No match	0~2	1	0	4	unknown	unknown	unknown	unknown	unknown	unknown	unknown	858_275	华南	Guangxi		unknown	unknown	aroC(1)	dnaN(1)	hemD(1)	hisD(1)	purE(1)	sucA(1)	thrA(5)
557	557_GCA_900002585.1_St508-GX1999_genomic	557_GCA_900002585.1_St508-GX1999_genomic	GCA_900002585.1	2	2	2.3	2.3	No match	0~2	1	0	3	1999	1996-2000	unknown	unknown	unknown	unknown	华南	860_277	华南	Guangxi		Guangxi	unknown	aroC(1)	dnaN(1)	hemD(2)	hisD(1)	purE(1)	sucA(1)	thrA(5)
560	560_GCA_900002595.1_GZ-18_genomic	560_GCA_900002595.1_GZ-18_genomic	GCA_900002595.1	UnknownST4	detected as #N/A, probably is 3 according to CoreSNP tree	detected as #N/A, probably is 3.2 according to CoreSNP tree	No match	No match	0~2	1	0	5	unknown	unknown	unknown	unknown	unknown	unknown	华南	861_278	华南	Guangxi		Guangdong	unknown	aroC(1)	dnaN(1)	hemD(2）	hisD(1)	purE(new allele2)	sucA(1)	thrA(5)
561	561_GCA_900002605.1_St1332-GZ2011_genomic	561_GCA_900002605.1_St1332-GZ2011_genomic	GCA_900002605.1	2	2	2.2	2.2	No match	>7	8	1	3	2011	2011~2015	unknown	unknown	unknown	unknown	华南	862_279	华南	Guangxi		Guangdong	unknown	aroC(1)	dnaN(1)	hemD(2)	hisD(1)	purE(1)	sucA(1)	thrA(5)
562	562_GCA_900002615.1_St1428-XJ2010_genomic	562_GCA_900002615.1_St1428-XJ2010_genomic	GCA_900002615.1	1	4	4.3	4.3.1	4.3.1	>7	9	4	3	2010	2006~2010	unknown	unknown	unknown	unknown	西北	863_280	华南	Guangxi		Xinjiang	unknown	aroC(1)	dnaN(1)	hemD(1)	hisD(1)	purE(1)	sucA(1)	thrA(5)
563	563_GCA_900002625.1_JX2005-56_genomic	563_GCA_900002625.1_JX2005-56_genomic	GCA_900002625.1	2	2	2.1	2.1	No match	0~2	1	0	3	2005	2001~2005	unknown	unknown	unknown	unknown	华东	864_281	华南	Guangxi		Jiangxi	unknown	aroC(1)	dnaN(1)	hemD(2)	hisD(1)	purE(1)	sucA(1)	thrA(5)
564	564_GCA_900002845.1_St512-GX1998_genomic	564_GCA_900002845.1_St512-GX1998_genomic	GCA_900002845.1	2	2	2.3	2.3	No match	0~2	1	0	3	1998	1996-2000	unknown	unknown	unknown	unknown	华南	865_282	华南	Guangxi		Guangxi	unknown	aroC(1)	dnaN(1)	hemD(2)	hisD(1)	purE(1)	sucA(1)	thrA(5)
565	565_GCA_900002855.1_St382-GX1995_genomic	565_GCA_900002855.1_St382-GX1995_genomic	GCA_900002855.1	2	2	2.3	2.3	No match	0~2	1	0	3	1995	1996-2000	unknown	unknown	unknown	unknown	华南	866_283	华南	Guangxi		Guangxi	unknown	aroC(1)	dnaN(1)	hemD(2)	hisD(1)	purE(1)	sucA(1)	thrA(5)
566	566_GCA_900002865.1_GX-St669_genomic	566_GCA_900002865.1_GX-St669_genomic	GCA_900002865.1	1	3	3.X	3	No match	0~2	1	0	3	unknown	unknown	unknown	unknown	unknown	unknown	华南	867_284	华南	Guangxi		Guangxi	unknown	aroC(1)	dnaN(1)	hemD(1)	hisD(1)	purE(1)	sucA(1)	thrA(5)
567	567_GCA_900002875.1_St383-GX1995_genomic	567_GCA_900002875.1_St383-GX1995_genomic	GCA_900002875.1	2	2	2.3	2.3	No match	0~2	1	0	3	1995	1996-2000	unknown	unknown	unknown	unknown	华南	868_285	华南	Guangxi		Guangxi	unknown	aroC(1)	dnaN(1)	hemD(2)	hisD(1)	purE(1)	sucA(1)	thrA(5)
568	568_GCA_900002885.1_St1481-XJ2012_genomic	568_GCA_900002885.1_St1481-XJ2012_genomic	GCA_900002885.1	2	2	2.3	2.3.3	2.3.3	>7	9	1	3	2012	2011~2015	unknown	unknown	unknown	unknown	西北	871_288	华南	Guangxi		Xinjiang	unknown	aroC(1)	dnaN(1)	hemD(2)	hisD(1)	purE(1)	sucA(1)	thrA(5)
569	569_GCA_900016635.1_ZJ98-11_genomic	569_GCA_900016635.1_ZJ98-11_genomic	GCA_900016635.1	2	2	2.1	2.1.7	2.1.7	0~2	1	0	5	unknown	unknown	unknown	unknown	unknown	unknown	华东	872_289	华南	Guangxi		Zhejiang	unknown	aroC(1)	dnaN(1)	hemD(2)	hisD(1)	purE(1)	sucA(1)	thrA(5)
370	global_typhi_370.fasta	global_typhi_370.fasta	ERR352355	2	2	2.3	2.3.4	2.3.4	0~2	1	0	3	2011	2011~2015	unknown	unknown	unknown	unknown	#N/A	873_290	华南	Guangxi		unknown	unknown	aroC(1)	dnaN(1)	hemD(2)	hisD(1)	purE(1)	sucA(1)	thrA(5)
1066	global_typhi_1066.fasta	global_typhi_1066.fasta	ERR360548	2	3	3.1	3.1	No match	0~2	1	0	3	2002	2001~2005	unknown	unknown	unknown	unknown	#N/A	global_typhi_4.fasta				unknown	unknown	aroC(1)	dnaN(1)	hemD(2)	hisD(1)	purE(1)	sucA(1)	thrA(5)
1661	global_typhi_1661.fasta	global_typhi_1661.fasta	ERR343287	2	3	3.1	3.1.2	3.1.2	0~2	1	0	3	2008	2006~2010	unknown	unknown	unknown	unknown	#N/A	global_typhi_6.fasta				unknown	unknown	aroC(1)	dnaN(1)	hemD(2)	hisD(1)	purE(1)	sucA(1)	thrA(5)
4286	global_typhi_4286.fasta	global_typhi_4286.fasta	from Enterobase	2	1	1.2	1.2.1	1.2.1	3~5	3	1	3	2015	2011~2015	unknown	unknown	unknown	unknown	#N/A	global_typhi_7.fasta				unknown	unknown	aroC(1)	dnaN(1)	hemD(2)	hisD(1)	purE(1)	sucA(1)	thrA(5)
6574	global_typhi_6574.fasta	global_typhi_6574.fasta	GCF_004136335	1	3	3.X	3	No match	0~2	1	0	4	2018	2016-2020	unknown	unknown	unknown	unknown	#N/A	global_typhi_8.fasta				unknown	unknown	aroC(1)	dnaN(1)	hemD(1)	hisD(1)	purE(1)	sucA(1)	thrA(5)
[truncated: 180 more columns]

## Sheet: backup_china
Sample name	Sequence marker	Strains	Accession number	rawdata正向	rawdata反向	fasta路径	Sequence type	Primary_cluster	clade_1	Final_call	category of NO_of_ARGs_classes	NO_of_ARGs_classes	NO_of_plasmid	NO_of_chromosome_mutation	Year	Year_group	sample type样品部位类型	Gender	Age	B(Outbreak)/S(Sporadic)	province	o_antigen	date of disease diagnosticed								File	Final_call	Final_call_support	Subclade	Clade	Primary_Clade	Support_Subclade	Support_Clade	Support_PrimaryClade	Number of SNPs called	AMR mutations by genotyphi	样本编号	NUM_of_FOUND	ColE10_1	ColRNAI_1	IncC_1	IncFIA(HI1)_1	IncFIB(AP001918)_1	IncFIB(pHCM2)_1
1	1	18B142	SRR21375304	/node01/catg/Salmonella/panhang/data/self-sequencing_data/20200805novo-271sample-Lifang/Result-X101SC19100579-Z01-J010-B10-21/1.rawdata/1_FDSW202460488-1r/1_FDSW202460488-1r_1.fq.gz	/node01/catg/Salmonella/panhang/data/self-sequencing_data/20200805novo-271sample-Lifang/Result-X101SC19100579-Z01-J010-B10-21/1.rawdata/1_FDSW202460488-1r/1_FDSW202460488-1r_2.fq.gz	/node04/catg/Salmonella/lifang/projects/typhi_4/02.assemble/799_typhi_fasta/1.fasta	ST1	4	4.3	4.3.1.1.EA1	3~5	5	1	0	2018	2016~2020	unknown	unknown	66	unknown	Zhejiang	9,12[Vi]	2018-08-18	aroC(1)	dnaN(1)	hemD(1)	hisD(1)	purE(1)	sucA(1)	thrA(5)	1	4.3.1.1.EA1	1	4.3.1.1.EA1	NA	4	1	NA	1	87		1	1	0	0	0	0	0	0
2	2	18B143	SRR21375303	/node01/catg/Salmonella/panhang/data/self-sequencing_data/20200805novo-271sample-Lifang/Result-X101SC19100579-Z01-J010-B10-21/1.rawdata/2_FDSW202460489-1r/2_FDSW202460489-1r_1.fq.gz	/node01/catg/Salmonella/panhang/data/self-sequencing_data/20200805novo-271sample-Lifang/Result-X101SC19100579-Z01-J010-B10-21/1.rawdata/2_FDSW202460489-1r/2_FDSW202460489-1r_2.fq.gz	/node04/catg/Salmonella/lifang/projects/typhi_4/02.assemble/799_typhi_fasta/2.fasta	ST1	4	4.3	4.3.1.1.EA1	3~5	5	1	0	2018	2016~2020	unknown	unknown	23	unknown	Zhejiang	9,12[Vi]	2018-10-11	aroC(1)	dnaN(1)	hemD(1)	hisD(1)	purE(1)	sucA(1)	thrA(5)	2	4.3.1.1.EA1	1	4.3.1.1.EA1	NA	4	1	NA	1	87		2	1	0	0	0	0	0	0
3	3	typhi001	SRR21374882	/node01/catg/Salmonella/panhang/data/self-sequencing_data/20200805novo-271sample-Lifang/Result-X101SC19100579-Z01-J010-B10-21/1.rawdata/3_FDSW202460490-1r/3_FDSW202460490-1r_1.fq.gz	/node01/catg/Salmonella/panhang/data/self-sequencing_data/20200805novo-271sample-Lifang/Result-X101SC19100579-Z01-J010-B10-21/1.rawdata/3_FDSW202460490-1r/3_FDSW202460490-1r_2.fq.gz	/node04/catg/Salmonella/lifang/projects/typhi_4/02.assemble/799_typhi_fasta/3.fasta	ST2	2	2.3	2.3.4	0~2	1	1	1	2006	2006~2010	unknown	male	1	unknown	Zhejiang	9,12[Vi]		aroC(1)	dnaN(1)	hemD(2)	hisD(1)	purE(1)	sucA(1)	thrA(5)	3	2.3.4	1	2.3.4	2.3	2	1	1	NA	87	gyrA-S83F	3	1	0	0	1	0	0	0
4	4	typhi002	SRR21374855	/node01/catg/Salmonella/panhang/data/self-sequencing_data/20200805novo-271sample-Lifang/Result-X101SC19100579-Z01-J010-B10-21/1.rawdata/4_FDSW202460491-1r/4_FDSW202460491-1r_1.fq.gz	/node01/catg/Salmonella/panhang/data/self-sequencing_data/20200805novo-271sample-Lifang/Result-X101SC19100579-Z01-J010-B10-21/1.rawdata/4_FDSW202460491-1r/4_FDSW202460491-1r_2.fq.gz	/node04/catg/Salmonella/lifang/projects/typhi_4/02.assemble/799_typhi_fasta/4.fasta	ST1	4	4.1	4.1	0~2	1	0	0	2006	2006~2010	unknown	male	40	unknown	Zhejiang	9,12[Vi]		aroC(1)	dnaN(1)	hemD(1)	hisD(1)	purE(1)	sucA(1)	thrA(5)	4	4.1	1		4.1	4	NA	1	1	87		4	0	0	0	0	0	0	0
5	5	typhi003	SRR21374828	/node01/catg/Salmonella/panhang/data/self-sequencing_data/20200805novo-271sample-Lifang/Result-X101SC19100579-Z01-J010-B10-21/1.rawdata/5_FDSW202460492-1r/5_FDSW202460492-1r_1.fq.gz	/node01/catg/Salmonella/panhang/data/self-sequencing_data/20200805novo-271sample-Lifang/Result-X101SC19100579-Z01-J010-B10-21/1.rawdata/5_FDSW202460492-1r/5_FDSW202460492-1r_2.fq.gz	/node04/catg/Salmonella/lifang/projects/typhi_4/02.assemble/799_typhi_fasta/5.fasta	ST1	4	4.1	4.1	0~2	1	0	0	2006	2006~2010	unknown	unknown	unknown	unknown	Zhejiang	9,12[Vi]		aroC(1)	dnaN(1)	hemD(1)	hisD(1)	purE(1)	sucA(1)	thrA(5)	5	4.1	1		4.1	4	NA	1	1	87		5	0	0	0	0	0	0	0
6	6	typhi004	SRR21374943	/node01/catg/Salmonella/panhang/data/self-sequencing_data/20200805novo-271sample-Lifang/Result-X101SC19100579-Z01-J010-B10-21/1.rawdata/6_FDSW202460493-1r/6_FDSW202460493-1r_1.fq.gz	/node01/catg/Salmonella/panhang/data/self-sequencing_data/20200805novo-271sample-Lifang/Result-X101SC19100579-Z01-J010-B10-21/1.rawdata/6_FDSW202460493-1r/6_FDSW202460493-1r_2.fq.gz	/node04/catg/Salmonella/lifang/projects/typhi_4/02.assemble/799_typhi_fasta/6.fasta	ST1	4	4.1	4.1	0~2	1	0	0	2006	2006~2010	unknown	female	41	unknown	Zhejiang	9,12[Vi]		aroC(1)	dnaN(1)	hemD(1)	hisD(1)	purE(1)	sucA(1)	thrA(5)	6	4.1	1		4.1	4	NA	1	1	87		6	0	0	0	0	0	0	0
8	8	typhi006	SRR21375112	/node01/catg/Salmonella/panhang/data/self-sequencing_data/20200805novo-271sample-Lifang/Result-X101SC19100579-Z01-J010-B10-21/1.rawdata/8_FDSW202460495-1r/8_FDSW202460495-1r_1.fq.gz	/node01/catg/Salmonella/panhang/data/self-sequencing_data/20200805novo-271sample-Lifang/Result-X101SC19100579-Z01-J010-B10-21/1.rawdata/8_FDSW202460495-1r/8_FDSW202460495-1r_2.fq.gz	/node04/catg/Salmonella/lifang/projects/typhi_4/02.assemble/799_typhi_fasta/8.fasta	ST2	2	2	2	0~2	1	0	1	2006	2006~2010	unknown	male	37	unknown	Zhejiang	9,12[Vi]		aroC(1)	dnaN(1)	hemD(2)	hisD(1)	purE(1)	sucA(1)	thrA(5)	8	2	1		NA	2	NA	NA	NA	87	gyrA-S83F	8	0	0	0	0	0	0	0
9	9	typhi007	SRR21375424	/node01/catg/Salmonella/panhang/data/self-sequencing_data/20200805novo-271sample-Lifang/Result-X101SC19100579-Z01-J010-B10-21/1.rawdata/9_FDSW202460496-1r/9_FDSW202460496-1r_1.fq.gz	/node01/catg/Salmonella/panhang/data/self-sequencing_data/20200805novo-271sample-Lifang/Result-X101SC19100579-Z01-J010-B10-21/1.rawdata/9_FDSW202460496-1r/9_FDSW202460496-1r_2.fq.gz	/node04/catg/Salmonella/lifang/projects/typhi_4/02.assemble/799_typhi_fasta/9.fasta	ST2	2	2.1	2.1.7	0~2	1	0	1	2006	2006~2010	unknown	female	26	unknown	Zhejiang	9,12[Vi]		aroC(1)	dnaN(1)	hemD(2)	hisD(1)	purE(1)	sucA(1)	thrA(5)	9	2.1.7	1	2.1.7	2.1	2	1	1	NA	87	gyrA-S83F	9	0	0	0	0	0	0	0
10	10	typhi008	SRR21375408	/node01/catg/Salmonella/panhang/data/self-sequencing_data/20200805novo-271sample-Lifang/Result-X101SC19100579-Z01-J010-B10-21/1.rawdata/10_FDSW202460497-1r/10_FDSW202460497-1r_1.fq.gz	/node01/catg/Salmonella/panhang/data/self-sequencing_data/20200805novo-271sample-Lifang/Result-X101SC19100579-Z01-J010-B10-21/1.rawdata/10_FDSW202460497-1r/10_FDSW202460497-1r_2.fq.gz	/node04/catg/Salmonella/lifang/projects/typhi_4/02.assemble/799_typhi_fasta/10.fasta	ST2	2	2.3	2.3.4	0~2	2	1	1	2007	2006~2010	unknown	female	55	unknown	Zhejiang	9,12[Vi]		aroC(1)	dnaN(1)	hemD(2)	hisD(1)	purE(1)	sucA(1)	thrA(5)	10	2.3.4	1	2.3.4	2.3	2	1	1	NA	87	gyrA-S83F	10	1	0	0	1	0	0	0
11	11	typhi009	SRR21375397	/node01/catg/Salmonella/panhang/data/self-sequencing_data/20200805novo-271sample-Lifang/Result-X101SC19100579-Z01-J010-B10-21/1.rawdata/11_FDSW202460498-1r/11_FDSW202460498-1r_1.fq.gz	/node01/catg/Salmonella/panhang/data/self-sequencing_data/20200805novo-271sample-Lifang/Result-X101SC19100579-Z01-J010-B10-21/1.rawdata/11_FDSW202460498-1r/11_FDSW202460498-1r_2.fq.gz	/node04/catg/Salmonella/lifang/projects/typhi_4/02.assemble/799_typhi_fasta/11.fasta	ST2	2	2.3	2.3.4	0~2	2	1	1	2007	2006~2010	unknown	female	22	unknown	Zhejiang	9,12[Vi]		aroC(1)	dnaN(1)	hemD(2)	hisD(1)	purE(1)	sucA(1)	thrA(5)	11	2.3.4	1	2.3.4	2.3	2	1	1	NA	87	gyrA-S83F	11	1	0	0	1	0	0	0
12	12	typhi010	SRR21375302	/node01/catg/Salmonella/panhang/data/self-sequencing_data/20200805novo-271sample-Lifang/Result-X101SC19100579-Z01-J010-B10-21/1.rawdata/12_FDSW202460499-1r/12_FDSW202460499-1r_1.fq.gz	/node01/catg/Salmonella/panhang/data/self-sequencing_data/20200805novo-271sample-Lifang/Result-X101SC19100579-Z01-J010-B10-21/1.rawdata/12_FDSW202460499-1r/12_FDSW202460499-1r_2.fq.gz	/node04/catg/Salmonella/lifang/projects/typhi_4/02.assemble/799_typhi_fasta/12.fasta	ST2	2	2.3	2.3.4	0~2	2	1	1	2007	2006~2010	unknown	male	47	unknown	Zhejiang	9,12[Vi]		aroC(1)	dnaN(1)	hemD(2)	hisD(1)	purE(1)	sucA(1)	thrA(5)	12	2.3.4	1	2.3.4	2.3	2	1	1	NA	87	gyrA-S83F	12	1	0	0	1	0	0	0
13	13	typhi011	SRR21375291	/node01/catg/Salmonella/panhang/data/self-sequencing_data/20200805novo-271sample-Lifang/Result-X101SC19100579-Z01-J010-B10-21/1.rawdata/13_FDSW202460500-1r/13_FDSW202460500-1r_1.fq.gz	/node01/catg/Salmonella/panhang/data/self-sequencing_data/20200805novo-271sample-Lifang/Result-X101SC19100579-Z01-J010-B10-21/1.rawdata/13_FDSW202460500-1r/13_FDSW202460500-1r_2.fq.gz	/node04/catg/Salmonella/lifang/projects/typhi_4/02.assemble/799_typhi_fasta/13.fasta	ST2	2	2.3	2.3	0~2	1	0	1	2007	2006~2010	unknown	unknown	unknown	unknown	Zhejiang	9,12[Vi]		aroC(1)	dnaN(1)	hemD(2)	hisD(1)	purE(1)	sucA(1)	thrA(5)	13	2.3	1		2.3	2	NA	1	NA	87	gyrA-D87Y	13	0	0	0	0	0	0	0
14	14	typhi012	SRR21375280	/node01/catg/Salmonella/panhang/data/self-sequencing_data/20200805novo-271sample-Lifang/Result-X101SC19100579-Z01-J010-B10-21/1.rawdata/14_FDSW202460501-1r/14_FDSW202460501-1r_1.fq.gz	/node01/catg/Salmonella/panhang/data/self-sequencing_data/20200805novo-271sample-Lifang/Result-X101SC19100579-Z01-J010-B10-21/1.rawdata/14_FDSW202460501-1r/14_FDSW202460501-1r_2.fq.gz	/node04/catg/Salmonella/lifang/projects/typhi_4/02.assemble/799_typhi_fasta/14.fasta	ST2	0	0.0	0.0.3	0~2	1	0	0	2007	2006~2010	unknown	male	39	unknown	Zhejiang	9,12[Vi]		aroC(1)	dnaN(1)	hemD(2)	hisD(1)	purE(1)	sucA(1)	thrA(5)	14	0.0.3	1	0.0.3	NA	0	1	NA	NA	87		14	0	0	0	0	0	0	0
15	15	typhi013	SRR21375073	/node01/catg/Salmonella/panhang/data/self-sequencing_data/20200805novo-271sample-Lifang/Result-X101SC19100579-Z01-J010-B10-21/1.rawdata/15_FDSW202460502-1r/15_FDSW202460502-1r_1.fq.gz	/node01/catg/Salmonella/panhang/data/self-sequencing_data/20200805novo-271sample-Lifang/Result-X101SC19100579-Z01-J010-B10-21/1.rawdata/15_FDSW202460502-1r/15_FDSW202460502-1r_2.fq.gz	/node04/catg/Salmonella/lifang/projects/typhi_4/02.assemble/799_typhi_fasta/15.fasta	ST2	2	2.3	2.3.4	0~2	1	1	1	2007	2006~2010	unknown	unknown	unknown	unknown	Zhejiang	9,12[Vi]		aroC(1)	dnaN(1)	hemD(2)	hisD(1)	purE(1)	sucA(1)	thrA(5)	15	2.3.4	1	2.3.4	2.3	2	1	1	NA	87	gyrA-S83F	15	1	0	0	1	0	0	0
16	16	typhi014	SRR21375062	/node01/catg/Salmonella/panhang/data/self-sequencing_data/20200805novo-271sample-Lifang/Result-X101SC19100579-Z01-J010-B10-21/1.rawdata/16_FDSW202460503-1r/16_FDSW202460503-1r_1.fq.gz	/node01/catg/Salmonella/panhang/data/self-sequencing_data/20200805novo-271sample-Lifang/Result-X101SC19100579-Z01-J010-B10-21/1.rawdata/16_FDSW202460503-1r/16_FDSW202460503-1r_2.fq.gz	/node04/catg/Salmonella/lifang/projects/typhi_4/02.assemble/799_typhi_fasta/16.fasta	ST1	4	4.1	4.1	0~2	1	0	0	2007	2006~2010	unknown	male	28	unknown	Zhejiang	9,12[Vi]		aroC(1)	dnaN(1)	hemD(1)	hisD(1)	purE(1)	sucA(1)	thrA(5)	16	4.1	1		4.1	4	NA	1	1	87		16	0	0	0	0	0	0	0
17	17	typhi015	SRR21375051	/node01/catg/Salmonella/panhang/data/self-sequencing_data/20200805novo-271sample-Lifang/Result-X101SC19100579-Z01-J010-B10-21/1.rawdata/17_FDSW202460504-1r/17_FDSW202460504-1r_1.fq.gz	/node01/catg/Salmonella/panhang/data/self-sequencing_data/20200805novo-271sample-Lifang/Result-X101SC19100579-Z01-J010-B10-21/1.rawdata/17_FDSW202460504-1r/17_FDSW202460504-1r_2.fq.gz	/node04/catg/Salmonella/lifang/projects/typhi_4/02.assemble/799_typhi_fasta/17.fasta	ST2	2	2.3	2.3.4	0~2	1	1	1	2007	2006~2010	unknown	male	30	unknown	Zhejiang	9,12[Vi]		aroC(1)	dnaN(1)	hemD(2)	hisD(1)	purE(1)	sucA(1)	thrA(5)	17	2.3.4	1	2.3.4	2.3	2	1	1	NA	87	gyrA-S83F	17	1	0	0	1	0	0	0
18	18	typhi016	SRR21375264	/node01/catg/Salmonella/panhang/data/self-sequencing_data/20200805novo-271sample-Lifang/Result-X101SC19100579-Z01-J010-B10-21/1.rawdata/18_FDSW202460505-1r/18_FDSW202460505-1r_1.fq.gz	/node01/catg/Salmonella/panhang/data/self-sequencing_data/20200805novo-271sample-Lifang/Result-X101SC19100579-Z01-J010-B10-21/1.rawdata/18_FDSW202460505-1r/18_FDSW202460505-1r_2.fq.gz	/node04/catg/Salmonella/lifang/projects/typhi_4/02.assemble/799_typhi_fasta/18.fasta	ST2	0	0.0	0.0.3	0~2	1	0	0	2007	2006~2010	unknown	female	20	unknown	Zhejiang	9,12[Vi]		aroC(1)	dnaN(1)	hemD(2)	hisD(1)	purE(1)	sucA(1)	thrA(5)	18	0.0.3	1	0.0.3	NA	0	1	NA	NA	87		18	0	0	0	0	0	0	0
19	19	typhi017	SRR21375253	/node01/catg/Salmonella/panhang/data/self-sequencing_data/20200805novo-271sample-Lifang/Result-X101SC19100579-Z01-J010-B10-21/1.rawdata/19_FDSW202460506-1r/19_FDSW202460506-1r_1.fq.gz	/node01/catg/Salmonella/panhang/data/self-sequencing_data/20200805novo-271sample-Lifang/Result-X101SC19100579-Z01-J010-B10-21/1.rawdata/19_FDSW202460506-1r/19_FDSW202460506-1r_2.fq.gz	/node04/catg/Salmonella/lifang/projects/typhi_4/02.assemble/799_typhi_fasta/19.fasta	ST2	0	0.0	0.0.3	0~2	1	0	0	2007	2006~2010	unknown	female	37	unknown	Zhejiang	9,12[Vi]		aroC(1)	dnaN(1)	hemD(2)	hisD(1)	purE(1)	sucA(1)	thrA(5)	19	0.0.3	0.99	0.0.3	NA	0	0.99	NA	NA	87		19	0	0	0	0	0	0	0
20	20	typhi018	SRR21374904	/node01/catg/Salmonella/panhang/data/self-sequencing_data/20200805novo-271sample-Lifang/Result-X101SC19100579-Z01-J010-B10-21/1.rawdata/20_FDSW202460507-1r/20_FDSW202460507-1r_1.fq.gz	/node01/catg/Salmonella/panhang/data/self-sequencing_data/20200805novo-271sample-Lifang/Result-X101SC19100579-Z01-J010-B10-21/1.rawdata/20_FDSW202460507-1r/20_FDSW202460507-1r_2.fq.gz	/node04/catg/Salmonella/lifang/projects/typhi_4/02.assemble/799_typhi_fasta/20.fasta	ST2	3	3.2	3.2.1	0~2	1	0	1	2007	2006~2010	unknown	unknown	unknown	unknown	Zhejiang	9,12[Vi]		aroC(1)	dnaN(1)	hemD(2)	hisD(1)	purE(1)	sucA(1)	thrA(5)	20	3.2.1	1	3.2.1	3.2	3	NA	NA	NA	87	gyrA-S83F	20	0	0	0	0	0	0	0
21	21	typhi019	SRR21374893	/node01/catg/Salmonella/panhang/data/self-sequencing_data/20200805novo-271sample-Lifang/Result-X101SC19100579-Z01-J010-B10-21/1.rawdata/21_FDSW202460508-1r/21_FDSW202460508-1r_1.fq.gz	/node01/catg/Salmonella/panhang/data/self-sequencing_data/20200805novo-271sample-Lifang/Result-X101SC19100579-Z01-J010-B10-21/1.rawdata/21_FDSW202460508-1r/21_FDSW202460508-1r_2.fq.gz	/node04/catg/Salmonella/lifang/projects/typhi_4/02.assemble/799_typhi_fasta/21.fasta	ST1	4	4.3	4.3.1	0~2	1	0	0	2007	2006~2010	unknown	male	38	unknown	Zhejiang	9,12[Vi]		aroC(1)	dnaN(1)	hemD(1)	hisD(1)	purE(1)	sucA(1)	thrA(5)	21	4.3.1	1	4.3.1	NA	4	1	NA	1	87		21	0	0	0	0	0	0	0
22	22	typhi020	SRR21374881	/node01/catg/Salmonella/panhang/data/self-sequencing_data/20200805novo-271sample-Lifang/Result-X101SC19100579-Z01-J010-B10-21/1.rawdata/22_FDSW202460509-1r/22_FDSW202460509-1r_1.fq.gz	/node01/catg/Salmonella/panhang/data/self-sequencing_data/20200805novo-271sample-Lifang/Result-X101SC19100579-Z01-J010-B10-21/1.rawdata/22_FDSW202460509-1r/22_FDSW202460509-1r_2.fq.gz	/node04/catg/Salmonella/lifang/projects/typhi_4/02.assemble/799_typhi_fasta/22.fasta	ST2	2	2.1	2.1.7	0~2	1	0	1	2007	2006~2010	unknown	female	20	unknown	Zhejiang	9,12[Vi]		aroC(1)	dnaN(1)	hemD(2)	hisD(1)	purE(1)	sucA(1)	thrA(5)	22	2.1.7	1	2.1.7	2.1	2	1	1	NA	87	gyrA-D87N	22	0	0	0	0	0	0	0
23	23	typhi021	SRR21375236	/node01/catg/Salmonella/panhang/data/self-sequencing_data/20200805novo-271sample-Lifang/Result-X101SC19100579-Z01-J010-B10-21/1.rawdata/23_FDSW202460510-1r/23_FDSW202460510-1r_1.fq.gz	/node01/catg/Salmonella/panhang/data/self-sequencing_data/20200805novo-271sample-Lifang/Result-X101SC19100579-Z01-J010-B10-21/1.rawdata/23_FDSW202460510-1r/23_FDSW202460510-1r_2.fq.gz	/node04/catg/Salmonella/lifang/projects/typhi_4/02.assemble/799_typhi_fasta/23.fasta	ST1	3	3.5	3.5	0~2	1	0	0	2007	2006~2010	unknown	male	49	unknown	Zhejiang	9,12[Vi]		aroC(1)	dnaN(1)	hemD(1)	hisD(1)	purE(1)	sucA(1)	thrA(5)	23	3.5	1		3.5	3	NA	1	NA	87		23	0	0	0	0	0	0	0
24	24	typhi022	SRR21375225	/node01/catg/Salmonella/panhang/data/self-sequencing_data/20200805novo-271sample-Lifang/Result-X101SC19100579-Z01-J010-B10-21/1.rawdata/24_FDSW202460511-1r/24_FDSW202460511-1r_1.fq.gz	/node01/catg/Salmonella/panhang/data/self-sequencing_data/20200805novo-271sample-Lifang/Result-X101SC19100579-Z01-J010-B10-21/1.rawdata/24_FDSW202460511-1r/24_FDSW202460511-1r_2.fq.gz	/node04/catg/Salmonella/lifang/projects/typhi_4/02.assemble/799_typhi_fasta/24.fasta	ST2	2	2.1	2.1.7	0~2	1	0	1	2007	2006~2010	unknown	female	23	unknown	Zhejiang	9,12[Vi]		aroC(1)	dnaN(1)	hemD(2)	hisD(1)	purE(1)	sucA(1)	thrA(5)	24	2.1.7	1	2.1.7	2.1	2	1	1	NA	87	gyrA-D87N	24	0	0	0	0	0	0	0
25	25	typhi023	SRR21375214	/node01/catg/Salmonella/panhang/data/self-sequencing_data/20200805novo-271sample-Lifang/Result-X101SC19100579-Z01-J010-B10-21/1.rawdata/25_FDSW202460512-1r/25_FDSW202460512-1r_1.fq.gz	/node01/catg/Salmonella/panhang/data/self-sequencing_data/20200805novo-271sample-Lifang/Result-X101SC19100579-Z01-J010-B10-21/1.rawdata/25_FDSW202460512-1r/25_FDSW202460512-1r_2.fq.gz	/node04/catg/Salmonella/lifang/projects/typhi_4/02.assemble/799_typhi_fasta/25.fasta	ST1	3	3	3	0~2	1	0	0	2007	2006~2010	unknown	female	19	unknown	Zhejiang	9,12[Vi]		aroC(1)	dnaN(1)	hemD(1)	hisD(1)	purE(1)	sucA(1)	thrA(5)	25	3	1		NA	3	NA	NA	NA	87		25	0	0	0	0	0	0	0
26	26	typhi024	SRR21375203	/node01/catg/Salmonella/panhang/data/self-sequencing_data/20200805novo-271sample-Lifang/Result-X101SC19100579-Z01-J010-B10-21/1.rawdata/26_FDSW202460513-1r/26_FDSW202460513-1r_1.fq.gz	/node01/catg/Salmonella/panhang/data/self-sequencing_data/20200805novo-271sample-Lifang/Result-X101SC19100579-Z01-J010-B10-21/1.rawdata/26_FDSW202460513-1r/26_FDSW202460513-1r_2.fq.gz	/node04/catg/Salmonella/lifang/projects/typhi_4/02.assemble/799_typhi_fasta/26.fasta	ST2	2	2.1	2.1.7	0~2	1	0	1	2007	2006~2010	unknown	female	39	unknown	Zhejiang	9,12[Vi]		aroC(1)	dnaN(1)	hemD(2)	hisD(1)	purE(1)	sucA(1)	thrA(5)	26	2.1.7	1	2.1.7	2.1	2	1	1	NA	87	gyrA-D87N	26	0	0	0	0	0	0	0
28	28	typhi026	SRR21375192	/node01/catg/Salmonella/panhang/data/self-sequencing_data/20200805novo-271sample-Lifang/Result-X101SC19100579-Z01-J010-B10-21/1.rawdata/28_FDSW202460515-1r/28_FDSW202460515-1r_1.fq.gz	/node01/catg/Salmonella/panhang/data/self-sequencing_data/20200805novo-271sample-Lifang/Result-X101SC19100579-Z01-J010-B10-21/1.rawdata/28_FDSW202460515-1r/28_FDSW202460515-1r_2.fq.gz	/node04/catg/Salmonella/lifang/projects/typhi_4/02.assemble/799_typhi_fasta/28.fasta	ST2	2	2.1	2.1.7	0~2	1	0	1	2007	2006~2010	unknown	male	14	unknown	Zhejiang	9,12[Vi]		aroC(1)	dnaN(1)	hemD(2)	hisD(1)	purE(1)	sucA(1)	thrA(5)	28	2.1.7	1	2.1.7	2.1	2	1	1	NA	87	gyrA-D87N	28	0	0	0	0	0	0	0
30	30	typhi028	SRR21375041	/node01/catg/Salmonella/panhang/data/self-sequencing_data/20200805novo-271sample-Lifang/Result-X101SC19100579-Z01-J010-B10-21/1.rawdata/30_FDSW202460517-1r/30_FDSW202460517-1r_1.fq.gz	/node01/catg/Salmonella/panhang/data/self-sequencing_data/20200805novo-271sample-Lifang/Result-X101SC19100579-Z01-J010-B10-21/1.rawdata/30_FDSW202460517-1r/30_FDSW202460517-1r_2.fq.gz	/node04/catg/Salmonella/lifang/projects/typhi_4/02.assemble/799_typhi_fasta/30.fasta	ST2	2	2.1	2.1.7	0~2	1	0	1	2007	2006~2010	unknown	unknown	unknown	unknown	Zhejiang	9,12[Vi]		aroC(1)	dnaN(1)	hemD(2)	hisD(1)	purE(1)	sucA(1)	thrA(5)	30	2.1.7	0.98	2.1.7	2.1	2	0.98	1	NA	87	gyrA-D87N	30	0	0	0	0	0	0	0
33	33	typhi031	SRR21375030	/node01/catg/Salmonella/panhang/data/self-sequencing_data/20200805novo-271sample-Lifang/Result-X101SC19100579-Z01-J010-B10-21/1.rawdata/33_FDSW202460520-1r/33_FDSW202460520-1r_1.fq.gz	/node01/catg/Salmonella/panhang/data/self-sequencing_data/20200805novo-271sample-Lifang/Result-X101SC19100579-Z01-J010-B10-21/1.rawdata/33_FDSW202460520-1r/33_FDSW202460520-1r_2.fq.gz	/node04/catg/Salmonella/lifang/projects/typhi_4/02.assemble/799_typhi_fasta/33.fasta	ST2	3	3.1	3.1	0~2	1	0	0	2008	2006~2010	unknown	female	16	unknown	Zhejiang	9,12[Vi]		aroC(1)	dnaN(1)	hemD(2)	hisD(1)	purE(1)	sucA(1)	thrA(5)	33	3.1	1		3.1	3	NA	1	NA	87		33	0	0	0	0	0	0	0
35	35	typhi033	SRR21374877	/node01/catg/Salmonella/panhang/data/self-sequencing_data/20200805novo-271sample-Lifang/Result-X101SC19100579-Z01-J010-B10-21/1.rawdata/35_FDSW202460522-1r/35_FDSW202460522-1r_1.fq.gz	/node01/catg/Salmonella/panhang/data/self-sequencing_data/20200805novo-271sample-Lifang/Result-X101SC19100579-Z01-J010-B10-21/1.rawdata/35_FDSW202460522-1r/35_FDSW202460522-1r_2.fq.gz	/node04/catg/Salmonella/lifang/projects/typhi_4/02.assemble/799_typhi_fasta/35.fasta	ST2	2	2	2	0~2	1	0	0	2008	2006~2010	unknown	male	54	unknown	Zhejiang	9,12[Vi]		aroC(1)	dnaN(1)	hemD(2)	hisD(1)	purE(1)	sucA(1)	thrA(5)	35	2	1		NA	2	NA	NA	NA	87		35	0	0	0	0	0	0	0
38	38	typhi036	SRR21374866	/node01/catg/Salmonella/panhang/data/self-sequencing_data/20200805novo-271sample-Lifang/Result-X101SC19100579-Z01-J010-B10-21/1.rawdata/38_FDSW202460525-1r/38_FDSW202460525-1r_1.fq.gz	/node01/catg/Salmonella/panhang/data/self-sequencing_data/20200805novo-271sample-Lifang/Result-X101SC19100579-Z01-J010-B10-21/1.rawdata/38_FDSW202460525-1r/38_FDSW202460525-1r_2.fq.gz	/node04/catg/Salmonella/lifang/projects/typhi_4/02.assemble/799_typhi_fasta/38.fasta	ST1	4	4.1	4.1	0~2	1	0	0	2012	2011~2015	unknown	unknown	unknown	unknown	Zhejiang	9,12[Vi]		aroC(1)	dnaN(1)	hemD(1)	hisD(1)	purE(1)	sucA(1)	thrA(5)	38	4.1	1		4.1	4	NA	1	1	87		38	0	0	0	0	0	0	0
39	39	1	SRR21374854	/node01/catg/Salmonella/panhang/data/self-sequencing_data/20200805novo-271sample-Lifang/Result-X101SC19100579-Z01-J010-B10-21/1.rawdata/39_FDSW202460526-1r/39_FDSW202460526-1r_1.fq.gz	/node01/catg/Salmonella/panhang/data/self-sequencing_data/20200805novo-271sample-Lifang/Result-X101SC19100579-Z01-J010-B10-21/1.rawdata/39_FDSW202460526-1r/39_FDSW202460526-1r_2.fq.gz	/node04/catg/Salmonella/lifang/projects/typhi_4/02.assemble/799_typhi_fasta/39.fasta	ST2	3	3.2	3.2.1	0~2	1	0	0	1994	1991~1995	blood	female	32	S	Guangxi	9,12[Vi]	1994.12.19	aroC(1)	dnaN(1)	hemD(2)	hisD(1)	purE(1)	sucA(1)	thrA(5)	39	3.2.1	1	3.2.1	3.2	3	NA	NA	NA	87		39	0	0	0	0	0	0	0
40	40	2	SRR21375181	/node01/catg/Salmonella/panhang/data/self-sequencing_data/20200805novo-271sample-Lifang/Result-X101SC19100579-Z01-J010-B10-21/1.rawdata/40_FDSW202460527-1r/40_FDSW202460527-1r_1.fq.gz	/node01/catg/Salmonella/panhang/data/self-sequencing_data/20200805novo-271sample-Lifang/Result-X101SC19100579-Z01-J010-B10-21/1.rawdata/40_FDSW202460527-1r/40_FDSW202460527-1r_2.fq.gz	/node04/catg/Salmonella/lifang/projects/typhi_4/02.assemble/799_typhi_fasta/40.fasta	ST2	2	2.1	2.1.7	0~2	1	0	0	1994	1991~1995	blood	male	28	B	Guangxi	9,12[Vi]	1994	aroC(1)	dnaN(1)	hemD(2)	hisD(1)	purE(1)	sucA(1)	thrA(5)	40	2.1.7	1	2.1.7	2.1	2	1	1	NA	87		40	0	0	0	0	0	0	0
41	41	4	SRR21375170	/node01/catg/Salmonella/panhang/data/self-sequencing_data/20200805novo-271sample-Lifang/Result-X101SC19100579-Z01-J010-B10-21/1.rawdata/41_FDSW202460528-1r/41_FDSW202460528-1r_1.fq.gz	/node01/catg/Salmonella/panhang/data/self-sequencing_data/20200805novo-271sample-Lifang/Result-X101SC19100579-Z01-J010-B10-21/1.rawdata/41_FDSW202460528-1r/41_FDSW202460528-1r_2.fq.gz	/node04/catg/Salmonella/lifang/projects/typhi_4/02.assemble/799_typhi_fasta/41.fasta	ST2	2	2.1	2.1.7	0~2	1	0	0	1994	1991~1995	blood	male	22	B	Guangxi	9,12[Vi]	1994	aroC(1)	dnaN(1)	hemD(2)	hisD(1)	purE(1)	sucA(1)	thrA(5)	41	2.1.7	1	2.1.7	2.1	2	1	1	NA	87		41	0	0	0	0	0	0	0
42	42	5	SRR21375019	/node01/catg/Salmonella/panhang/data/self-sequencing_data/20200805novo-271sample-Lifang/Result-X101SC19100579-Z01-J010-B10-21/1.rawdata/42_FDSW202460529-1r/42_FDSW202460529-1r_1.fq.gz	/node01/catg/Salmonella/panhang/data/self-sequencing_data/20200805novo-271sample-Lifang/Result-X101SC19100579-Z01-J010-B10-21/1.rawdata/42_FDSW202460529-1r/42_FDSW202460529-1r_2.fq.gz	/node04/catg/Salmonella/lifang/projects/typhi_4/02.assemble/799_typhi_fasta/42.fasta	ST2	3	3.2	3.2.1	0~2	1	0	0	1994	1991~1995	blood	female	16	S	Guangxi	9,12[Vi]	1994	aroC(1)	dnaN(1)	hemD(2)	hisD(1)	purE(1)	sucA(1)	thrA(5)	42	3.2.1	1	3.2.1	3.2	3	NA	NA	NA	87		42	0	0	0	0	0	0	0
43	43	6	SRR21375008	/node01/catg/Salmonella/panhang/data/self-sequencing_data/20200805novo-271sample-Lifang/Result-X101SC19100579-Z01-J010-B10-21/1.rawdata/43_FDSW202460530-1r/43_FDSW202460530-1r_1.fq.gz	/node01/catg/Salmonella/panhang/data/self-sequencing_data/20200805novo-271sample-Lifang/Result-X101SC19100579-Z01-J010-B10-21/1.rawdata/43_FDSW202460530-1r/43_FDSW202460530-1r_2.fq.gz	/node04/catg/Salmonella/lifang/projects/typhi_4/02.assemble/799_typhi_fasta/43.fasta	ST2	2	2.3	2.3.4	0~2	1	0	0	1994	1991~1995	blood	male	18	B	Guangxi	9,12[Vi]	1994	aroC(1)	dnaN(1)	hemD(2)	hisD(1)	purE(1)	sucA(1)	thrA(5)	43	2.3.4	1	2.3.4	2.3	2	1	1	NA	87		43	0	0	0	0	0	0	0
44	44	7	SRR21374997	/node01/catg/Salmonella/panhang/data/self-sequencing_data/20200805novo-271sample-Lifang/Result-X101SC19100579-Z01-J010-B10-21/1.rawdata/44_FDSW202460531-1r/44_FDSW202460531-1r_1.fq.gz	/node01/catg/Salmonella/panhang/data/self-sequencing_data/20200805novo-271sample-Lifang/Result-X101SC19100579-Z01-J010-B10-21/1.rawdata/44_FDSW202460531-1r/44_FDSW202460531-1r_2.fq.gz	/node04/catg/Salmonella/lifang/projects/typhi_4/02.assemble/799_typhi_fasta/44.fasta	ST2	2	2.3	2.3.4	0~2	1	0	0	1994	1991~1995	blood	male	18	B	Guangxi	9,12[Vi]	1994	aroC(1)	dnaN(1)	hemD(2)	hisD(1)	purE(1)	sucA(1)	thrA(5)	44	2.3.4	1	2.3.4	2.3	2	1	1	NA	87		44	0	0	0	0	0	0	0
45	45	8	SRR21374986	/node01/catg/Salmonella/panhang/data/self-sequencing_data/20200805novo-271sample-Lifang/Result-X101SC19100579-Z01-J010-B10-21/1.rawdata/45_FDSW202460532-1r/45_FDSW202460532-1r_1.fq.gz	/node01/catg/Salmonella/panhang/data/self-sequencing_data/20200805novo-271sample-Lifang/Result-X101SC19100579-Z01-J010-B10-21/1.rawdata/45_FDSW202460532-1r/45_FDSW202460532-1r_2.fq.gz	/node04/catg/Salmonella/lifang/projects/typhi_4/02.assemble/799_typhi_fasta/45.fasta	ST2	2	2.3	2.3.4	0~2	1	0	0	1994	1991~1995	blood	male	22	S	Guangxi	9,12[Vi]	1994	aroC(1)	dnaN(1)	hemD(2)	hisD(1)	purE(1)	sucA(1)	thrA(5)	45	2.3.4	1	2.3.4	2.3	2	1	1	NA	87		45	0	0	0	0	0	0	0
46	46	9	SRR21374975	/node01/catg/Salmonella/panhang/data/self-sequencing_data/20200805novo-271sample-Lifang/Result-X101SC19100579-Z01-J010-B10-21/1.rawdata/46_FDSW202460533-1r/46_FDSW202460533-1r_1.fq.gz	/node01/catg/Salmonella/panhang/data/self-sequencing_data/20200805novo-271sample-Lifang/Result-X101SC19100579-Z01-J010-B10-21/1.rawdata/46_FDSW202460533-1r/46_FDSW202460533-1r_2.fq.gz	/node04/catg/Salmonella/lifang/projects/typhi_4/02.assemble/799_typhi_fasta/46.fasta	ST2	2	2.1	2.1	0~2	1	0	0	1994	1991~1995	blood	male	16	B	Guangxi	9,12[Vi]	1994	aroC(1)	dnaN(1)	hemD(2)	hisD(1)	purE(1)	sucA(1)	thrA(5)	46	2.1	1		2.1	2	NA	1	NA	87		46	0	0	0	0	0	0	0
47	47	10	SRR21374850	/node01/catg/Salmonella/panhang/data/self-sequencing_data/20200805novo-271sample-Lifang/Result-X101SC19100579-Z01-J010-B10-21/1.rawdata/47_FDSW202460534-1r/47_FDSW202460534-1r_1.fq.gz	/node01/catg/Salmonella/panhang/data/self-sequencing_data/20200805novo-271sample-Lifang/Result-X101SC19100579-Z01-J010-B10-21/1.rawdata/47_FDSW202460534-1r/47_FDSW202460534-1r_2.fq.gz	/node04/catg/Salmonella/lifang/projects/typhi_4/02.assemble/799_typhi_fasta/47.fasta	ST2	3	3.2	3.2.1	0~2	1	0	0	1994	1991~1995	blood	female	31	B	Guangxi	9,12[Vi]	1994	aroC(1)	dnaN(1)	hemD(2)	hisD(1)	purE(1)	sucA(1)	thrA(5)	47	3.2.1	1	3.2.1	3.2	3	NA	NA	NA	86		47	0	0	0	0	0	0	0
48	48	13	SRR21374839	/node01/catg/Salmonella/panhang/data/self-sequencing_data/20200805novo-271sample-Lifang/Result-X101SC19100579-Z01-J010-B10-21/1.rawdata/48_FDSW202460535-1r/48_FDSW202460535-1r_1.fq.gz	/node01/catg/Salmonella/panhang/data/self-sequencing_data/20200805novo-271sample-Lifang/Result-X101SC19100579-Z01-J010-B10-21/1.rawdata/48_FDSW202460535-1r/48_FDSW202460535-1r_2.fq.gz	/node04/catg/Salmonella/lifang/projects/typhi_4/02.assemble/799_typhi_fasta/48.fasta	ST2	2	2.1	2.1	0~2	1	0	0	1994	1991~1995	blood	female	6	B	Guangxi	9,12[Vi]	1994	aroC(1)	dnaN(1)	hemD(2)	hisD(1)	purE(1)	sucA(1)	thrA(5)	48	2.1	1		2.1	2	NA	1	NA	87		48	0	0	0	0	0	0	0
49	49	14	SRR21374827	/node01/catg/Salmonella/panhang/data/self-sequencing_data/20200805novo-271sample-Lifang/Result-X101SC19100579-Z01-J010-B10-21/1.rawdata/49_FDSW202460536-1r/49_FDSW202460536-1r_1.fq.gz	/node01/catg/Salmonella/panhang/data/self-sequencing_data/20200805novo-271sample-Lifang/Result-X101SC19100579-Z01-J010-B10-21/1.rawdata/49_FDSW202460536-1r/49_FDSW202460536-1r_2.fq.gz	/node04/catg/Salmonella/lifang/projects/typhi_4/02.assemble/799_typhi_fasta/49.fasta	ST2	3	3.2	3.2.1	0~2	1	0	0	1994	1991~1995	blood	male	45	B	Guangxi	9,12[Vi]	1994	aroC(1)	dnaN(1)	hemD(2)	hisD(1)	purE(1)	sucA(1)	thrA(5)	49	3.2.1	1	3.2.1	3.2	3	NA	NA	NA	87		49	0	0	0	0	0	0	0
50	50	22	SRR21374816	/node01/catg/Salmonella/panhang/data/self-sequencing_data/20200805novo-271sample-Lifang/Result-X101SC19100579-Z01-J010-B10-21/1.rawdata/50_FDSW202460537-1r/50_FDSW202460537-1r_1.fq.gz	/node01/catg/Salmonella/panhang/data/self-sequencing_data/20200805novo-271sample-Lifang/Result-X101SC19100579-Z01-J010-B10-21/1.rawdata/50_FDSW202460537-1r/50_FDSW202460537-1r_2.fq.gz	/node04/catg/Salmonella/lifang/projects/typhi_4/02.assemble/799_typhi_fasta/50.fasta	ST2	3	3.2	3.2.1	0~2	1	0	0	1994	1991~1995	blood	female	27	B	Guangxi	9,12[Vi]	1994.6.5	aroC(1)	dnaN(1)	hemD(2)	hisD(1)	purE(1)	sucA(1)	thrA(5)	50	3.2.1	1	3.2.1	3.2	3	NA	NA	NA	87		50	0	0	0	0	0	0	0
51	51	24	SRR21374805	/node01/catg/Salmonella/panhang/data/self-sequencing_data/20200805novo-271sample-Lifang/Result-X101SC19100579-Z01-J010-B10-21/1.rawdata/51_FDSW202460538-1r/51_FDSW202460538-1r_1.fq.gz	/node01/catg/Salmonella/panhang/data/self-sequencing_data/20200805novo-271sample-Lifang/Result-X101SC19100579-Z01-J010-B10-21/1.rawdata/51_FDSW202460538-1r/51_FDSW202460538-1r_2.fq.gz	/node04/catg/Salmonella/lifang/projects/typhi_4/02.assemble/799_typhi_fasta/51.fasta	ST2	2	2.1	2.1	0~2	1	0	0	1994	1991~1995	blood	female	6	B	Guangxi	9,12[Vi]	1994.5.6	aroC(1)	dnaN(1)	hemD(2)	hisD(1)	purE(1)	sucA(1)	thrA(5)	51	2.1	1		2.1	2	NA	1	NA	87		51	0	0	0	0	0	0	0
52	52	28	SRR21375160	/node01/catg/Salmonella/panhang/data/self-sequencing_data/20200805novo-271sample-Lifang/Result-X101SC19100579-Z01-J010-B10-21/1.rawdata/52_FDSW202460539-1r/52_FDSW202460539-1r_1.fq.gz	/node01/catg/Salmonella/panhang/data/self-sequencing_data/20200805novo-271sample-Lifang/Result-X101SC19100579-Z01-J010-B10-21/1.rawdata/52_FDSW202460539-1r/52_FDSW202460539-1r_2.fq.gz	/node04/catg/Salmonella/lifang/projects/typhi_4/02.assemble/799_typhi_fasta/52.fasta	ST2	2	2.1	2.1	0~2	1	0	0	1995	1991~1995	blood	male	14	S	Guangxi	9,12[Vi]	1995.3.24	aroC(1)	dnaN(1)	hemD(2)	hisD(1)	purE(1)	sucA(1)	thrA(5)	52	2.1	1		2.1	2	NA	1	NA	87		52	0	0	0	0	0	0	0
53	53	30	SRR21375149	/node01/catg/Salmonella/panhang/data/self-sequencing_data/20200805novo-271sample-Lifang/Result-X101SC19100579-Z01-J010-B10-21/1.rawdata/53_FDSW202460540-1r/53_FDSW202460540-1r_1.fq.gz	/node01/catg/Salmonella/panhang/data/self-sequencing_data/20200805novo-271sample-Lifang/Result-X101SC19100579-Z01-J010-B10-21/1.rawdata/53_FDSW202460540-1r/53_FDSW202460540-1r_2.fq.gz	/node04/catg/Salmonella/lifang/projects/typhi_4/02.assemble/799_typhi_fasta/53.fasta	ST2	2	2.1	2.1	0~2	1	0	0	1995	1991~1995	blood	male	17	S	Guangxi	9,12[Vi]	1995.3.26	aroC(1)	dnaN(1)	hemD(2)	hisD(1)	purE(1)	sucA(1)	thrA(5)	53	2.1	1		2.1	2	NA	1	NA	87		53	0	0	0	0	0	0	0
54	54	35	SRR21375138	/node01/catg/Salmonella/panhang/data/self-sequencing_data/20200805novo-271sample-Lifang/Result-X101SC19100579-Z01-J010-B10-21/1.rawdata/54_FDSW202460541-1r/54_FDSW202460541-1r_1.fq.gz	/node01/catg/Salmonella/panhang/data/self-sequencing_data/20200805novo-271sample-Lifang/Result-X101SC19100579-Z01-J010-B10-21/1.rawdata/54_FDSW202460541-1r/54_FDSW202460541-1r_2.fq.gz	/node04/catg/Salmonella/lifang/projects/typhi_4/02.assemble/799_typhi_fasta/54.fasta	ST2	2	2.1	2.1	0~2	1	0	0	1994	1991~1995	blood	male	19	B	Guangxi	9,12[Vi]	1994.10.6	aroC(1)	dnaN(1)	hemD(2)	hisD(1)	purE(1)	sucA(1)	thrA(5)	54	2.1	1		2.1	2	NA	1	NA	87		54	0	0	0	0	0	0	0
55	55	36	SRR21375382	/node01/catg/Salmonella/panhang/data/self-sequencing_data/20200805novo-271sample-Lifang/Result-X101SC19100579-Z01-J010-B10-21/1.rawdata/55_FDSW202460542-1r/55_FDSW202460542-1r_1.fq.gz	/node01/catg/Salmonella/panhang/data/self-sequencing_data/20200805novo-271sample-Lifang/Result-X101SC19100579-Z01-J010-B10-21/1.rawdata/55_FDSW202460542-1r/55_FDSW202460542-1r_2.fq.gz	/node04/catg/Salmonella/lifang/projects/typhi_4/02.assemble/799_typhi_fasta/55.fasta	ST1	3	3.5	3.5	0~2	1	0	0	1995	1991~1995	blood	male	53	B	Guangxi	9,12[Vi]	1995.5.4	aroC(1)	dnaN(1)	hemD(1)	hisD(1)	purE(1)	sucA(1)	thrA(5)	55	3.5	1		3.5	3	NA	1	NA	87		55	0	0	0	0	0	0	0
56	56	37	SRR21375371	/node01/catg/Salmonella/panhang/data/self-sequencing_data/20200805novo-271sample-Lifang/Result-X101SC19100579-Z01-J010-B10-21/1.rawdata/56_FDSW202460543-1r/56_FDSW202460543-1r_1.fq.gz	/node01/catg/Salmonella/panhang/data/self-sequencing_data/20200805novo-271sample-Lifang/Result-X101SC19100579-Z01-J010-B10-21/1.rawdata/56_FDSW202460543-1r/56_FDSW202460543-1r_2.fq.gz	/node04/catg/Salmonella/lifang/projects/typhi_4/02.assemble/799_typhi_fasta/56.fasta	ST2	2	2.3	2.3.4	0~2	1	0	0	1994	1991~1995	blood	male	21	B	Guangxi	9,12[Vi]	1994.10.8	aroC(1)	dnaN(1)	hemD(2)	hisD(1)	purE(1)	sucA(1)	thrA(5)	56	2.3.4	1	2.3.4	2.3	2	1	1	NA	87		56	0	0	0	0	0	0	0
57	57	38	SRR21374965	/node01/catg/Salmonella/panhang/data/self-sequencing_data/20200805novo-271sample-Lifang/Result-X101SC19100579-Z01-J010-B10-21/1.rawdata/57_FDSW202460544-1r/57_FDSW202460544-1r_1.fq.gz	/node01/catg/Salmonella/panhang/data/self-sequencing_data/20200805novo-271sample-Lifang/Result-X101SC19100579-Z01-J010-B10-21/1.rawdata/57_FDSW202460544-1r/57_FDSW202460544-1r_2.fq.gz	/node04/catg/Salmonella/lifang/projects/typhi_4/02.assemble/799_typhi_fasta/57.fasta	ST1	4	4.1	4.1	0~2	1	0	0	1995	1991~1995	blood	male	13	B	Guangxi	9,12[Vi]	1995	aroC(1)	dnaN(1)	hemD(1)	hisD(1)	purE(1)	sucA(1)	thrA(5)	57	4.1	1		4.1	4	NA	1	1	87		57	0	0	0	0	0	0	0
58	58	40	SRR21374954	/node01/catg/Salmonella/panhang/data/self-sequencing_data/20200805novo-271sample-Lifang/Result-X101SC19100579-Z01-J010-B10-21/1.rawdata/58_FDSW202460545-1r/58_FDSW202460545-1r_1.fq.gz	/node01/catg/Salmonella/panhang/data/self-sequencing_data/20200805novo-271sample-Lifang/Result-X101SC19100579-Z01-J010-B10-21/1.rawdata/58_FDSW202460545-1r/58_FDSW202460545-1r_2.fq.gz	/node04/catg/Salmonella/lifang/projects/typhi_4/02.assemble/799_typhi_fasta/58.fasta	ST2	3	3.2	3.2.1	0~2	1	0	0	1995	1991~1995	blood	male	28	S	Guangxi	9,12[Vi]	1995.5.29	aroC(1)	dnaN(1)	hemD(2)	hisD(1)	purE(1)	sucA(1)	thrA(5)	58	3.2.1	1	3.2.1	3.2	3	NA	NA	NA	86		58	0	0	0	0	0	0	0
59	59	41	SRR21374942	/node01/catg/Salmonella/panhang/data/self-sequencing_data/20200805novo-271sample-Lifang/Result-X101SC19100579-Z01-J010-B10-21/1.rawdata/59_FDSW202460546-1r/59_FDSW202460546-1r_1.fq.gz	/node01/catg/Salmonella/panhang/data/self-sequencing_data/20200805novo-271sample-Lifang/Result-X101SC19100579-Z01-J010-B10-21/1.rawdata/59_FDSW202460546-1r/59_FDSW202460546-1r_2.fq.gz	/node04/catg/Salmonella/lifang/projects/typhi_4/02.assemble/799_typhi_fasta/59.fasta	ST2	2	2.3	2.3.4	0~2	1	1	1	1995	1991~1995	blood	female	37	S	Guangxi	9,12[Vi]	1995	aroC(1)	dnaN(1)	hemD(2)	hisD(1)	purE(1)	sucA(1)	thrA(5)	59	2.3.4	1	2.3.4	2.3	2	1	1	NA	87	gyrA-S83F	59	1	0	0	1	0	0	0
60	60	43	SRR21374789	/node01/catg/Salmonella/panhang/data/self-sequencing_data/20200805novo-271sample-Lifang/Result-X101SC19100579-Z01-J010-B10-21/1.rawdata/60_FDSW202460547-1r/60_FDSW202460547-1r_1.fq.gz	/node01/catg/Salmonella/panhang/data/self-sequencing_data/20200805novo-271sample-Lifang/Result-X101SC19100579-Z01-J010-B10-21/1.rawdata/60_FDSW202460547-1r/60_FDSW202460547-1r_2.fq.gz	/node04/catg/Salmonella/lifang/projects/typhi_4/02.assemble/799_typhi_fasta/60.fasta	ST2	3	3.2	3.2.1	0~2	1	0	0	1995	1991~1995	blood	male	24	S	Guangxi	9,12[Vi]	1995.6.12	aroC(1)	dnaN(1)	hemD(2)	hisD(1)	purE(1)	sucA(1)	thrA(5)	60	3.2.1	1	3.2.1	3.2	3	NA	NA	NA	87		60	0	0	0	0	0	0	0
61	61	44	SRR21374778	/node01/catg/Salmonella/panhang/data/self-sequencing_data/20200805novo-271sample-Lifang/Result-X101SC19100579-Z01-J010-B10-21/1.rawdata/61_FDSW202460548-1r/61_FDSW202460548-1r_1.fq.gz	/node01/catg/Salmonella/panhang/data/self-sequencing_data/20200805novo-271sample-Lifang/Result-X101SC19100579-Z01-J010-B10-21/1.rawdata/61_FDSW202460548-1r/61_FDSW202460548-1r_2.fq.gz	/node04/catg/Salmonella/lifang/projects/typhi_4/02.assemble/799_typhi_fasta/61.fasta	ST2	3	3.2	3.2.1	0~2	2	1	0	1995	1991~1995	blood	male	54	S	Guangxi	9,12[Vi]	1995.6.4	aroC(1)	dnaN(1)	hemD(2)	hisD(1)	purE(1)	sucA(1)	thrA(5)	61	3.2.1	1	3.2.1	3.2	3	NA	NA	NA	87		61	1	0	0	1	0	0	0
62	62	47	SRR21375360	/node01/catg/Salmonella/panhang/data/self-sequencing_data/20200805novo-271sample-Lifang/Result-X101SC19100579-Z01-J010-B10-21/1.rawdata/62_FDSW202460549-1r/62_FDSW202460549-1r_1.fq.gz	/node01/catg/Salmonella/panhang/data/self-sequencing_data/20200805novo-271sample-Lifang/Result-X101SC19100579-Z01-J010-B10-21/1.rawdata/62_FDSW202460549-1r/62_FDSW202460549-1r_2.fq.gz	/node04/catg/Salmonella/lifang/projects/typhi_4/02.assemble/799_typhi_fasta/62.fasta	ST2	3	3.2	3.2.1	0~2	1	0	0	1995	1991~1995	blood	female	40	B	Guangxi	9,12[Vi]	1995.6.22	aroC(1)	dnaN(1)	hemD(2)	hisD(1)	purE(1)	sucA(1)	thrA(5)	62	3.2.1	1	3.2.1	3.2	3	NA	NA	NA	87		62	0	0	0	0	0	0	0
63	63	48	SRR21375349	/node01/catg/Salmonella/panhang/data/self-sequencing_data/20200805novo-271sample-Lifang/Result-X101SC19100579-Z01-J010-B10-21/1.rawdata/63_FDSW202460550-1r/63_FDSW202460550-1r_1.fq.gz	/node01/catg/Salmonella/panhang/data/self-sequencing_data/20200805novo-271sample-Lifang/Result-X101SC19100579-Z01-J010-B10-21/1.rawdata/63_FDSW202460550-1r/63_FDSW202460550-1r_2.fq.gz	/node04/catg/Salmonella/lifang/projects/typhi_4/02.assemble/799_typhi_fasta/63.fasta	ST2	3	3.2	3.2.1	0~2	1	0	0	1995	1991~1995	blood	male	30	B	Guangxi	9,12[Vi]	1995.6.18	aroC(1)	dnaN(1)	hemD(2)	hisD(1)	purE(1)	sucA(1)	thrA(5)	63	3.2.1	1	3.2.1	3.2	3	NA	NA	NA	87		63	0	0	0	0	0	0	0
64	64	51	SRR21375338	/node01/catg/Salmonella/panhang/data/self-sequencing_data/20200805novo-271sample-Lifang/Result-X101SC19100579-Z01-J010-B10-21/1.rawdata/64_FDSW202460551-1r/64_FDSW202460551-1r_1.fq.gz	/node01/catg/Salmonella/panhang/data/self-sequencing_data/20200805novo-271sample-Lifang/Result-X101SC19100579-Z01-J010-B10-21/1.rawdata/64_FDSW202460551-1r/64_FDSW202460551-1r_2.fq.gz	/node04/catg/Salmonella/lifang/projects/typhi_4/02.assemble/799_typhi_fasta/64.fasta	ST2	3	3.2	3.2.1	0~2	1	0	0	1995	1991~1995	blood	male	36	B	Guangxi	9,12[Vi]	1995.6.28	aroC(1)	dnaN(1)	hemD(2)	hisD(1)	purE(1)	sucA(1)	thrA(5)	64	3.2.1	1	3.2.1	3.2	3	NA	NA	NA	87		64	0	0	0	0	0	0	0
65	65	52	SRR21375327	/node01/catg/Salmonella/panhang/data/self-sequencing_data/20200805novo-271sample-Lifang/Result-X101SC19100579-Z01-J010-B10-21/1.rawdata/65_FDSW202460552-1r/65_FDSW202460552-1r_1.fq.gz	/node01/catg/Salmonella/panhang/data/self-sequencing_data/20200805novo-271sample-Lifang/Result-X101SC19100579-Z01-J010-B10-21/1.rawdata/65_FDSW202460552-1r/65_FDSW202460552-1r_2.fq.gz	/node04/catg/Salmonella/lifang/projects/typhi_4/02.assemble/799_typhi_fasta/65.fasta	ST2	3	3.2	3.2.1	0~2	1	0	0	1995	1991~1995	blood	female	22	B	Guangxi	9,12[Vi]	1995.7.1	aroC(1)	dnaN(1)	hemD(2)	hisD(1)	purE(1)	sucA(1)	thrA(5)	65	3.2.1	1	3.2.1	3.2	3	NA	NA	NA	87		65	0	0	0	0	0	0	0
66	66	54	SRR21375316	/node01/catg/Salmonella/panhang/data/self-sequencing_data/20200805novo-271sample-Lifang/Result-X101SC19100579-Z01-J010-B10-21/1.rawdata/66_FDSW202460553-1r/66_FDSW202460553-1r_1.fq.gz	/node01/catg/Salmonella/panhang/data/self-sequencing_data/20200805novo-271sample-Lifang/Result-X101SC19100579-Z01-J010-B10-21/1.rawdata/66_FDSW202460553-1r/66_FDSW202460553-1r_2.fq.gz	/node04/catg/Salmonella/lifang/projects/typhi_4/02.assemble/799_typhi_fasta/66.fasta	ST2	3	3.2	3.2.1	0~2	1	0	0	1995	1991~1995	blood	male	34	B	Guangxi	9,12[Vi]	1995.7.12	aroC(1)	dnaN(1)	hemD(2)	hisD(1)	purE(1)	sucA(1)	thrA(5)	66	3.2.1	1	3.2.1	3.2	3	NA	NA	NA	87		66	0	0	0	0	0	0	0
67	67	55	SRR21375305	/node01/catg/Salmonella/panhang/data/self-sequencing_data/20200805novo-271sample-Lifang/Result-X101SC19100579-Z01-J010-B10-21/1.rawdata/67_FDSW202460554-1r/67_FDSW202460554-1r_1.fq.gz	/node01/catg/Salmonella/panhang/data/self-sequencing_data/20200805novo-271sample-Lifang/Result-X101SC19100579-Z01-J010-B10-21/1.rawdata/67_FDSW202460554-1r/67_FDSW202460554-1r_2.fq.gz	/node04/catg/Salmonella/lifang/projects/typhi_4/02.assemble/799_typhi_fasta/67.fasta	ST2	3	3.2	3.2.1	0~2	1	0	0	1995	1991~1995	blood	female	40	B	Guangxi	9,12[Vi]	1995.7.21	aroC(1)	dnaN(1)	hemD(2)	hisD(1)	purE(1)	sucA(1)	thrA(5)	67	3.2.1	1	3.2.1	3.2	3	NA	NA	NA	87		67	0	0	0	0	0	0	0
68	68	56	SRR21375123	/node01/catg/Salmonella/panhang/data/self-sequencing_data/20200805novo-271sample-Lifang/Result-X101SC19100579-Z01-J010-B10-21/1.rawdata/68_FDSW202460555-1r/68_FDSW202460555-1r_1.fq.gz	/node01/catg/Salmonella/panhang/data/self-sequencing_data/20200805novo-271sample-Lifang/Result-X101SC19100579-Z01-J010-B10-21/1.rawdata/68_FDSW202460555-1r/68_FDSW202460555-1r_2.fq.gz	/node04/catg/Salmonella/lifang/projects/typhi_4/02.assemble/799_typhi_fasta/68.fasta	ST2	3	3.2	3.2.1	0~2	1	0	0	1995	1991~1995	blood	female	25	B	Guangxi	9,12[Vi]	1995.8.25	aroC(1)	dnaN(1)	hemD(2)	hisD(1)	purE(1)	sucA(1)	thrA(5)	68	3.2.1	1	3.2.1	3.2	3	NA	NA	NA	87		68	0	0	0	0	0	0	0
69	69	57	SRR21375111	/node01/catg/Salmonella/panhang/data/self-sequencing_data/20200805novo-271sample-Lifang/Result-X101SC19100579-Z01-J010-B10-21/1.rawdata/69_FDSW202460556-1r/69_FDSW202460556-1r_1.fq.gz	/node01/catg/Salmonella/panhang/data/self-sequencing_data/20200805novo-271sample-Lifang/Result-X101SC19100579-Z01-J010-B10-21/1.rawdata/69_FDSW202460556-1r/69_FDSW202460556-1r_2.fq.gz	/node04/catg/Salmonella/lifang/projects/typhi_4/02.assemble/799_typhi_fasta/69.fasta	ST2	2	2.3	2.3	0~2	1	0	0	1995	1991~1995	blood	male	40	B	Guangxi	9,12[Vi]	1995.8.24	aroC(1)	dnaN(1)	hemD(2)	hisD(1)	purE(1)	sucA(1)	thrA(5)	69	2.3	1		2.3	2	NA	1	NA	86		69	0	0	0	0	0	0	0
70	70	58	SRR21374762	/node01/catg/Salmonella/panhang/data/self-sequencing_data/20200805novo-271sample-Lifang/Result-X101SC19100579-Z01-J010-B10-21/1.rawdata/70_FDSW202460557-1r/70_FDSW202460557-1r_1.fq.gz	/node01/catg/Salmonella/panhang/data/self-sequencing_data/20200805novo-271sample-Lifang/Result-X101SC19100579-Z01-J010-B10-21/1.rawdata/70_FDSW202460557-1r/70_FDSW202460557-1r_2.fq.gz	/node04/catg/Salmonella/lifang/projects/typhi_4/02.assemble/799_typhi_fasta/70.fasta	ST2	2	2.3	2.3	0~2	1	0	0	1995	1991~1995	blood	male	60	B	Guangxi	9,12[Vi]	1995.8.26	aroC(1)	dnaN(1)	hemD(2)	hisD(1)	purE(1)	sucA(1)	thrA(5)	70	2.3	1		2.3	2	NA	1	NA	87		70	0	0	0	0	0	0	0
72	72	66	SRR21374751	/node01/catg/Salmonella/panhang/data/self-sequencing_data/20200805novo-271sample-Lifang/Result-X101SC19100579-Z01-J010-B10-21/1.rawdata/72_FDSW202460559-1r/72_FDSW202460559-1r_1.fq.gz	/node01/catg/Salmonella/panhang/data/self-sequencing_data/20200805novo-271sample-Lifang/Result-X101SC19100579-Z01-J010-B10-21/1.rawdata/72_FDSW202460559-1r/72_FDSW202460559-1r_2.fq.gz	/node04/catg/Salmonella/lifang/projects/typhi_4/02.assemble/799_typhi_fasta/72.fasta	ST2	2	2.2	2.2	0~2	1	0	0	1994	1991~1995	blood	unknown	unknown	S	Guangxi	9,12[Vi]	94年-254	aroC(1)	dnaN(1)	hemD(2)	hisD(1)	purE(1)	sucA(1)	thrA(5)	72	2.2	1		2.2	2	NA	1	NA	87		72	0	0	0	0	0	0	0
73	73	67	SRR21374740	/node01/catg/Salmonella/panhang/data/self-sequencing_data/20200805novo-271sample-Lifang/Result-X101SC19100579-Z01-J010-B10-21/1.rawdata/73_FDSW202460560-1r/73_FDSW202460560-1r_1.fq.gz	/node01/catg/Salmonella/panhang/data/self-sequencing_data/20200805novo-271sample-Lifang/Result-X101SC19100579-Z01-J010-B10-21/1.rawdata/73_FDSW202460560-1r/73_FDSW202460560-1r_2.fq.gz	/node04/catg/Salmonella/lifang/projects/typhi_4/02.assemble/799_typhi_fasta/73.fasta	ST2	2	2.2	2.2	0~2	1	0	0	1994	1991~1995	blood	unknown	unknown	S	Guangxi	9,12[Vi]	94-163	aroC(1)	dnaN(1)	hemD(2)	hisD(1)	purE(1)	sucA(1)	thrA(5)	73	2.2	1		2.2	2	NA	1	NA	87		73	0	0	0	0	0	0	0
74	74	68	SRR21374927	/node01/catg/Salmonella/panhang/data/self-sequencing_data/20200805novo-271sample-Lifang/Result-X101SC19100579-Z01-J010-B10-21/1.rawdata/74_FDSW202460561-1r/74_FDSW202460561-1r_1.fq.gz	/node01/catg/Salmonella/panhang/data/self-sequencing_data/20200805novo-271sample-Lifang/Result-X101SC19100579-Z01-J010-B10-21/1.rawdata/74_FDSW202460561-1r/74_FDSW202460561-1r_2.fq.gz	/node04/catg/Salmonella/lifang/projects/typhi_4/02.assemble/799_typhi_fasta/74.fasta	ST2	2	2.2	2.2.2	0~2	1	0	0	1994	1991~1995	blood	unknown	unknown	S	Guangxi	9,12[Vi]	94-170	aroC(1)	dnaN(1)	hemD(2)	hisD(1)	purE(1)	sucA(1)	thrA(5)	74	2.2.2	1	2.2.2	2.2	2	1	1	NA	86		74	0	0	0	0	0	0	0
75	75	69	SRR21374916	/node01/catg/Salmonella/panhang/data/self-sequencing_data/20200805novo-271sample-Lifang/Result-X101SC19100579-Z01-J010-B10-21/1.rawdata/75_FDSW202460562-1r/75_FDSW202460562-1r_1.fq.gz	/node01/catg/Salmonella/panhang/data/self-sequencing_data/20200805novo-271sample-Lifang/Result-X101SC19100579-Z01-J010-B10-21/1.rawdata/75_FDSW202460562-1r/75_FDSW202460562-1r_2.fq.gz	/node04/catg/Salmonella/lifang/projects/typhi_4/02.assemble/799_typhi_fasta/75.fasta	ST2	2	2.1	2.1	0~2	1	0	0	1994	1991~1995	blood	unknown	unknown	S	Guangxi	9,12[Vi]	94-134	aroC(1)	dnaN(1)	hemD(2)	hisD(1)	purE(1)	sucA(1)	thrA(5)	75	2.1	1		2.1	2	NA	1	NA	87		75	0	0	0	0	0	0	0
76	76	71	SRR21375101	/node01/catg/Salmonella/panhang/data/self-sequencing_data/20200805novo-271sample-Lifang/Result-X101SC19100579-Z01-J010-B10-21/1.rawdata/76_FDSW202460563-1r/76_FDSW202460563-1r_1.fq.gz	/node01/catg/Salmonella/panhang/data/self-sequencing_data/20200805novo-271sample-Lifang/Result-X101SC19100579-Z01-J010-B10-21/1.rawdata/76_FDSW202460563-1r/76_FDSW202460563-1r_2.fq.gz	/node04/catg/Salmonella/lifang/projects/typhi_4/02.assemble/799_typhi_fasta/76.fasta	ST2	2	2.3	2.3.4	0~2	1	0	0	1994	1991~1995	blood	unknown	unknown	S	Guangxi	9,12[Vi]	94年	aroC(1)	dnaN(1)	hemD(2)	hisD(1)	purE(1)	sucA(1)	thrA(5)	76	2.3.4	1	2.3.4	2.3	2	1	1	NA	87		76	0	0	0	0	0	0	0
77	77	72	SRR21375090	/node01/catg/Salmonella/panhang/data/self-sequencing_data/20200805novo-271sample-Lifang/Result-X101SC19100579-Z01-J010-B10-21/1.rawdata/77_FDSW202460564-1r/77_FDSW202460564-1r_1.fq.gz	/node01/catg/Salmonella/panhang/data/self-sequencing_data/20200805novo-271sample-Lifang/Result-X101SC19100579-Z01-J010-B10-21/1.rawdata/77_FDSW202460564-1r/77_FDSW202460564-1r_2.fq.gz	/node04/catg/Salmonella/lifang/projects/typhi_4/02.assemble/799_typhi_fasta/77.fasta	ST2	2	2.3	2.3.4	0~2	1	0	0	1994	1991~1995	blood	unknown	unknown	S	Guangxi	9,12[Vi]	94年	aroC(1)	dnaN(1)	hemD(2)	hisD(1)	purE(1)	sucA(1)	thrA(5)	77	2.3.4	1	2.3.4	2.3	2	1	1	NA	87		77	0	0	0	0	0	0	0
78	78	75	SRR21375079	/node01/catg/Salmonella/panhang/data/self-sequencing_data/20200805novo-271sample-Lifang/Result-X101SC19100579-Z01-J010-B10-21/1.rawdata/78_FDSW202460565-1r/78_FDSW202460565-1r_1.fq.gz	/node01/catg/Salmonella/panhang/data/self-sequencing_data/20200805novo-271sample-Lifang/Result-X101SC19100579-Z01-J010-B10-21/1.rawdata/78_FDSW202460565-1r/78_FDSW202460565-1r_2.fq.gz	/node04/catg/Salmonella/lifang/projects/typhi_4/02.assemble/799_typhi_fasta/78.fasta	ST2	2	2.3	2.3.4	0~2	1	0	0	1994	1991~1995	blood	unknown	unknown	S	Guangxi	9,12[Vi]	94年	aroC(1)	dnaN(1)	hemD(2)	hisD(1)	purE(1)	sucA(1)	thrA(5)	78	2.3.4	1	2.3.4	2.3	2	1	1	NA	87		78	0	0	0	0	0	0	0
79	79	77	SRR21374730	/node01/catg/Salmonella/panhang/data/self-sequencing_data/20200805novo-271sample-Lifang/Result-X101SC19100579-Z01-J010-B10-21/1.rawdata/79_FDSW202460566-1r/79_FDSW202460566-1r_1.fq.gz	/node01/catg/Salmonella/panhang/data/self-sequencing_data/20200805novo-271sample-Lifang/Result-X101SC19100579-Z01-J010-B10-21/1.rawdata/79_FDSW202460566-1r/79_FDSW202460566-1r_2.fq.gz	/node04/catg/Salmonella/lifang/projects/typhi_4/02.assemble/799_typhi_fasta/79.fasta	ST2	2	2.1	2.1.7	0~2	1	0	0	1995	1991~1995	blood	unknown	unknown	S	Guangxi	9,12[Vi]	1995	aroC(1)	dnaN(1)	hemD(2)	hisD(1)	purE(1)	sucA(1)	thrA(5)	79	2.1.7	1	2.1.7	2.1	2	1	1	NA	87		79	0	0	0	0	0	0	0
80	80	82	SRR21375423	/node01/catg/Salmonella/panhang/data/self-sequencing_data/20200805novo-271sample-Lifang/Result-X101SC19100579-Z01-J010-B10-21/1.rawdata/80_FDSW202460567-1r/80_FDSW202460567-1r_1.fq.gz	/node01/catg/Salmonella/panhang/data/self-sequencing_data/20200805novo-271sample-Lifang/Result-X101SC19100579-Z01-J010-B10-21/1.rawdata/80_FDSW202460567-1r/80_FDSW202460567-1r_2.fq.gz	/node04/catg/Salmonella/lifang/projects/typhi_4/02.assemble/799_typhi_fasta/80.fasta	ST2	3	3.2	3.2.1	0~2	1	0	0	1995	1991~1995	blood	male	7	B	Guangxi	9,12[Vi]	1995.11.13	aroC(1)	dnaN(1)	hemD(2)	hisD(1)	purE(1)	sucA(1)	thrA(5)	80	3.2.1	1	3.2.1	3.2	3	NA	NA	NA	86		80	0	0	0	0	0	0	0
81	81	83	SRR21375417	/node01/catg/Salmonella/panhang/data/self-sequencing_data/20200805novo-271sample-Lifang/Result-X101SC19100579-Z01-J010-B10-21/1.rawdata/81_FDSW202460568-1b/81_FDSW202460568-1b_1.fq.gz	/node01/catg/Salmonella/panhang/data/self-sequencing_data/20200805novo-271sample-Lifang/Result-X101SC19100579-Z01-J010-B10-21/1.rawdata/81_FDSW202460568-1b/81_FDSW202460568-1b_2.fq.gz	/node04/catg/Salmonella/lifang/projects/typhi_4/02.assemble/799_typhi_fasta/81.fasta	ST2	3	3.2	3.2.1	0~2	1	0	0	1995	1991~1995	blood	male	9	B	Guangxi	9,12[Vi]	1995.11.9	aroC(1)	dnaN(1)	hemD(2)	hisD(1)	purE(1)	sucA(1)	thrA(5)	81	3.2.1	1	3.2.1	3.2	3	NA	NA	NA	87		81	0	0	0	0	0	0	0
82	82	84	SRR21375416	/node01/catg/Salmonella/panhang/data/self-sequencing_data/20200805novo-271sample-Lifang/Result-X101SC19100579-Z01-J010-B10-21/1.rawdata/82_FDSW202460569-1r/82_FDSW202460569-1r_1.fq.gz	/node01/catg/Salmonella/panhang/data/self-sequencing_data/20200805novo-271sample-Lifang/Result-X101SC19100579-Z01-J010-B10-21/1.rawdata/82_FDSW202460569-1r/82_FDSW202460569-1r_2.fq.gz	/node04/catg/Salmonella/lifang/projects/typhi_4/02.assemble/799_typhi_fasta/82.fasta	ST1	4	4.1	4.1	0~2	1	0	0	1995	1991~1995	blood	male	15	B	Guangxi	9,12[Vi]	1995.11.3	aroC(1)	dnaN(1)	hemD(1)	hisD(1)	purE(1)	sucA(1)	thrA(5)	82	4.1	1		4.1	4	NA	1	1	87		82	0	0	0	0	0	0	0
83	83	85	SRR21375415	/node01/catg/Salmonella/panhang/data/self-sequencing_data/20200805novo-271sample-Lifang/Result-X101SC19100579-Z01-J010-B10-21/1.rawdata/83_FDSW202460570-1r/83_FDSW202460570-1r_1.fq.gz	/node01/catg/Salmonella/panhang/data/self-sequencing_data/20200805novo-271sample-Lifang/Result-X101SC19100579-Z01-J010-B10-21/1.rawdata/83_FDSW202460570-1r/83_FDSW202460570-1r_2.fq.gz	/node04/catg/Salmonella/lifang/projects/typhi_4/02.assemble/799_typhi_fasta/83.fasta	ST2	3	3.2	3.2.1	0~2	1	0	0	1995	1991~1995	blood	female	12	S	Guangxi	9,12[Vi]	1995.6.21	aroC(1)	dnaN(1)	hemD(2)	hisD(1)	purE(1)	sucA(1)	thrA(5)	83	3.2.1	1	3.2.1	3.2	3	NA	NA	NA	87		83	0	0	0	0	0	0	0
84	84	86	SRR21375414	/node01/catg/Salmonella/panhang/data/self-sequencing_data/20200805novo-271sample-Lifang/Result-X101SC19100579-Z01-J010-B10-21/1.rawdata/84_FDSW202460571-1r/84_FDSW202460571-1r_1.fq.gz	/node01/catg/Salmonella/panhang/data/self-sequencing_data/20200805novo-271sample-Lifang/Result-X101SC19100579-Z01-J010-B10-21/1.rawdata/84_FDSW202460571-1r/84_FDSW202460571-1r_2.fq.gz	/node04/catg/Salmonella/lifang/projects/typhi_4/02.assemble/799_typhi_fasta/84.fasta	ST2	3	3.2	3.2.1	0~2	1	0	0	1995	1991~1995	blood	male	7	B	Guangxi	9,12[Vi]	1995.11.21	aroC(1)	dnaN(1)	hemD(2)	hisD(1)	purE(1)	sucA(1)	thrA(5)	84	3.2.1	1	3.2.1	3.2	3	NA	NA	NA	87		84	0	0	0	0	0	0	0
85	85	87	SRR21375413	/node01/catg/Salmonella/panhang/data/self-sequencing_data/20200805novo-271sample-Lifang/Result-X101SC19100579-Z01-J010-B10-21/1.rawdata/85_FDSW202460572-1r/85_FDSW202460572-1r_1.fq.gz	/node01/catg/Salmonella/panhang/data/self-sequencing_data/20200805novo-271sample-Lifang/Result-X101SC19100579-Z01-J010-B10-21/1.rawdata/85_FDSW202460572-1r/85_FDSW202460572-1r_2.fq.gz	/node04/catg/Salmonella/lifang/projects/typhi_4/02.assemble/799_typhi_fasta/85.fasta	ST1	3	3.5	3.5	0~2	1	1	0	1995	1991~1995	blood	male	8	B	Guangxi	9,12[Vi]	1995.11.23	aroC(1)	dnaN(1)	hemD(1)	hisD(1)	purE(1)	sucA(1)	thrA(5)	85	3.5	1		3.5	3	NA	1	NA	87		85	1	0	0	0	0	0	1
[truncated: 654 more rows]
[truncated: 188 more columns]
